# Supplementary material for: Antibody signatures against viruses and microbiome reflect past and chronic exposures and associate with aging and inflammation
Source: iScience. 2024 May 16;27(6):109981. doi: 10.1016/j.isci.2024.109981 (PMC11167443; doi:10.1016/j.isci.2024.109981)
Supplement: Table S1. Peptides included in the PhIP-Seq library used for analysis with information about their origin, related to Figure 1 [file mmc3.xlsx]

## Sheet: Sheet1
Peptide	aa_seq	High_taxonomy	Taxa	Description	Source_database	is_CMV
agilent_869	CEWEQTEDSGRAVAEDEEEEDEDEEEEEEEQNARDQATKKTHVYAQAPLSGETITKSGLQIGSD (2/3)	Virus	Adenoviridae	Hexon protein n=779 Tax=Adenoviridae TaxID=10508 RepID=CAPSH_ADE02	is_IEDB	FALSE
agilent_2828	GDNRVLDMASTYFDIRGVLDRGPTFKPYSGTAYNALAPKGAPNSCEWEQTEDSGRAVAEDEEEE (3/3)	Virus	Adenoviridae	Hexon protein n=779 Tax=Adenoviridae TaxID=10508 RepID=CAPSH_ADE02	is_IEDB	FALSE
agilent_66018	GAVFGSGAIGGVVAMDTPEGEGDPVTRIFAEAGSFGSFNSYVTSSGKIKKLSYFVGVGFETTEN (1/1)	Bacteria	Akkermansia muciniphila ATCC BAA-835	TonB-dependent receptor n=97 Tax=Akkermansia TaxID=239934 RepID=B2UM58_AKKM8	is_IgA_coated_strain	FALSE
agilent_76172	GRTLTVDGFFNYFDSQNKQNSHTNDFGIYEDYPDLDPDPDENDLKKLIYQRMMNPSYRYRLNGR (1/1)	Bacteria	Alistipes	OMP_b-brl_3 domain-containing protein n=5 Tax=root TaxID=1 RepID=B0MYA8_9BACT	is_gut_microbiome	FALSE
twist_9442	KADCDRPPKHSQNGMGKDDHYLLEFPTFPDGHDYKFDSKKPKEDPGPARVIYTY (1/1)	Bacteria	Aspergillus fischeri or Aspergillus fumigatus	allergen_name False allergome_name False allergenonline_name False SDAP_name Asp f 1 (2/3) (1/1) iedb_name False	is_allergens	FALSE
agilent_5601	LPKSENVKNIYQDYAVTDVKTDKKGFTHYTLQPSVDGVHAPDKEVKVHADKSGKVVLINGDTDA (1/1)	Bacteria	Bacilli	Zinc metalloproteinase aureolysin n=337 Tax=Bacilli TaxID=91061 RepID=AURE_STAAU	is_IEDB	FALSE
agilent_236678	PTKGEVESSSTTPTKVVSTTQNVAKPTTASSKTTKDVVQTSAGSSEAKDSAPLQKANIKNTNDG (1/1)	Bacteria	Bacilli	Iron-regulated surface determinant protein B n=509 Tax=Bacilli TaxID=91061 RepID=ISDB_STAAR	is_VFDB	FALSE
twist_44101	MSIDRKKLILEAATKSFTQFGYKATTMDLVAKLANVGKGTIYTFFKNKEELFDE (1/1)	Bacteria	Bacillus subtilis	putative transcriptional regulator	is_IEDB	FALSE
agilent_212061	YEYDGLPSSVESSFIESDEPVIEIQYFTLSGLRLEKPQSTGIYLIKKIYASRRYEVSKMVFVYK (1/1)	Bacteria	Bacteria	Uncharacterized protein n=4 Tax=Bacteria TaxID=2 RepID=K0XJ87_9BACT	is_gut_microbiome	FALSE
agilent_55961	ETVTGSKIYTADGNLVIISNEPTEIAVYNITGQMVLMQKVEAGKTIVNDIPHGVYIVNGQKIIL (1/1)	Bacteria	Bacteria	SGNH_hydro domain-containing protein n=4 Tax=Bacteria TaxID=2 RepID=R5FJF8_9ACTN	is_gut_microbiome	FALSE
agilent_229718	KTVQSNGEQKITSKLNGEETEKTIPVVYNPGVSNSYTNVNGSIETFNKESNKFTHIAYIKPMNG (1/1)	Bacteria	Bacteria	Fibronectin-binding protein A n=697 Tax=Bacteria TaxID=2 RepID=FNBA_STAA1	is_VFDB	FALSE
agilent_206025	VTVIAGEGNVTIAGAAGKKVVVSNILGQVVANTVITSDNATIAAPAGVVVVAVEGEEAVKAIIK (1/1)	Bacteria	Bacteria	Uncharacterized protein n=14 Tax=Bacteria TaxID=2 RepID=A7AIR2_9BACT	is_gut_microbiome	FALSE
agilent_243974	YYVYGGYRLTWDNGLVLYSNKADGNGKNGQIIQNNDFEYKEDTAKGTMSGQYDAKQIIETEENQ (1/1)	Bacteria	Bacteria	Fibronectin-binding protein A n=697 Tax=Bacteria TaxID=2 RepID=FNBA_STAA1	is_VFDB	FALSE
agilent_106745	KVDLLSKYPLAKMDVSLNATLHKHEVKAMLIADVENMDLQGMHLMANPFATSFQLFAEVESNLD (1/1)	Bacteria	Bacteroidales	AsmA domain-containing protein n=42 Tax=Bacteroidales TaxID=171549 RepID=K6ARU9_9BACT	is_gut_microbiome	FALSE
agilent_72861	GLLSVQSDVAIENMMLYTYDGASVWGTTIDSRKQYTTTLPILPGHYILRIKTADGIISKKIYKQ (1/1)	Bacteria	Bacteroidales	Streptopain n=22 Tax=Bacteroidales TaxID=171549 RepID=A0A174WHL6_9BACT	is_gut_microbiome	FALSE
agilent_94148	IVVLSTSDADLSQIAFFSASGVLFRDERISGKQYTISTDRFSPGVYIARVRSSEGVDVFKFRIK (1/1)	Bacteria	Bacteroidales	Uncharacterized protein n=4 Tax=Bacteroidales TaxID=171549 RepID=K0X7D9_9BACT	is_gut_microbiome	FALSE
agilent_183591	TASLGEDTNTMNDVEATPVYHRIKSGDTLGAIAKRYGTSVSKLCELNGITKTTVLRLGRSLRCS (1/1)	Bacteria	Bacteroidales	Probable peptidoglycan endopeptidase LytE n=32 Tax=Bacteroidales TaxID=171549 RepID=A0A174JVB0_9BACT	is_gut_microbiome	FALSE
agilent_52200	ENELKLHIYGDVLEVQGTESGISIYAITGGKMAESKSNRIDISRLPAGIYLLNTARGSIKFIHK (1/1)	Bacteria	Bacteroidales	Uncharacterized protein n=9 Tax=Bacteroidales TaxID=171549 RepID=A0A073IBK2_9PORP	is_gut_microbiome	FALSE
agilent_15049	AEAEAKAARERAERERRAREQAAAKGKPVPESKKEPIREERVADTKGGYAMTKAEKQLSDNFAN (1/1)	Bacteria	Bacteroidales	Peptidase_M23 domain-containing protein n=30 Tax=Bacteroidales TaxID=171549 RepID=A0A073I5L7_9PORP	is_gut_microbiome	FALSE
agilent_213713	YISGDNILIDGENINGAALYTIDGRLVMSISSHHNTIDISDLTPGYYIFKAIIDNNPVSLKLRK (1/1)	Bacteria	Bacteroidales	Por secretion system C-terminal sorting domain-containing protein n=3 Tax=Bacteroidales TaxID=171549 RepID=K0X524_9BACT	is_gut_microbiome	FALSE
agilent_210568	YANLKSTTGMPADSIVLTSYDAASSKIKGYKKLTPTIGVSGANLVLTTTDSVRADVNTAWTPMS (1/1)	Bacteria	Bacteroidales	Uncharacterized protein n=23 Tax=Bacteroidales TaxID=171549 RepID=A6L8U4_PARD8	is_gut_microbiome	FALSE
agilent_206026	VTVIAGNGNVQVVGAEGKKVVITNILGQTVANTVITSDNATIAAPQGVVVVAVEGEEAVKAIVK (1/1)	Bacteria	Bacteroidales	Uncharacterized protein n=16 Tax=Bacteroidales TaxID=171549 RepID=K5ZQY0_9BACT	is_gut_microbiome	FALSE
agilent_55169	ETAADDPKAAKTQCEGTQDCCGQACDSAACKAACGGKCDPANCDKADCKKAECQSKIVKTKNKE (1/1)	Bacteria	Bacteroides	Ion-translocating oxidoreductase complex subunit G n=19 Tax=Bacteroides TaxID=816 RepID=I9U593_BACVU	is_gut_microbiome	FALSE
agilent_167935	RTVEYSPFAGQAFSPPGKGKSESFTFSLDNNVEMKVKTANDSIKKVSLIDQLSASLTYNAAAET (1/1)	Bacteria	Bacteroides	Uncharacterized protein n=4 Tax=Bacteroidaceae TaxID=815 RepID=U6RNJ6_9BACE	is_gut_microbiome	FALSE
agilent_109226	LASSLGYGRYKGSNNGAKYVSYRVRKGDSLSRIANKYGVSISHLCKLNGIKRNGVLREGKILRI (1/1)	Bacteria	Bacteroides	LysM domain-containing protein n=2 Tax=Bacteroides TaxID=816 RepID=R5F6G4_9BACE	is_gut_microbiome	FALSE
agilent_17165	AGFRYSNSLSFNGATDKSDYYVSFSQISDDGMIPTDADSYDKYTFSARGSHKAGALTFSSSLNY (1/1)	Bacteria	Bacteroides	SusC/RagA family TonB-linked outer membrane protein n=47 Tax=Bacteria TaxID=2 RepID=A0A1C7H5J0_9BACE	is_gut_microbiome	FALSE
agilent_214049	YKIRTCETPLKDAMESGKVIAEGHVQLPAITPGETGKARFTLPASFREGDVLELEAFDKEGKSI (1/1)	Bacteria	Bacteroides	Beta-galactosidase n=69 Tax=Bacteroidaceae TaxID=815 RepID=A0A174CNC0_BACVU	is_gut_microbiome	FALSE
agilent_23950	AREEVKQQNTITVKGAITDMQGEAIIGANIIQQGTTNGTITDIDGNFTLEVPADAQLVISYIGY (1/1)	Bacteria	Bacteroides	STN domain-containing protein n=48 Tax=Bacteroides TaxID=816 RepID=B6W1Z1_9BACE	is_gut_microbiome	FALSE
agilent_40805	DRNFRVEDYKAFPNPDIQSETHKTNPYSLLDNPTGISVKEGETLVVMVGDTHGQNIGMKVQNLD (1/1)	Bacteria	Bacteroides	Carbohydrate-binding protein n=18 Tax=Bacteroides TaxID=816 RepID=A0A174WK63_9BACE	is_gut_microbiome	FALSE
agilent_151982	QASTVVSGTVLDATGEPIIGASVVEKGTTNGTVTDMDGKFTLTVSSAKAELEVSYIGYKTQTLK (1/1)	Bacteria	Bacteroides	SusC/RagA family TonB-linked outer membrane protein n=2 Tax=Bacteroides TaxID=816 RepID=U6R7P0_9BACE	is_gut_microbiome	FALSE
agilent_193624	TVAFNDGSSYTITNGKDGEAGAAGTEWTISEDGFWVCNGEKTTVKAVGQDGAQGEPGKDAQPEV (1/1)	Bacteria	Bacteroides dorei CL03T12C01	DUF4988 domain-containing protein n=14 Tax=Bacteroides TaxID=816 RepID=I9R3H6_9BACE	is_gut_microbiome	FALSE
agilent_105467	KSRINGHKATITDDYQNLKEIVLDKRREEALQKWIVEKQKHTYVRINPAWQRCDFKYPGWIKKD (1/1)	Bacteria	Bacteroides fragilis YCH46	Peptidylprolyl isomerase n=30 Tax=Bacteroides TaxID=816 RepID=A0A149NQL8_BACFG	is_IgA_coated_strain	FALSE
agilent_91518	IRATLNILPIKGLKWENFVSYDKEQYETREYYTHYYPSLIGTNGQAYIENYQENDTQYESTLNY (1/1)	Bacteria	Bacteroides ovatus	Uncharacterized protein n=55 Tax=Bacteroidales TaxID=171549 RepID=F7M4F9_9BACE	is_gut_microbiome	FALSE
agilent_186462	TGKANLFRTVTGPTQGTALLRIHEIDNTSGLAQSASKVSNNIICEITDQTYKGEAHYNWSPFAW (1/1)	Bacteria	Bacteroides ovatus	DUF4842 domain-containing protein n=28 Tax=Bacteroides TaxID=816 RepID=I9I5W6_BACOV	is_gut_microbiome	FALSE
agilent_81348	HEVKFLEAEALCRLGGRLDEAKSALKAAITAGFENLENSIIDAADTWVADGDSDLGADVAEAYF (1/1)	Bacteria	Bacteroides ovatus	Uncharacterized protein n=48 Tax=Bacteroidaceae TaxID=815 RepID=I9SVG7_BACOV	is_gut_microbiome	FALSE
agilent_49562	EITDQTYKGEAHYNWSPFAWLVNKGLQQGATYCNPGKAEFILPADGDCVKEGYNSDEKPDDVEI (1/1)	Bacteria	Bacteroides ovatus	DUF4842 domain-containing protein n=28 Tax=Bacteroides TaxID=816 RepID=I9I5W6_BACOV	is_gut_microbiome	FALSE
agilent_88260	IISFGKLRASFGLNGNVNKDFVGNYTVQGAYAGSKYNGNAYFLLNNLPNPYLKWEKSRTFEIGL (1/1)	Bacteria	Bacteroides vulgatus ATCC 8482	SusC/RagA family TonB-linked outer membrane protein n=31 Tax=Bacteroides TaxID=816 RepID=I9U8P6_BACVU	is_gut_microbiome	FALSE
agilent_140512	NRPDVLDPALLRPGRFDRQVAVEAPDLEGREAILKVHAKGKPFVPDVDLHMIAVRTPGFTGADL (1/1)	Bacteria	Bifidobacterium	ATP-dependent zinc metalloprotease FtsH n=67 Tax=Bacteria TaxID=2 RepID=W4N8Z7_9BIFI	is_gut_microbiome	FALSE
agilent_75525	GQSNMELNYTQYYPENSANFGNGIIKETDLPKPLVDKNVKFVIADHDVKNTDFPLANVNLNAGA (1/1)	Bacteria	Bifidobacterium adolescentis ATCC 15703	Putative sialic acid-specific acetylesterase n=4 Tax=Bifidobacterium adolescentis TaxID=1680 RepID=A1A3L1_BIFAA	is_probio_strain	FALSE
agilent_112338	LGKTEGIAPEGIVVKKGDQQMDEALQKALQKLIDDGTYMKILKYWGVQDGAISKPEINTPGTNE (1/1)	Bacteria	Bifidobacterium adolescentis ATCC 15703	ABC transporter solute-binding protein n=12 Tax=Bacteria TaxID=2 RepID=A0A076JLN2_BIFAD	is_probio_strain	FALSE
agilent_130668	MSQDNGAHVEDGATTDASLASRAKNPKKNSPKW (1/1)	Bacteria	Bifidobacterium breve UCC2003	SBP_bac_5 domain-containing protein n=97 Tax=Bifidobacterium TaxID=1678 RepID=S2ZJA6_BIFBR	is_probio_strain	FALSE
agilent_131312	MTQRNEKSMGTDERPEPNTESGSSASPARGDIVDTFWDIPPISFDENDGGIAQGDNGTGTVAGA (1/1)	Bacteria	Bifidobacterium breve UCC2003	Uncharacterized protein n=77 Tax=Bifidobacterium TaxID=1678 RepID=Q8G4Z1_BIFLO	is_probio_strain	FALSE
agilent_144830	PDVLDPALLRPGRFDRQVGVAAPDLEGREAILKVHAKGKPFVPDVDLHMVAVRTPGFTGADLAN (1/1)	Bacteria	Bifidobacterium breve UCC2003	ATP-dependent zinc metalloprotease FtsH n=188 Tax=Bacteria TaxID=2 RepID=A0A133KXN4_BIFBR	is_probio_strain	FALSE
agilent_234083	MRLPRQIRLPHLRDIGALLTDSAREWSRHRASSKGAALSLYMVFSLAPMLILVIAVAGAFFGEE (1/1)	Bacteria	Bordetella pertussis Tohama I	VFG000028(gb|NP_882012) (brkB) serum resistance protein [Brk (VF0034)] [Bordetella pertussis Tohama I]	is_VFDB	FALSE
agilent_243736	YQAKPAPTAPPMPKAPELDLRGHTLESAEGRKIFGEYKKLQGEYEKAKMAVQAVEAYGEATRRV (1/1)	Bacteria	Bordetella pertussis Tohama I	VFG000001(gb|NP_880571) (fhaB) filamentous hemagglutinin/adhesin [FHA (VF0025)] [Bordetella pertussis Tohama I]	is_VFDB	FALSE
twist_20848	SISSSEEIVPNSVEQKHIQKDDVPSERYLGYLEQLLRLKKYKVPQLEIVPNSAE (1/1)	Animal	Bos taurus	allergen_name False allergome_name Bos d 8 (2/6), Bos d 9 (2/3) (1/1) allergenonline_name False SDAP_name False iedb_name False	is_allergens	FALSE
twist_13630	MEDIKQMEAESISSSEEIVPNSVEQKHIQKEDVPSERYLGYLEQLLRLKKYKVP (1/1)	Animal	Bos taurus	Alpha S1 Casein (B.Taurus)	is_allergens	FALSE
twist_54532	TVPAKSCQAQPTTMARHPHPHLSFMAIPPKKNQDKTEIPTINTIASGEPTSTPT (1/1)	Animal	Bos taurus	Kappa-casein precursor	is_IEDB	FALSE
twist_20503	SERYLGYLEQLLRLKKYKVPQLEIVPNSAEERLHSMKEGIDAQQKEPMIGVNQE (1/1)	Animal	Bos taurus	allergen_name False allergome_name False allergenonline_name Unassigned (1/1) (1/1) SDAP_name Bos d 8 (6/13) (1/1) iedb_name False	is_allergens	FALSE
twist_21142	SMKEGIDAQQKEPMIGVNQELAYFYPELFRQFYQLDAYPSGAWYYVPLGTQYTD (1/1)	Animal	Bos taurus	allergen_name False allergome_name False allergenonline_name Unassigned (1/1) (1/1) SDAP_name Bos d 8 (6/13) (1/1) iedb_name False	is_allergens	FALSE
twist_50962	SERYLGYLEQLLRLKKYKVPQLEIVPNSAEERLHSMKEGIHAQQKEPMIGVNQE (1/1)	Animal	Bos taurus	alpha S1 casein & Alpha-S1-casein	is_IEDB	FALSE
twist_13611	MEAESISSSEEIVPNSVEQKQIQKEDVPSERYLGYLEQLLRLKKYKVPQLEIVP (1/1)	Animal	Bos taurus	allergen_name False allergome_name False allergenonline_name Unassigned (1/1) (1/1) SDAP_name Bos d 8 (1/13) (1/1) iedb_name False	is_allergens	FALSE
twist_51746	SMKEGIHAQQKEPMIGVNQELAYFYPELFRQFYQLDAYPSGAWYYVPLGTQYTD (1/1)	Animal	Bos taurus	alpha S1 casein & Alpha-S1-casein	is_IEDB	FALSE
twist_48100	QEPILAVVGEDAELPCRLSPNVSAKGMELRWFREKVSPAVFVSREGQEQEGEEM (1/1)	Animal	Bos taurus	butyrophilin precursor & Butyrophilin subfamily 1 member A1 & butyrophilin, partial	is_IEDB	FALSE
twist_1307	AQILQWQVLSNTVPAKSCQAQPTTMARHPHPHLSFMAIPPKKNQDKTEIPTINT (1/1)	Animal	Bos taurus and other species?	allergen_name False allergome_name False allergenonline_name False SDAP_name Bos d 8 (9/13) (1/1) iedb_name False	is_allergens	FALSE
twist_2830	DIKQMEAESISSSEEIVPISVEQKHIQKEDVPSERYLGYLEQLLRLKKYNVPQL (1/1)	Animal	Bubalus bubalis (buffalo)	allergen_name False allergome_name Bub b 8 (5/6), Bub b 9 (1/2) (1/1) allergenonline_name False SDAP_name False iedb_name False	is_allergens	FALSE
twist_22556	TMTRHPHPHLSFMAIPPKKNQDKTEIPTINTIVSVEPTSTPTTEAIENTVATLE (1/1)	Animal	Bubalus bubalis (buffalo)	allergen_name False allergome_name Bub b 12 (2/2), Bub b 8 (4/6) (1/1) allergenonline_name False SDAP_name False iedb_name False	is_allergens	FALSE
twist_25139	YLEQLLRLKKYNVPQLEIVPNLAEEQLHSMKEGIHAQQKEPMIGVNQELAYFYP (1/1)	Animal	Bubalus bubalis (buffalo)	allergen_name False allergome_name Bub b 8 (5/6), Bub b 9 (1/2) (1/1) allergenonline_name False SDAP_name False iedb_name False	is_allergens	FALSE
twist_25498	YYAKPAAVRSPAQILQWQVLPNTVPAKSCQAQPTTMTRHPHPHLSFMAIPPKKN (1/1)	Animal	Bubalus bubalis (buffalo)	allergen_name False allergome_name Bub b 12 (2/2), Bub b 8 (4/6) (1/1) allergenonline_name False SDAP_name False iedb_name False	is_allergens	FALSE
twist_96182	VELSNKDITTGKASTIKIDVKEGILHKWDKNKDTQVFTIKAIEQNRSIKSSNKI (1/1)	Phage	Campylobacter phage CP30A	YP_006908106.1 putative baseplate wedge subunit [Campylobacter phage CP30A]	is_phage	FALSE
twist_22989	TVPAKSCQDQPTTLARHPHPHLSFMAIPPKKDQDKTEVPAINTIASAEPTVHST (1/1)	Animal	capra hircus (goat)	allergen_name False allergome_name Cap h 12 (2/2), Cap h 8 (4/5) (1/1) allergenonline_name False SDAP_name False iedb_name False	is_allergens	FALSE
agilent_71939	GKPAATAPAPTKPEESKKPAEPAKDDKAAKDGKPAAAAPALTKPEDGKKPTEPAKDDKTVKDSK (1/1)	Bacteria	Clostridia bacterium UC5.1-1D1	hypothetical protein n=1 Tax=Clostridia bacterium UC5.1-1D1 TaxID=1697794 RepID=UPI0006C7ABC3	is_gut_microbiome	FALSE
agilent_164398	RKRHMGVRPGSRGTVMNPCDHPHGGGEGRAPVGHSGPMTPWGKPALGLKTRKHHKRSDKLIVKR (1/1)	Bacteria	Clostridiales	50S ribosomal protein L2 n=39 Tax=Clostridiales TaxID=186802 RepID=A0A2A7AG89_9FIRM	is_gut_microbiome	FALSE
agilent_45366	EAVQKENSEAAGKAHESYVIQPGDTLFQISMDRYGSIEAISQICKLNGMSADEIIYPGQVIVLP (1/1)	Bacteria	Clostridiales	LysM domain-containing protein n=31 Tax=Clostridiales TaxID=186802 RepID=A0A173ZMW8_9FIRM	is_gut_microbiome	FALSE
agilent_214282	YKTGLDWNTAVTEESKTGVNLISNERAKAWKSTEKDAYDASTGKWKVFDGSTWVAASKAAVAYF (1/1)	Bacteria	Clostridiales	SH3 type 3 domain protein n=7 Tax=Clostridiales TaxID=186802 RepID=R7C520_9CLOT	is_gut_microbiome	FALSE
agilent_47052	EEQDISKLVLQWDRAPKSFKIQISEDGNVWKDLQTVDGESVNTITFAEPIHTRYIKMQGVSLNG (1/1)	Bacteria	Clostridiales	F5/8 type C domain protein n=6 Tax=Clostridiales TaxID=186802 RepID=B6FIV8_9FIRM	is_gut_microbiome	FALSE
agilent_203587	VQTMHGTPLKTIGLDVPGDFPTKKSEKKYIRKCKRWDYLIVQSKFVADLAPSAFKFENTIMDTG (1/1)	Bacteria	Clostridiales	Glycosyltransferase, group 2 family protein n=14 Tax=Clostridiales TaxID=186802 RepID=B0P3X3_9CLOT	is_gut_microbiome	FALSE
agilent_164703	RLEYTVKVDDNTAENMQAAESRIRDTDMADEMTRFSKESILQQAATSMLAQANQANRGVLSLLQ (1/1)	Bacteria	Clostridiales	Flagellin n=4 Tax=Clostridiales TaxID=186802 RepID=R5WFA2_9CLOT	is_gut_microbiome	FALSE
agilent_56259	EVHTMVVQHNMSAMNANRMLSGVSSAQSKSTEKLSSGYRINRAADDAAGLSISEKMRGQIRGLN (1/1)	Bacteria	Clostridiales	Flagellin n=3 Tax=Clostridiales TaxID=186802 RepID=A0A174IP95_9FIRM	is_gut_microbiome	FALSE
agilent_205050	VSVGTYVKQGQTIGITGSTGHSTGPHLHFEVVENNVRINPLSHGAAPKKGYLTGYTLSGTSVGK (1/1)	Bacteria	Clostridiales	Peptidase M23 n=2 Tax=Clostridiales TaxID=186802 RepID=A0A1Q6JQF1_9FIRM	is_gut_microbiome	FALSE
agilent_72399	GLAISKKMSAQIRGLDRAALNSNDGISVIQSAEGGMEEMHSILGRMRELAVQAANDVNDEVDRD (1/1)	Bacteria	Clostridiales	Flagellin n=7 Tax=Clostridiales TaxID=186802 RepID=R5NUV8_9CLOT	is_gut_microbiome	FALSE
agilent_167179	RSKLGAIQNRLEYTVKVDDNTAENMQAAESRIRDTDMADEMTRFSKESILQQAATSMLAQANQA (1/1)	Bacteria	Clostridiales	Flagellin n=4 Tax=Clostridiales TaxID=186802 RepID=R5WFA2_9CLOT	is_gut_microbiome	FALSE
agilent_131883	MVVQHNLQAANTNRMLGANVKAVSKSTEKLSSGYQVNRAADDAAGLSISEKMRNQIRGINQAVK (1/1)	Bacteria	Clostridiales	Flagellin n=6 Tax=Clostridiales TaxID=186802 RepID=R5NUP6_9CLOT	is_gut_microbiome	FALSE
agilent_73127	GLSISEKMRKQIRGLDQASTNAEDGISAVQTAEGALNEVHSMLQRMNELAVQAANGTNSESDRT (1/1)	Bacteria	Clostridium	Flagellin (Fragment) n=1 Tax=Clostridium sp. AM49-4BH TaxID=2293035 RepID=A0A416JDV1_9CLOT	is_gut_microbiome	FALSE
agilent_162057	REIFEVISANLGDGENGKVCELGLTSGEVAVGKGSVDIIVNPVENFVASEISRKYVNVTWEAPK (1/1)	Bacteria	Clostridium perfringens ATCC 13124	Glycosyl hydrolase n=64 Tax=Clostridium perfringens TaxID=1502 RepID=A0A336QQC6_CLOPF	is_patho_strain	FALSE
agilent_61837	FNESGLIAKGWSQNKDGEYYYTDNNGIIQKGWQKINGIWYYFNDGGVMATGPKYMFDENTYDTK (1/1)	Bacteria	Clostridium perfringens ATCC 13124	Cell wall binding repeat-containing protein n=9 Tax=Clostridium perfringens TaxID=1502 RepID=A0A4U9NYM5_CLOPF	is_patho_strain	FALSE
twist_41599	LLEFDTQSKNILMQYIKANSKFIGITELKKLESKINKVFSTPIPFSYSKNLDCW (1/1)	Bacteria	Clostridium tetani	['Clostridium tetani'] & ['Clostridium tetani']Tetanus toxin precursor & Tetanus toxin	is_IEDB	FALSE
agilent_163735	RIKTFVKKYAALSGKVKVEWVDSVLHPSVLQKYNTDGNVIVVSCDATGKSTTISFSDIIQSDYY (1/1)	Bacteria	Coprococcus	ABC_transp_aux domain-containing protein n=12 Tax=Coprococcus TaxID=33042 RepID=A0A3R6EH67_9FIRM	is_gut_microbiome	FALSE
agilent_2221	ESVERAMGRVADTIARGPSNSEQIPALTAVETGHTSQVDPSDTMQTRHVHNYHSRSESSIENFL (1/1)	Virus	Coxsackievirus	Genome polyprotein (4/6) & polyprotein (6/9) & VP1 (3/4) & VP1 capsid protein (3/3) & Chain 1, The Crystal Structure Of Coxsackievirus A9 To 2.9 A Resolution & capsid protein (2/2) & polyprotein CB4 & VP4-VP2 & polyprotein VP0 & Chain 3, The Crystal Structure Of Coxsackievirus A9 To 2.9 A Resolution & Chain 4, The Crystal Structure Of Coxsackievirus A9 To 2.9 A Resolution	is_IEDB	FALSE
twist_43493	MGRVADTIARGPSNSEQIPALTAVETGHTSQVDPSDTMQTRHVHNYHSRSESSI (1/1)	Virus	Coxsackievirus	Genome polyprotein (4/6) & polyprotein (6/9) & VP1 (3/4) & VP1 capsid protein (3/3) & Chain 1, The Crystal Structure Of Coxsackievirus A9 To 2.9 A Resolution & capsid protein (2/2) & polyprotein CB4 & VP4-VP2 & polyprotein VP0 & Chain 3, The Crystal Structure Of Coxsackievirus A9 To 2.9 A Resolution & Chain 4, The Crystal Structure Of Coxsackievirus A9 To 2.9 A Resolution	is_IEDB	FALSE
agilent_4407	IVPAEAQKSCYIMCFVSACNDFSVRMLRDTQFIKQTNFYQGPTEESVERAMGRVADTIARGPSN (1/1)	Virus	Coxsackievirus	Genome polyprotein (4/6) & polyprotein (6/9) & VP1 (3/4) & VP1 capsid protein (3/3) & Chain 1, The Crystal Structure Of Coxsackievirus A9 To 2.9 A Resolution & capsid protein (2/2) & polyprotein CB4 & VP4-VP2 & polyprotein VP0 & Chain 3, The Crystal Structure Of Coxsackievirus A9 To 2.9 A Resolution & Chain 4, The Crystal Structure Of Coxsackievirus A9 To 2.9 A Resolution	is_IEDB	FALSE
agilent_2538	FNDEQGEIEFIESSKDAGFPVINTPSRTKLEPSVFHHVFEGNKEPAVLRNGDPRLKVNFEEAIF (1/1)	Virus	Coxsackievirus	Genome polyprotein (4/6) & polyprotein (6/9) & VP1 (3/4) & VP1 capsid protein (3/3) & Chain 1, The Crystal Structure Of Coxsackievirus A9 To 2.9 A Resolution & capsid protein (2/2) & polyprotein CB4 & VP4-VP2 & polyprotein VP0 & Chain 3, The Crystal Structure Of Coxsackievirus A9 To 2.9 A Resolution & Chain 4, The Crystal Structure Of Coxsackievirus A9 To 2.9 A Resolution	is_IEDB	FALSE
twist_49541	RHVAVEPEVANLDIIGQRIENIKNGHKSTWHYDEDNPYKTWAYHGSYEVKPSGS (1/1)	Virus	Dengue virus	Genome polyprotein (3/6) & polyprotein (2/9) & envelope glycoprotein (1/8) & envelope protein (1/8) & polyprotein precursor (2/3) & envelope protein, partial & Capsid protein (2/2) & NS1 & nonstructural protein 1 (1/2) & Non-structural protein 1 & Nonstructural protein NS4A & nonstructural glycoprotein NS-1 & viral polyprotein & nonstructural protein NS1 & E protein & Dengue type 3 virus complete…	is_IEDB	FALSE
twist_22874	TTEQPDDKFECPSRFGYFADPKDPHKFYICSNWEAVHKDCPGNTRWNEDEETCT (1/1)	Animal	Dermatophagoides pteronyssinus (house dust mite)	allergen_name Der p 23 (1/1) (1/1) allergome_name Der p 23 (2/2) (1/1) allergenonline_name Der p 23.0101 (1/1) (1/1) SDAP_name False iedb_name False	is_allergens	FALSE
twist_77700	LSANAKVLPSTGGTVSGNVYKGSNSDGNQFVTKNELANHAMPIGGIILSGFNAD (1/1)	Phage	Enterobacteria phage Phi1	YP_001469491.1 gp12 Short tail fibers [Enterobacteria phage Phi1]	is_phage	FALSE
twist_92656	SLGADSLKYITKDRIKKSAGSFDDLPDPTTADLYYFNAPTRLQEVYTYKVTLTY (1/1)	Phage	Enterobacteria phage Phi1	YP_001469480.1 gp5.1 conserved hypothetical protein [Enterobacteria phage Phi1]	is_phage	FALSE
twist_60273	AEVLAQVVKSPSNAVQSVIAERQRHQSAEGWTPEHDDQYSKSQLLWASSCYVLN (1/1)	Phage	Enterobacteria phage Sf101	YP_009153096.1 hypothetical protein Sf101_0022 [Enterobacteria phage Sf101]	is_phage	FALSE
twist_87004	NMMKDQMGRLIITDPVSFSADDKLKPGEFHCDPDELIAEIEALRAQEAIERCVN (1/1)	Phage	Enterobacteria phage T7M	AFQ97034.1 protein kinase [Enterobacteria phage T7M]	is_phage	FALSE
agilent_223042	EAEPQRTSYPYLSQVNTVDPQQMMMMVTLLSLDTSAQKVSSLKNSNEIYMDGQTKALENKTQEY (1/1)	Bacteria	Enterobacteriaceae	L0021 n=35 Tax=Enterobacteriaceae TaxID=543 RepID=O85626_ECOLX	is_VFDB	FALSE
agilent_219731	YYTVKSGDTLNKIAAQYGVSVANLRSWNGISGDLIFVGQKLIVKKGASGNTGGSGSGGSNNNQS (1/1)	Bacteria	Enterococcus faecalis V583	Autolysin n=202 Tax=Firmicutes TaxID=1239 RepID=ALYS_ENTFA	is_patho_strain	FALSE
agilent_86868	IFVGQKLIVKKGASGNTGGSNNGGSNNNQSGTNTYYTIKSGDTLNKIAAQYGVSVANLRSWNGI (1/1)	Bacteria	Enterococcus faecalis V583	Autolysin n=202 Tax=Firmicutes TaxID=1239 RepID=ALYS_ENTFA	is_patho_strain	FALSE
agilent_200412	VKKGASAGGNASSTNSASGKRHTVKSGDSLWGLSMQYGISIQKIKQLNGLSGDTIYIGQTLKVG (1/1)	Bacteria	Enterococcus faecalis V583	Autolysin n=202 Tax=Firmicutes TaxID=1239 RepID=ALYS_ENTFA	is_patho_strain	FALSE
agilent_140151	NQSGTNTYYTIKSGDTLNKISAQFGVSVANLQAWNNISGSLIFAGQKIIVKKGANSGSTNTNKP (1/1)	Bacteria	Enterococcus faecalis V583	Autolysin n=202 Tax=Firmicutes TaxID=1239 RepID=ALYS_ENTFA	is_patho_strain	FALSE
agilent_78387	GTWITLWGQAEKVTEKNQQGQQVNATITRAISLTVPGKTPKDAVQYKTTLTWLLSDVPVNNGGK (1/1)	Bacteria	Enterococcus faecalis V583	WxL domain-containing protein n=92 Tax=Bacteria TaxID=2 RepID=J6PDD5_ENTFL	is_patho_strain	FALSE
agilent_1144	DFSQDPSKFTEPIKDVLIKTAPMLNSPNIEACGYSDRVLQLTLGNSTITTQEAANSVVAYGRWP (2/3)	Virus	Enterovirus	Enterovirus_Genome polyprotein (6/6) & polyprotein (7/9) & VP1 (1/4) & coat protein VP1 & VP4	is_IEDB	FALSE
agilent_4009	IESSIGDSVSRALTQALPAPTGQNTQVSSHRLDTGEVPALQAAEIGASSNTSDESMIETRCVLN (1/1)	Virus	Enterovirus	Genome polyprotein n=10068 Tax=root TaxID=1 RepID=POLG_HE71B	is_IEDB	FALSE
agilent_11510	MGAQVSRQNVGTHSTQNSVSNGSSLNYFNINYFKDAASSGASRLDFSQDPSKFTDPVKDVLEKG (1/1)	Virus	Enterovirus	Genome polyprotein n=273 Tax=Enterovirus TaxID=12059 RepID=POLG_HRV8A	is_IEDB	FALSE
twist_50600	SAIGNTIEALFQGPPKFRPIRISLEEKPAPDAISDLLASVDSEEVRQYCREQGW (1/1)	Virus	Enterovirus	polyprotein (3/9) & structural protein (3/3) & VP1 (2/4) & capsid protein VP1 & VP1 protein (2/2) & VP1 protein, partial [Enterovirus A71]	is_IEDB	FALSE
twist_30259	DSVSRALTQALPAPTGQNTQVSSHRLDTGEVPALQAAEIGASSNTSDESMIETR (1/1)	Virus	Enterovirus	polyprotein (3/9) & structural protein (3/3) & VP1 (2/4) & capsid protein VP1 & VP1 protein (2/2) & VP1 protein, partial [Enterovirus A71]	is_IEDB	FALSE
agilent_6487	NPSGEDMTLFCQMVSSVPFIPPMADLPDKGKPFTSKFVLASTNHTLLTPPTVSSLPAMARRFYF (1/1)	Virus	Enterovirus	Genome polyprotein n=273 Tax=Enterovirus TaxID=12059 RepID=POLG_HRV8A	is_IEDB	FALSE
agilent_1516	DSTITSQDTANAVVAYGVWPSYLTPDDATAIDKPTQPDTSSNRFYTLDSRSWTSASSGWWWKLP (1/1)	Virus	Enterovirus	Genome polyprotein n=273 Tax=Enterovirus TaxID=12059 RepID=POLG_HRV8A	is_IEDB	FALSE
agilent_1463	DRRRSSAAQAMEAIFQGIDLQSPPPPAIADLLRSVKTPEIIKYCQDNNWIVPAECSIERDLGIA (1/1)	Virus	Enterovirus	Genome polyprotein n=273 Tax=Enterovirus TaxID=12059 RepID=POLG_HRV8A	is_IEDB	FALSE
agilent_4079	IHVQCNATKFHSGCLLVVVIPEHQLASHEGGTVSVKYKYTHPGDRGIDLDTVEVAGGPTSDAIY (1/1)	Virus	Enterovirus	Genome polyprotein n=46 Tax=Enterovirus TaxID=12059 RepID=POLG_HRV3	is_IEDB	FALSE
twist_38693	KEPAVLTSKDPRLEVDFEQALFSKYVGNVLHEPDEYVHQAALHYANQLKQLDIN (1/1)	Virus	Enterovirus	polyprotein (3/9) & structural protein (3/3) & VP1 (2/4) & capsid protein VP1 & VP1 protein (2/2) & VP1 protein, partial [Enterovirus A71]	is_IEDB	FALSE
twist_35836	GYGEWPSYCSDDDATAVDKPTRPDVSVNRFYTLDTKLWEKSSKGWYWKFPDVLT (1/1)	Virus	Enterovirus	polyprotein (3/9) & structural protein (3/3) & VP1 (2/4) & capsid protein VP1 & VP1 protein (2/2) & VP1 protein, partial [Enterovirus A71]	is_IEDB	FALSE
agilent_1151	DFTQDPSKFTEPVKDVMIKSLPALNSPTVEECGYSDRVRSITLGNSTITTQECANVVVGYGVWP (2/3)	Virus	Enterovirus B	Genome polyprotein n=36 Tax=Enterovirus B TaxID=138949 RepID=POLG_CXB6S	is_IEDB	FALSE
twist_28808	DAASNSANRQDFTQDPSKFTEPVKDVMIKSLPALNSPTVEECGYSDRVRSITLG (3/3)	Virus	Enterovirus B	['Enterovirus B'] & ['Enterovirus B'] & ['Enterovirus B'] & ['Enterovirus B'] & ['Enterovirus B'] & ['Enterovirus B'] & ['Enterovirus B'] & ['Enterovirus B'] & ['Enterovirus B'] & ['Enterovirus B'] & ['Enterovirus B']Genome polyprotein (4/6) & polyprotein (6/9) & VP1 (3/4) & VP1 capsid protein (3/3) & Chain 1, The Crystal Structure Of Coxsackievirus A9 To 2.9 A Resolution & capsid protein (2/2) &…	is_IEDB	FALSE
agilent_1148	DFTQDPGKFTEPVKDIMIKSMPALNSPTAEECGYSDRVRSITLGNSTITTQECANVVVGYGTWP (2/3)	Virus	Enterovirus B	Enterovirus B Genome polyprotein	is_IEDB	FALSE
twist_28803	DAASNSANRQDFTQDPGKFTEPVKDIMIKSMPALNSPTAEECGYSDRVRSITLG (1/3)	Virus	Enterovirus B	positive (from uniprot): Enterovirus B Genome polyprotein	is_IEDB	FALSE
agilent_9747	TPPPPAIADLLKSVDSEAVREYCKEKGWLVPEVNSTLQIEKHVSRAFICLQALTTFVSVAGIIY (1/1)	Virus	Enterovirus B	Genome polyprotein n=20 Tax=Enterovirus B TaxID=138949 RepID=POLG_EC12T	is_IEDB	FALSE
agilent_1683	EAVNRAVARVADTLPTGPRNSESIPALTAAETGHTSQVVPGDTMQTRHVKNYHSRTESSVENFL (1/1)	Virus	Enterovirus B	Genome polyprotein n=20 Tax=Enterovirus B TaxID=138949 RepID=POLG_EC12T	is_IEDB	FALSE
twist_58289	MGAQVSSQKVGAHENSNRAYGGSTINYTTINYYRDSASNAASKQDFSQDPSKFTEPIKDVLIKT (1/1)	Virus	Enterovirus C	['Enterovirus C'] & ['Enterovirus C'] & ['Enterovirus C'] & ['Enterovirus C'] & ['Enterovirus C']Genome polyprotein (6/6) & polyprotein (7/9) & VP1 (1/4) & coat protein VP1 & VP4	is_IEDB	FALSE
twist_24985	YFYGPELLFHAEEYKADFTECCPADDKAGCLIPKLDALKERILLSSAKERLKCS (1/1)	Animal	Equus africanus asinus (donkey or ass)	allergen_name False allergome_name Equ as 3 (2/2) (1/1) allergenonline_name False SDAP_name False iedb_name False	is_allergens	FALSE
twist_11437	LFHAEEYKADFTECCPADDKLACLIPKLDALKERILLSSAKERLKCSSFQNFGE (1/1)	Animal	Equus ferus caballus (horse)	allergen_name Equ c 3 (1/1) (1/1) allergome_name Equ c 3 (2/3) (1/1) allergenonline_name Equ c 3.0101 (1/1) (1/1) SDAP_name Equ c 3 (1/1) (1/1) iedb_name False	is_allergens	FALSE
agilent_219968	AASTSAKSIGTVSEASTKALAKASEGIADAADDAAGAMQQTIATAAKAASRTSGITDDVATSAQ (1/1)	Bacteria	Escherichia	Protein EaeB n=79 Tax=Escherichia TaxID=561 RepID=EAEB_ECO27	is_VFDB	FALSE
agilent_226597	GTEPQRSTQNASSGYPYLSQVNNVDPQAMMMMATLLSLDASAQRVASMKNSNEIYADGQNKALD (1/1)	Bacteria	Escherichia coli	Translocon EspD n=21 Tax=Escherichia coli TaxID=562 RepID=A0A0K5P078_ECOLX	is_VFDB	FALSE
agilent_230186	LDYQTRPADVKVNEWSSSNRGTVGSLYIYNNPYTHTVDYFILKTSSYGWFPTGQVSNEHWEYVG (1/1)	Bacteria	Escherichia coli CFT073	VFG000904(gb|NP_752330) (vat) Haemoglobin protease [Tsh (VF0233)] [Escherichia coli CFT073]	is_VFDB	FALSE
agilent_133306	NDETSIGKFGLAYKSNIQRKLDNQYYTEAEASLARGRISGAENIVKNDATHFCVTQGKKMQIVD (1/1)	Bacteria	Escherichia coli Nissle 1917	Protein n=244 Tax=Enterobacteriaceae TaxID=543 RepID=A0A0K4DLT7_ECOLX	is_probio_strain	FALSE
agilent_221374	ASWTESTALATPPAGHSLVTPSAAEDVLSKLFGGISGEVTSRTEGTEPQRSTQNASSGYPYLSQ (1/1)	Bacteria	Escherichia coli O127:H6 str. E2348/69	VFG000743(gb|AAC38395) (espD) EspD [EspD (VF0180)] [Escherichia coli O127:H6 str. E2348/69]	is_VFDB	FALSE
agilent_235500	NNDAAYYNVLSQVSAFAVENLTRQSEYLSQSAKAELEKATLELQNQANYIQSASQLMSDSARVN (1/1)	Bacteria	Escherichia coli O127:H6 str. E2348/69	VFG000743(gb|AAC38395) (espD) EspD [EspD (VF0180)] [Escherichia coli O127:H6 str. E2348/69]	is_VFDB	FALSE
agilent_242339	VLSQVSAFAVENLTRQSEYLSQSAKAELEKATLELQNQANYIQSASQLMSDSARVNIRIVSGRV (1/1)	Bacteria	Escherichia coli O127:H6 str. E2348/69	VFG000743(gb|AAC38395) (espD) EspD [EspD (VF0180)] [Escherichia coli O127:H6 str. E2348/69]	is_VFDB	FALSE
agilent_239633	SNHDINEQRAKSVENLQASNLDTYKQDVRRAQDDISSRLRDMTTTARDLTDLINRMGQAARLAG (1/1)	Bacteria	Escherichia coli O127:H6 str. E2348/69	VFG000744(gb|AAC38396) (espB) EspB [EspB (VF0179)] [Escherichia coli O127:H6 str. E2348/69]	is_VFDB	FALSE
agilent_220437	AGWTESSPLPTPPAGHSLVTPSAAEDVLSKLFGGISGEVTSRTEEAEPQRTSYPYLSQVNTVDP (1/1)	Bacteria	Escherichia coli O157:H7 str. EDL933	VFG000799(gb|NP_290255) (espD) Type III secretion system translocator protein EspD, pore protein [EspD (VF0200)] [Escherichia coli O157:H7 str. EDL933]	is_VFDB	FALSE
agilent_241343	TTDPDAAASATETATRDQLTKEAFQNPDNQKVNIDELGNAIPSGVLKDDVVANIEEQAKAAGEE (1/1)	Bacteria	Escherichia coli O157:H7 str. EDL933	VFG000805(gb|NP_290261) (tir) translocated intimin receptor protein [Tir (VF0193)] [Escherichia coli O157:H7 str. EDL933]	is_VFDB	FALSE
agilent_233405	MLSQLAAFAVQNLTRQSESLGESAKLELDKAASELQNQASYLQSVSQLMSDSARVNSRIVSGRI (1/1)	Bacteria	Escherichia coli O157:H7 str. EDL933	VFG000799(gb|NP_290255) (espD) Type III secretion system translocator protein EspD, pore protein [EspD (VF0200)] [Escherichia coli O157:H7 str. EDL933]	is_VFDB	FALSE
agilent_231281	LQMLSQLAAFAVQNLTRQSESLGESAKLELDKAASELQNQASYLQSVSQLMSDSARVNSRIVSG (1/1)	Bacteria	Escherichia coli O157:H7 str. EDL933	VFG000799(gb|NP_290255) (espD) Type III secretion system translocator protein EspD, pore protein [EspD (VF0200)] [Escherichia coli O157:H7 str. EDL933]	is_VFDB	FALSE
agilent_177491	SNWNLTNDVKPNPDPNPNPNPNPKPDPKPDPKPDPKPDPTPEPTPTPVPEKRITPSTAAVLNMA (1/1)	Bacteria	Escherichia coli O157:H7 str. Sakai	Uncharacterized outer membrane protein YpjA n=569 Tax=Bacteria TaxID=2 RepID=YPJA_ECOLI	is_patho_strain	FALSE
agilent_131885	MVVQHNLTAMNANRMLGVTTSAQAKSTEKLSSGYKINRAADDAAGLSISEKMRKQIRGLSQASS (1/1)	Bacteria	Eubacterium	Flagellin n=2 Tax=Eubacterium TaxID=1730 RepID=R5E067_9FIRM	is_gut_microbiome	FALSE
agilent_129819	MRIATNVSAIVSNNALQKSQDRLTKSIARLSSGYKINSSSDDAAGYAISEKMRLQLRGLNQADN (1/1)	Bacteria	Eubacterium	Flagellin n=1 Tax=Eubacterium sp. CAG:38 TaxID=1262889 RepID=R7HD48_9FIRM	is_gut_microbiome	FALSE
agilent_128883	MNTNRQMGTVSSALQKSTEKLSSGYKINRAGDDAAGLSISEKMRSQIRGLNKASSNAEDGISLI (1/1)	Bacteria	Eubacterium	Flagellin n=3 Tax=Eubacterium TaxID=1730 RepID=A0A174Z6Y0_9FIRM	is_gut_microbiome	FALSE
agilent_212928	YGNYNITVNQTSSFTGSLTDVSGEITRGELRYYDNNIFKKPATNVFVYGSIAGKEENTVEENLK (1/1)	Bacteria	Eubacterium hallii DSM 3353	Sigma_reg_C domain-containing protein n=8 Tax=Clostridiales TaxID=186802 RepID=A0A173V312_9FIRM	is_gut_microbiome	FALSE
agilent_131887	MVVQHNMQAANANRMLNVTTGQQAKSTEKLSSGYRINRAADDAAGLTISEKMRKQIKGLDRAST (1/1)	Bacteria	Eubacterium rectale ATCC 33656	Flagellin n=1 Tax=Agathobacter rectalis (strain ATCC 33656 / DSM 3377 / JCM 17463 / KCTC 5835 / VPI 0990) TaxID=515619 RepID=C4ZDZ6_AGARV	is_gut_microbiome	FALSE
agilent_12839	AALPASAAGPLNAAAALSLPWSPAAVESVETGTYASTMTVGTQQQLSPVILPAKAARKATVTFI (1/1)	Bacteria	Faecalibacterium	Bacterial surface proteins containing Ig-like domains n=7 Tax=Faecalibacterium TaxID=216851 RepID=D4K4X9_9FIRM	is_gut_microbiome	FALSE
agilent_69451	GGKSGTSQKLDSADEKARIASFVAVAPIDDPQFLCLVCLDEPHSWTTAGGSLSAPGCAEVLEQT (1/1)	Bacteria	Faecalibacterium prausnitzii A2-165	Cell division protein FtsI/penicillin-binding protein 2 n=7 Tax=Faecalibacterium TaxID=216851 RepID=D4K2Y4_9FIRM	is_gut_microbiome	FALSE
agilent_119064	LSDTYYNANYRSFPGYARLSEKTKIMYVPASKSLMDDSQYYEIKQFKDLKSATFGTVELYNMSK (1/1)	Bacteria	Firmicutes	Endo-1,4-beta-xylanase A n=5 Tax=Firmicutes TaxID=1239 RepID=A0A1C6DAL4_9CLOT	is_gut_microbiome	FALSE
agilent_122417	LYKSLLTGDTFGDDRHFLKAYIPLNARSGLENKDYSINENGVPCCPHDPSLPMKPEGSKSNLRS (1/1)	Bacteria	Firmicutes	Transposase domain (DUF772) n=16 Tax=Firmicutes TaxID=1239 RepID=A0A174F2X7_9FIRM	is_gut_microbiome	FALSE
twist_32235	ERQKPLKVKAKAPVVKEGPYEGPVKKPVALKVKAKNLIVTESGAPPTDLQKMVM (1/1)	Virus	Foot-and-mouth disease virus - type O	VP1 protein (1/2)	is_IEDB	FALSE
twist_1603	ATDKEGKDVLVCNKDLRPICGTDGVTYTNDCLLCAYSIEFGTNISKEHDGECKE (1/1)	Animal	Gallus gallus	Ovomucoid precursor	is_allergens	FALSE
twist_65127	EFNINERAFMDTVSNPVKLGTQPVYHQNVKNRFYNIVGRGHEVVVIPNVFHEDY (1/1)	Phage	Geobacillus phage GBK2	YP_009010490.1 hypothetical protein GBK2_19 [Geobacillus phage GBK2]	is_phage	FALSE
agilent_225569	GEFRLHNPIKEQELHNDLVRAEQAERTLEAKQVEPTAKTQTGEPKVRSRRAARAAFPDTLPDQS (1/1)	Bacteria	Haemophilus influenzae	Adhesion and penetration protein autotransporter n=2 Tax=Haemophilus influenzae TaxID=727 RepID=HAP2_HAEIF	is_VFDB	FALSE
agilent_241737	VDEVIEAKRILEKVKDLSDEEREALAKLGVSAVRFIEPNNTITVDTQNEFATRPLSRIVISEGR (1/1)	Bacteria	Haemophilus influenzae	Adhesin n=8 Tax=Haemophilus influenzae TaxID=727 RepID=Q48031_HAEIF	is_VFDB	FALSE
agilent_221942	DDGETTTVTVTQKANGKGAEVKIGAKTSVIKEKDGKLVTGKANKEAGGTNTTPATEDMDEGKGL (1/1)	Bacteria	Haemophilus influenzae	Adhesin n=5 Tax=Haemophilus influenzae TaxID=727 RepID=Q8GM74_HAEIF	is_VFDB	FALSE
agilent_226077	GLDSTLPDAVTNTGVLSSSSFTPNDVEKTRAATVKDVLNAGWNIKGAKTAGGNVESVDLVSAYN (1/1)	Bacteria	Haemophilus influenzae	Hsf n=19 Tax=Haemophilus influenzae TaxID=727 RepID=P71401_HAEIF	is_VFDB	FALSE
agilent_241474	TVQASNSRTVTNGLNAYGSTNANFDALNNSATDLNRNVDPAYSGLLNLNEKTGANKQLLVADST (1/1)	Bacteria	Haemophilus influenzae	Adhesin n=5 Tax=Haemophilus influenzae TaxID=727 RepID=Q8GM74_HAEIF	is_VFDB	FALSE
agilent_224378	EVSTDTKVEETQVQAQPQTQSTTVAAAEATSPNSKPAEETQPSEKTNAEPVTPVVSKNQTENTT (1/1)	Bacteria	Haemophilus influenzae	Immunoglobulin A1 protease autotransporter n=1 Tax=Haemophilus influenzae (strain ATCC 51907 / DSM 11121 / KW20 / Rd) TaxID=71421 RepID=IGA0_HAEIN	is_VFDB	FALSE
agilent_239266	SIEDVLRAGWNIQGNGNNVDYVATYDTVNFTDDSTGTTTVTVTQKADGKGADVKIGAKTSVIKD (1/1)	Bacteria	Haemophilus influenzae	Hsf n=19 Tax=Haemophilus influenzae TaxID=727 RepID=P71401_HAEIF	is_VFDB	FALSE
agilent_228932	KGLLNLNEKNANKQPLVTDSTAATVGDLRKLGWVVSTKNGTKEESNQVKQADEVLFTGAGAATV (1/1)	Bacteria	Haemophilus influenzae	Hsf n=19 Tax=Haemophilus influenzae TaxID=727 RepID=P71401_HAEIF	is_VFDB	FALSE
agilent_236703	PTVADNTAATVGDLRGLGWVISADKTTGEPNQEYNAQVRNANEVKFKSGNGINVSGKTLNGTRV (1/1)	Bacteria	Haemophilus influenzae C54	VFG001157(gb|AAC44560) (hsf) Hsf [Hia/Hsf (VF0039)] [Haemophilus influenzae C54]	is_VFDB	FALSE
agilent_226184	GLVTAKAVIDAVNKAGWRVKTTTANGQNGDFATVASGTNVTFESGDGTTASVTKDTNGNGITVK (1/1)	Bacteria	Haemophilus influenzae C54	VFG001157(gb|AAC44560) (hsf) Hsf [Hia/Hsf (VF0039)] [Haemophilus influenzae C54]	is_VFDB	FALSE
agilent_240382	TDGLNFAKETAVNGDTNIQLSGIGSTLTDTITGITKTATNGVAVENHNLAASVKDVLSAGWNIR (1/1)	Bacteria	Haemophilus influenzae nontypable strain 3179B	VFG001150(gb|AAL79954) (hia) adhesin [Hia/Hsf (VF0039)] [Haemophilus influenzae nontypable strain 3179B]	is_VFDB	FALSE
agilent_223905	ENHNLAASVKDVLSAGWNIRGAATAGGVVDNVDFVSTYDTVDFTDDGETTTVTVTQKANGKGAE (1/1)	Bacteria	Haemophilus influenzae nontypable strain 3179B	VFG001150(gb|AAL79954) (hia) adhesin [Hia/Hsf (VF0039)] [Haemophilus influenzae nontypable strain 3179B]	is_VFDB	FALSE
agilent_241598	VADSTAATVGDLRGLGWVISADKTTGEPNKEYNAQVRNANEVKFKSGNGINVSGKTLDNGTREI (1/1)	Bacteria	Haemophilus influenzae nontypable strain 3179B	VFG001150(gb|AAL79954) (hia) adhesin [Hia/Hsf (VF0039)] [Haemophilus influenzae nontypable strain 3179B]	is_VFDB	FALSE
agilent_231419	LSAEQLNVTDASEKIINTKLVSSLDVEKLVSVAVCDAGKGCEEQQFGDKGNNTKVSVGELETEQ (1/1)	Bacteria	Haemophilus influenzae Rd KW20	VFG000340(gb|NP_438433) (hxuA) heme-hemopexin utilization protein A, two-partner secretion (TPS) pathway TpsA protein, haem-haemopexin binding protein [HxuABC (VF0269)] [Haemophilus influenzae Rd KW20]	is_VFDB	FALSE
agilent_242591	VRASNLSAEQLNVTDASEKIINTKLVSSLDVEKLVSVAVCDAGKGCEEQQFGDKGNNTKVSVGE (1/1)	Bacteria	Haemophilus influenzae Rd KW20	VFG000340(gb|NP_438433) (hxuA) heme-hemopexin utilization protein A, two-partner secretion (TPS) pathway TpsA protein, haem-haemopexin binding protein [HxuABC (VF0269)] [Haemophilus influenzae Rd KW20]	is_VFDB	FALSE
agilent_229153	KKVGETQISAKKLAKQQASDSRDLVRYETGITVVETGRTGASGYAVRGVDENRVGIMVDGLRQA (1/1)	Bacteria	Haemophilus influenzae Rd KW20	VFG000347(gb|NP_438870) (hgpC) hemoglobin-binding protein [Hgp (VF0270)] [Haemophilus influenzae Rd KW20]	is_VFDB	FALSE
agilent_241521	TWKVHNPKSDRLAKIGKGTLIVEGKGENKGSLKVGDGTVILKQQADANNKVKAFSQVGIVSGRS (1/1)	Bacteria	Haemophilus influenzae Rd KW20	VFG000337(gb|NP_439153) (iga1) immunoglobin A1 protease [IgA1 protease (VF0045)] [Haemophilus influenzae Rd KW20]	is_VFDB	FALSE
agilent_224087	EREALAKLGVSAVRFIEPNNTITVDTQNEFATRPLSRIVISEGRACFSNSDGATVCVNIADNGR (1/1)	Bacteria	Haemophilus influenzae str. 12	VFG001151(gb|AAA20527) (hmw1A) adhesin HMW1A, two-partner secretion (TPS) pathway TpsA exoprotein [HMW1/HMW2 (VF0038)] [Haemophilus influenzae str. 12]	is_VFDB	FALSE
agilent_227745	IISKDGRNTVRLRGKEIEVKYIQPGVASVEEVIEAKRVLEKVKDLSDEERETLAKLGVSAVRFV (1/1)	Bacteria	Haemophilus influenzae str. 12	VFG001154(gb|AAA20524) (hmw2A) adhesin HMW2A, two-partner secretion (TPS) pathway TpsA exoprotein [HMW1/HMW2 (VF0038)] [Haemophilus influenzae str. 12]	is_VFDB	FALSE
agilent_237918	RETLAKLGVSAVRFVEPNNTITVNTQNEFTTRPSSQVIISEGKACFSSGNGARVCTNVADDGQP (1/1)	Bacteria	Haemophilus influenzae str. 12	VFG001154(gb|AAA20524) (hmw2A) adhesin HMW2A, two-partner secretion (TPS) pathway TpsA exoprotein [HMW1/HMW2 (VF0038)] [Haemophilus influenzae str. 12]	is_VFDB	FALSE
agilent_231437	LSDEERETLAKLGVSAVRFVEPNNTITVNTQNEFTTRPSSQVIISEGKACFSSGNGARVCTNVA (1/1)	Bacteria	Haemophilus influenzae str. 12	VFG001154(gb|AAA20524) (hmw2A) adhesin HMW2A, two-partner secretion (TPS) pathway TpsA exoprotein [HMW1/HMW2 (VF0038)] [Haemophilus influenzae str. 12]	is_VFDB	FALSE
agilent_195778	VAKVEEAKDAAANKVAEAKEAVSSKVEEVKNAASEAKDAAVNKATEMKDAAADKAAEVKEAVTK (1/1)	Bacteria	Haemophilus parainfluenzae T3T1	Uncharacterized protein n=1 Tax=Haemophilus parainfluenzae (strain T3T1) TaxID=862965 RepID=E1W618_HAEP3	is_IgA_coated_strain	FALSE
agilent_200824	VKVTEAKDSAVAKVEEAKDAAANKVAEAKEAVSSKVEEVKNAASEAKDAAVNKATEMKDAAADK (1/1)	Bacteria	Haemophilus parainfluenzae T3T1	Uncharacterized protein n=1 Tax=Haemophilus parainfluenzae (strain T3T1) TaxID=862965 RepID=E1W618_HAEP3	is_IgA_coated_strain	FALSE
agilent_32597	DDKIVASRKKVEAKIAALQKDAPRLRQAEIQKRQDEITKFGSDEEAALSKLMEEQDKKVAEFQE (1/1)	Bacteria	Haemophilus parainfluenzae T3T1	Periplasmic chaperone n=22 Tax=Haemophilus TaxID=724 RepID=E1W431_HAEP3	is_IgA_coated_strain	FALSE
twist_46356	PDFEQNIATTTTDIQGLPPEARDLLDERGNFSKFTLGDMEMLDAEGVADIDPNY (1/1)	Bacteria	Helicobacter pylori	CagA	is_IEDB	FALSE
agilent_242403	VNAKIDRLNQIASGLGGVGQAAGFPLKRHDKVDDLSKVGLSASPEPIYATIDDLGGPFPLKRHD (1/1)	Bacteria	Helicobacter pylori 26695	VFG000306(gb|NP_207343) (cagA) cag T4SS translocated effector CagA [CagA (VF0059)] [Helicobacter pylori 26695]	is_VFDB	FALSE
agilent_223973	EPIYATIDDLGGPFPLKRHDKVDDLSKVGRSRNQELAQKIDNLNQAVSEAKAGFFGNLEQTIDK (1/1)	Bacteria	Helicobacter pylori 26695	VFG000306(gb|NP_207343) (cagA) cag T4SS translocated effector CagA [CagA (VF0059)] [Helicobacter pylori 26695]	is_VFDB	FALSE
agilent_224969	FNKKQSSDVKEAINQEPVPHVQPDIATTTTDIQGLPPEARDLLDERGNFSKFTLGDMEMLDVEG (1/1)	Bacteria	Helicobacter pylori 26695	VFG000306(gb|NP_207343) (cagA) cag T4SS translocated effector CagA [CagA (VF0059)] [Helicobacter pylori 26695]	is_VFDB	FALSE
agilent_224103	ERGNFSKFTLGDMEMLDVEGVADIDPNYKFNQLLIHNNALSSVLMGSHNGIEPEKVSLLYAGNG (1/1)	Bacteria	Helicobacter pylori 26695	VFG000306(gb|NP_207343) (cagA) cag T4SS translocated effector CagA [CagA (VF0059)] [Helicobacter pylori 26695]	is_VFDB	FALSE
twist_36437	HTPPMPSIGLEEEEEEEGAGDGEHLEGGDGTRDTLPQSPGPAFPLAEDVEKDKP (1/1)	Virus	Human alphaherpesvirus	envelope glycoprotein G (2/2) & glycoprotein G (2/2)	is_IEDB	FALSE
twist_47356	PQLQTTGRPSHEAPNMTQTGTTDSPTAISLTTPDHTPPMPSIGLEEEEEEEGAG (1/1)	Virus	Human alphaherpesvirus	envelope glycoprotein G (2/2) & glycoprotein G (2/2)	is_IEDB	FALSE
twist_42090	LPQSPGPAFPLAEDVEKDKPNRPVVPSPDPNNSPARPETSRPKTPPTIIGPLAT (1/1)	Virus	Human alphaherpesvirus	envelope glycoprotein G (2/2) & glycoprotein G (2/2)	is_IEDB	FALSE
twist_55904	VPESASDDDDDDDWPDSPPPEPAPEARPTAAAPRPRPPPPGVGPGGGADPSHPP (1/1)	Virus	Human alphaherpesvirus	Neurovirulence factor ICP34.5	is_IEDB	FALSE
twist_40657	LDKLTQSLDSDKPMEPVKRSPLRQETNMANFSYRFSIYNLNEALNQGETVDLDA (1/1)	Virus	Homo sapiens	KIAA1681 protein, partial	is_IEDB	FALSE
twist_47779	PVTLNSAAPASNSGAGVLPSPATPRFSVPTPRTPRTPRTPRGGGTASGQGSVKY (1/1)	Virus	Homo sapiens	Mediator of RNA polymerase II transcription subunit 13-like	is_IEDB	FALSE
twist_46698	PGPRGQDGNPGLPGERGMAGPEGKPGLQGPRGPPGPVGGHGDPGPPGAPGLAGP (1/1)	Virus	Homo sapiens	collagen VII & collagen alpha-1(VII) chain precursor	is_IEDB	FALSE
twist_48862	QTEDSGRAVAEDEEEEDEDEEEEEEEQNARDQATKKTHVYAQAPLSGETITKSG (1/1)	Virus	Human adenovirus 5; Human adenovirus 2	Hexon protein	is_IEDB	FALSE
twist_37775	IRGVLDRGPTFKPYSGTAYNALAPKGAPNSCEWEQTEDSGRAVAEDEEEEDEDE (1/1)	Virus	Human adenovirus 5; Human adenovirus 2	Hexon protein	is_IEDB	FALSE
twist_58158	MASENKQRPGSPGPTDGPPPTPSPDRDERGALGWGAETEEGGDDPDHDPDHPHDLDDARRDGRA (1/1)	Virus	Human alphaherpesvirus 1	Trans-acting transcriptional protein ICP4	is_IEDB	FALSE
twist_34804	GLIAGAVGGSLLAALVICGIVYWMRRHTQKAPKRIRLPHIREDDQPSSHQPLFY (1/1)	Virus	Human alphaherpesvirus 1	glycoprotein D (1/2) & glycoprotein D [human herpesvirus 1] & Glycoprotein D precursor & positive (from uniprot): Human herpesvirus 1 Envelope glycoprotein D	is_IEDB	FALSE
twist_47724	PVGTVAPQIPPNWHIPSIQDAATPYHPPATPNNMGLIAGAVGGSLLAALVICGI (1/1)	Virus	Human alphaherpesvirus 1	glycoprotein D (1/2) & glycoprotein D [human herpesvirus 1] & Glycoprotein D precursor & positive (from uniprot): Human herpesvirus 1 Envelope glycoprotein D	is_IEDB	FALSE
twist_43590	MKALYPLTTKELKNPTNPDASGEGEEGGDFDEAKLAEAREMIRYMALVSAMERT (1/1)	Virus	Human alphaherpesvirus 1	glycoprotein B (2/2)	is_IEDB	FALSE
twist_49296	REMIRYMALVSAMERTEHKAKKKGTSALLSAKVTDMVMRKRRNTNYTQVPNKDG (1/1)	Virus	Human alphaherpesvirus 1	glycoprotein B (2/2)	is_IEDB	FALSE
twist_50675	SATGRSGTVLAAAGAVEVLGAEAGLATPPRREVVDWEGAWDEDDGGAFEGDGVL (1/1)	Virus	Human alphaherpesvirus 1	Trans-acting transcriptional protein ICP4	is_IEDB	FALSE
twist_27290	ALVSAMERTEHKAKKKGTSALLSAKVTDMVMRKRRNTNYTQVPNKDGDADEDDL (1/1)	Virus	Human alphaherpesvirus 1	glycoprotein B (2/2)	is_IEDB	FALSE
twist_46897	PKKNRKPKPPKPPRPAGDNATVAAGHATLREHLRDIKAENTDANFYVCPPPTGA (1/1)	Virus	Human alphaherpesvirus 1	glycoprotein B (2/2)	is_IEDB	FALSE
twist_46742	PGTPGVAAATQAANGGPATPAPPAPGAPPTGDPKPKKNRKPKPPKPPRPAGDNA (1/1)	Virus	Human alphaherpesvirus 1	glycoprotein B (2/2)	is_IEDB	FALSE
twist_53014	TDAGEDAGDAVSPRQLALLASMVEEAVRTIPTPDPAASPPRTPAFRADDDDGDE (1/1)	Virus	Human alphaherpesvirus 1	Trans-acting transcriptional protein ICP4	is_IEDB	FALSE
twist_57916	YTSTLLPPELSETPNATQPELAPEDPEDSALLEDPVGTVAPQIPPNWHIPSIQD (1/1)	Virus	Human alphaherpesvirus 1	glycoprotein D (1/2) & glycoprotein D [human herpesvirus 1] & Glycoprotein D precursor & positive (from uniprot): Human herpesvirus 1 Envelope glycoprotein D	is_IEDB	FALSE
twist_27514	APPGSPAPPPPEHRGGPEEFEGAGDGEPPEDDDSATGLAFRTPNPNKPPPARPG (1/1)	Virus	Human alphaherpesvirus 2	envelope glycoprotein G (1/2) & glycoprotein G (1/2)	is_IEDB	FALSE
twist_42886	LVPEDPEDSALLEDPAGTVSSQIPPNWHIPSIQDVAPHHAPAAPSNPGLIIGAL (1/1)	Virus	Human alphaherpesvirus 2	glycoprotein D (2/2)	is_IEDB	FALSE
twist_34807	GLIIGALAGSTLAVLVIGGIAFWVRRRAQMAPKRLRLPHIRDDDAPPSHQPLFY (1/1)	Virus	Human alphaherpesvirus 2	glycoprotein D (2/2)	is_IEDB	FALSE
twist_50807	SDPGGVGGEGEEGAEGGGFDEAKLAEAREMIRYMALVSAMERTEHKARKKGTSA (1/1)	Virus	Human alphaherpesvirus 2	glycoprotein B precursor	is_IEDB	FALSE
twist_48890	QTPEQSTPSRIRKAKLSSPMTTTSTSQKPVLGKRVATPHASARAQTVTSTPVQG (1/1)	Virus	Human betaherpesvirus 5 (CMV)	phosphoprotein 150 & Large structural phosphoprotein	is_IEDB	TRUE
twist_36518	IAAVGSPVKSTTGMKTVAFDLSSPQKSGTGPQPGSAGMGGAKTPSDAVQNILQK (1/1)	Virus	Human betaherpesvirus 5 (CMV)	phosphoprotein 150 & Large structural phosphoprotein	is_IEDB	TRUE
twist_28154	AVRYFRGRGSGSVKYQALATASGEEVAALSHHDSLESRRLREEEDDDDEDFEDA (1/1)	Virus	Human betaherpesvirus 5 (CMV)	Glycoprotein M	is_IEDB	TRUE
twist_56156	VRYFRGRGSGSVKYQALATASGEEVAVLSHHDSLESRRLREEEDDDDDEDFEDA (1/1)	Virus	Human betaherpesvirus 5 (CMV)	positive (from uniprot): Human herpesvirus 5 Envelope glycoprotein M	is_IEDB	TRUE
agilent_7811	QTPEQSTPSRIRKAKLSSPMTTTSTSQKPVLGKRVATPHASARAQTVTSTPVQGRLEKQVSGTP (1/1)	Virus	Human betaherpesvirus 5 (CMV)	Large structural phosphoprotein n=145 Tax=root TaxID=1 RepID=PP150_HCMVA	is_IEDB	TRUE
agilent_12023	TASGEEVAVLSHHDSLESRRLREEEDDDDDEDFEDA (3/3)	Virus	Human betaherpesvirus 5 (CMV)	positive (exact): Human herpesvirus 5 Envelope glycoprotein M	is_IEDB	TRUE
twist_30800	EDTSIYLSPPPVPPVQVVAKRLPRPDTPRTPRQKKISQRPPTPGTKKPAASLPF (1/1)	Virus	Human betaherpesvirus 5 (CMV)	HCMVUL99 & Tegument protein UL11 homolog	is_IEDB	TRUE
agilent_8947	SPAKSAPPSPVKGRGSRVGVPSLKPTLGGKAVVGRPPSVPVSGSAPGRLSGSSRAASTTPTYPA (1/1)	Virus	Human betaherpesvirus 5 (CMV)	Large structural phosphoprotein n=145 Tax=root TaxID=1 RepID=PP150_HCMVA	is_IEDB	TRUE
twist_50643	SAPPSPVKGRGSRVGVPSLKPTLGGKAVVGRPPSVPVSGSAPGRLSGSSRAAST (1/1)	Virus	Human betaherpesvirus 5 (CMV)	phosphoprotein 150 & Large structural phosphoprotein	is_IEDB	TRUE
twist_53233	TFGAGVNVPAGAGAAILTPTPVNPSTAPAPAPTPTFAGTQTPVNGNSPWAPTAP (1/1)	Virus	Human betaherpesvirus 5 (CMV)	phosphoprotein 150 & Large structural phosphoprotein	is_IEDB	TRUE
agilent_8775	SILKPGASAALQSRRSTGIAAVGSPVKSTTGMKTVAFDLSSPQKSGTGPQPGSAGMGGAKTPSD (1/1)	Virus	Human betaherpesvirus 5 (CMV)	Large structural phosphoprotein n=145 Tax=root TaxID=1 RepID=PP150_HCMVA	is_IEDB	TRUE
agilent_4413	IWAMFTTCRAVRYFRGRGSGSVKYQALATASGEEVAVLSHHDSLESRRLREEEDDDDDEDFEDA (1/1)	Virus	Human betaherpesvirus 5 (CMV)	positive (from uniprot): Human herpesvirus 5 Envelope glycoprotein M	is_IEDB	TRUE
twist_33322	FLQTMLRKEVNSQLSLGDPLFPELAEESLKTFEQVTEDCNENPEKDVLTELGDI (1/1)	Virus	Human betaherpesvirus 5 (CMV)	45 kDa immediate-early protein 2	is_IEDB	TRUE
agilent_7143	PQQQQRHAAFSLVSPQVTKASPGRVRRDSAWDVRPLTETRGDLFSGDEDSDSSDGYPPNRQDPR (1/1)	Virus	Human betaherpesvirus 5 (CMV)	Large structural phosphoprotein n=145 Tax=root TaxID=1 RepID=PP150_HCMVA	is_IEDB	TRUE
twist_52590	STTGMKTVAFDLSSPQKSGTGPQPGSAGMGGAKTPSDAVQNILQKIEKIKNTEE (1/1)	Virus	Human betaherpesvirus 5 (CMV)	phosphoprotein 150 & Large structural phosphoprotein	is_IEDB	TRUE
agilent_3035	GIAAVGSPVKSTTGMKTVAFDLSSPQKSGTGPQPGSAGMGGAKTPSDAVQNILQKIEKIKNTEE (1/1)	Virus	Human betaherpesvirus 5 (CMV)	Large structural phosphoprotein n=145 Tax=root TaxID=1 RepID=PP150_HCMVA	is_IEDB	TRUE
agilent_9788	TQTPVNGNSPWAPTAPLPGDMNPANWPRERAWALKNPHLAYNPFRMPTTSTASQNTVSTTPRRP (1/1)	Virus	Human betaherpesvirus 5 (CMV)	Large structural phosphoprotein n=145 Tax=root TaxID=1 RepID=PP150_HCMVA	is_IEDB	TRUE
twist_48742	QRGDPFDKNYVGNSGKSRGGGGGSGSLSSLANAGGLHDDGPGLDNDIMNEPMGL (1/1)	Virus	Human betaherpesvirus 5 (CMV)	DNA polymerase processivity factor	is_IEDB	TRUE
twist_31816	ELVTTERKTPRVTGGGAMASASTSAGRKRKSASSATACTAGVMTRGRLKAESTV (1/1)	Virus	Human betaherpesvirus 5 (CMV)	tegument protein pp65 & 65 kDa lower matrix phosphoprotein & pp65 & HCMVUL83	is_IEDB	TRUE
agilent_2403	FEQPTLTFGAGVNVPAGAGAAILTPTPVNPSTAPAPAPTPTFAGTQTPVNGNSPWAPTAPLPGD (1/1)	Virus	Human betaherpesvirus 5 (CMV)	Large structural phosphoprotein n=145 Tax=root TaxID=1 RepID=PP150_HCMVA	is_IEDB	TRUE
agilent_1793	EERQQNLQQRQQQPPPPTRKPGASRRLFGSSADEDDDDDDDDEKNIFTPIKKPGTSGKGAASGG (1/1)	Virus	Human betaherpesvirus 5 (CMV)	Large structural phosphoprotein n=145 Tax=root TaxID=1 RepID=PP150_HCMVA	is_IEDB	TRUE
twist_52478	STAKSSVSNAPPVASPSILKPGASAALQSRRSTGIAAVGSPVKSTTGMKTVAFD (1/1)	Virus	Human betaherpesvirus 5 (CMV)	phosphoprotein 150 & Large structural phosphoprotein	is_IEDB	TRUE
twist_33323	FLQTMLRKEVNSQLSLGDPLFPELAEESLKTFEQVTEDCNENPEKDVLTELVKQ (1/1)	Virus	Human betaherpesvirus 5 (CMV)	55 kDa immediate-early protein 1	is_IEDB	TRUE
twist_27495	APKPSKQSKKKKKPSKHHHHQQSSIMQETDDLDEEDTSIYLSPPPVPPVQVVAK (1/1)	Virus	Human betaherpesvirus 5 (CMV)	HCMVUL99 & Tegument protein UL11 homolog	is_IEDB	TRUE
twist_33702	FTPIKKPGTSGKGAASGGGVSSIFSGLLSSGSQKPTSGPLNIPQQQQRHAAFSL (1/1)	Virus	Human betaherpesvirus 5 (CMV)	phosphoprotein 150 & Large structural phosphoprotein	is_IEDB	TRUE
agilent_1088	DDVWTSGSDSDEELVTTERKTPRVTGGGAMASASTSAGRKRKSASSATACTAGVMTRGRLKAES (1/1)	Virus	Human betaherpesvirus 5 (CMV)	65 kDa phosphoprotein n=77 Tax=Human cytomegalovirus TaxID=10359 RepID=PP65_HCMVA	is_IEDB	TRUE
twist_30864	EEEDDDSSDTGSVVSLGHTTPSSDYNNDVISPPSQTPEQSTPSRIRKAKLSSPM (1/1)	Virus	Human betaherpesvirus 5 (CMV)	phosphoprotein 150 & Large structural phosphoprotein	is_IEDB	TRUE
twist_43391	MESSAKRKMDPDNPDEGPSSKVPRPETPVTKATTFLQTMLRKEVNSQLSLGDPL (1/1)	Virus	Human betaherpesvirus 5 (CMV)	55 kDa immediate-early protein 1	is_IEDB	TRUE
twist_33960	GAPRGSPATPKAGKSPKVSRPPSVPSLPENGAGGGGDDNSSSGGSSSRTTSNSS (1/1)	Virus	Human betaherpesvirus 5 (CMV)	Tegument protein UL25	is_IEDB	TRUE
agilent_6339	NIFTPIKKPGTSGKGAASGGGVSSIFSGLLSSGSQKPTSGPLNIPQQQQRHAAFSLVSPQVTKA (1/1)	Virus	Human betaherpesvirus 5 (CMV)	Large structural phosphoprotein n=145 Tax=root TaxID=1 RepID=PP150_HCMVA	is_IEDB	TRUE
agilent_8689	SGDEDSDSSDGYPPNRQDPRFTDTLVDITDTETSAKPPVTTAYKFEQPTLTFGAGVNVPAGAGA (1/1)	Virus	Human betaherpesvirus 5 (CMV)	Large structural phosphoprotein n=145 Tax=root TaxID=1 RepID=PP150_HCMVA	is_IEDB	TRUE
twist_54786	VATPHASARAQTVTSTPVQGRLEKQVSGTPSTVPATLLQPQPASSKTTSSRNVT (1/1)	Virus	Human betaherpesvirus 5 (CMV)	phosphoprotein 150 & Large structural phosphoprotein	is_IEDB	TRUE
twist_49721	RLDAEQRAQQNGTDSLDGRTGTQDKGQKPNLLDRLRHRKNGYRHLKDSDEEENV (1/1)	Virus	Human betaherpesvirus 5 (CMV)	Glycoprotein B precursor & glycoprotein B (1/2)	is_IEDB	TRUE
twist_56007	VPVSGSAPGRLSGSSRAASTTPTYPAVTTVYPPSSTAKSSVSNAPPVASPSILK (1/1)	Virus	Human betaherpesvirus 5 (CMV)	phosphoprotein 150 & Large structural phosphoprotein	is_IEDB	TRUE
twist_52777	SVYNSGRKGPGPPSSDASTAAPPYTNEQAYQMLLALARLDAEQRAQQNGTDSLD (1/1)	Virus	Human betaherpesvirus 5 (CMV)	Glycoprotein B precursor & glycoprotein B (1/2)	is_IEDB	TRUE
twist_52554	STNQGGFMLPIYETAAKAYAVGQFEKPTETPPEDLDTLSLAIEAAIQDLRNKSQ (1/1)	Virus	Human betaherpesvirus 5 (CMV)	45 kDa immediate-early protein 2	is_IEDB	TRUE
twist_53218	TFAGTQTPVNGNSPWAPTAPLPGDMNPANWPRERAWALKNPHLAYNPFRMPTTS (1/1)	Virus	Human betaherpesvirus 5 (CMV)	phosphoprotein 150 & Large structural phosphoprotein	is_IEDB	TRUE
twist_36384	HSHHSSHTTSAAHSRSGSVSQRVTSSQTVSHGVNETIYNTTLKYGDVVGVNTTK (1/1)	Virus	Human betaherpesvirus 5 (CMV)	Glycoprotein B precursor & glycoprotein B (1/2)	is_IEDB	TRUE
twist_48625	QPPPPTRKPGASRRLFGSSADEDDDDDDDDEKNIFTPIKKPGTSGKGAASGGGV (1/1)	Virus	Human betaherpesvirus 5 (CMV)	phosphoprotein 150 & Large structural phosphoprotein	is_IEDB	TRUE
twist_50868	SEEEQGEEVETRGATASSPSTGSGTPRVTSPTHPLSQMNHPPLPDPLGRPDEDS (1/1)	Virus	Human betaherpesvirus 5 (CMV)	45 kDa immediate-early protein 2	is_IEDB	TRUE
twist_44333	MWTTLRVFACCCVKQEIPYQDIDIELQKDIQRRAKHTKRTHYDRKHAPMESGEE (1/1)	Virus	Human betaherpesvirus 5 (CMV)	HCMVUS27	is_IEDB	TRUE
twist_36146	HKITSYLTSKGGSGGGGGGGGGGLDRNSGNYFNDAKEESDSEDSVTFEFVPNTK (1/1)	Virus	Human betaherpesvirus 5 (CMV)	DNA polymerase processivity factor	is_IEDB	TRUE
agilent_6668	PAAEAHAARSAAVGYYDEEEKRRERQKRVDDEVVQREKQQLKAWEERQQNLQQRQQQPPPPTRK (1/1)	Virus	Human betaherpesvirus 5 (CMV)	Large structural phosphoprotein n=145 Tax=root TaxID=1 RepID=PP150_HCMVA	is_IEDB	TRUE
agilent_8683	SGAGTSSASSARQPSASASVLSPTEDDVVSPATSPLSMLSSASPSPAKSAPPSPVKGRGSRVGV (1/1)	Virus	Human betaherpesvirus 5 (CMV)	Large structural phosphoprotein n=145 Tax=root TaxID=1 RepID=PP150_HCMVA	is_IEDB	TRUE
twist_50660	SASASVLSPTEDDVVSPATSPLSMLSSASPSPAKSAPPSPVKGRGSRVGVPSLK (1/1)	Virus	Human betaherpesvirus 5 (CMV)	phosphoprotein 150 & Large structural phosphoprotein	is_IEDB	TRUE
twist_42437	LRVFACCCVKQEIPYQDIDIELQKDIQRRAKHTKRTHYDRKHAPMESGEEEFLL (1/1)	Virus	Human betaherpesvirus 5 (CMV)	HCMVUS27	is_IEDB	TRUE
twist_34803	GLHDDGPGLDNDIMNEPMGLGGLGGGGGGGGKKHDRGGGGGSGTRKMSSGGGGG (1/1)	Virus	Human betaherpesvirus 5 (CMV)	DNA polymerase processivity factor	is_IEDB	TRUE
twist_27120	ALARLDAEQRAQQNGTDSLDGRTGTQDKGQKPNLLDRLRHRKNGYRHLKDSDEE (1/1)	Virus	Human betaherpesvirus 5 (CMV)	Glycoprotein B precursor & glycoprotein B (1/2)	is_IEDB	TRUE
agilent_7826	QTVTSTPVQGRLEKQVSGTPSTVPATLLQPQPASSKTTSSRNVTSGAGTSSASSARQPSASASV (1/1)	Virus	Human betaherpesvirus 5 (CMV)	Large structural phosphoprotein n=145 Tax=root TaxID=1 RepID=PP150_HCMVA	is_IEDB	TRUE
agilent_7788	QTAESPVEDSEEEDDDSSDTGSVVSLGHTTPSSDYNNDVISPPSQTPEQSTPSRIRKAKLSSPM (1/1)	Virus	Human betaherpesvirus 5 (CMV)	Large structural phosphoprotein n=145 Tax=root TaxID=1 RepID=PP150_HCMVA	is_IEDB	TRUE
twist_32440	ETIYNTTLKYGDVVGVNTTKYPYRVCSMAQGTDLIRFERNIVCTSMKPINEDLD (1/1)	Virus	Human betaherpesvirus 5 (CMV)	Glycoprotein B precursor & glycoprotein B (1/2)	is_IEDB	TRUE
twist_28197	AWALKNPHLAYNPFRMPTTSTASQNTVSTTPRRPSTPRAAVTQTASRDAADEVW (1/1)	Virus	Human betaherpesvirus 5 (CMV)	phosphoprotein 150 & Large structural phosphoprotein	is_IEDB	TRUE
agilent_3967	IDLLLQRGPQYSEHPTFTSQYRIQGKLEYRHTWDRHDEGAAQGDDDVWTSGSDSDEELVTTERK (1/1)	Virus	Human betaherpesvirus 5 (CMV)	65 kDa phosphoprotein n=77 Tax=Human cytomegalovirus TaxID=10359 RepID=PP65_HCMVA	is_IEDB	TRUE
twist_48005	QDPRFTDTLVDITDTETSAKPPVTTAYKFEQPTLTFGAGVNVPAGAGAAILTPT (1/1)	Virus	Human betaherpesvirus 5 (CMV)	phosphoprotein 150 & Large structural phosphoprotein	is_IEDB	TRUE
twist_52560	STPRAAVTQTASRDAADEVWALRDQTAESPVEDSEEEDDDSSDTGSVVSLGHTT (1/1)	Virus	Human betaherpesvirus 5 (CMV)	phosphoprotein 150 & Large structural phosphoprotein	is_IEDB	TRUE
twist_33965	GAQEEREDTVSVKSEPVSEIEEVASEEEEDGAEEPTASGGKSTHPMVTRSKADQ (1/1)	Virus	Human betaherpesvirus 5 (CMV)	55 kDa immediate-early protein 1	is_IEDB	FALSE
twist_30889	EEEKNNTGTEVDQCLAYRSLTRKKLEQHAAKKQNIYERIPYRPSRQNDNSPLIE (1/1)	Virus	Human betaherpesvirus 5 (CMV)	HCMVTRL10 = IRL10	is_IEDB	TRUE
twist_29882	DNIPPTSSSDEGEDDDDGEDDDNEERQQKLRLCGSGCGGNDSSSGSHREATHDG (1/1)	Virus	Human betaherpesvirus 5 (CMV)	HCMVUL99 & Tegument protein UL11 homolog	is_IEDB	TRUE
twist_43440	MGAELCKRICCEFGTTSGEPLKDALGRQVSLRSYDNIPPTSSSDEGEDDDDGED (1/1)	Virus	Human betaherpesvirus 5 (CMV)	HCMVUL99 & Tegument protein UL11 homolog	is_IEDB	TRUE
twist_34247	GESVAGNSICFGVPGETGGGCFLVNAGEDEAGGVGGSSGGGGGSGLLPAKRSRL (1/1)	Virus	Human betaherpesvirus 5 (CMV)	HCMVUL57	is_IEDB	FALSE
twist_26548	AEESDEEEAIVAYTLATAGASSSDSLVSPPESPVPATIPLSSVIVAENSDQEES (1/1)	Virus	Human betaherpesvirus 5 (CMV)	55 kDa immediate-early protein 1	is_IEDB	FALSE
agilent_8212	RMPTTSTASQNTVSTTPRRPSTPRAAVTQTASRDAADEVWALRDQTAESPVEDSEEEDDDSSDT (1/1)	Virus	Human betaherpesvirus 5 (CMV)	Large structural phosphoprotein n=145 Tax=root TaxID=1 RepID=PP150_HCMVA	is_IEDB	TRUE
twist_30796	EDSVFTSTRARSATEDLDRMEAGLSPYSVSSDAPSSFELVRETGGTGAAKKPSE (1/1)	Virus	Human betaherpesvirus 5 (CMV)	Tegument protein UL25	is_IEDB	FALSE
twist_51085	SGCGGNDSSSGSHREATHDGPKKNAVRSTFREDKAPKPSKQSKKKKKPSKHHHH (1/1)	Virus	Human betaherpesvirus 5 (CMV)	HCMVUL99 & Tegument protein UL11 homolog	is_IEDB	TRUE
twist_49223	RDSAWDVRPLTETRGDLFSGDEDSDSSDGYPPNRQDPRFTDTLVDITDTETSAK (1/1)	Virus	Human betaherpesvirus 5 (CMV)	phosphoprotein 150 & Large structural phosphoprotein	is_IEDB	TRUE
twist_42474	LSDNEEDPIRYYVSVYDELTASEMEEPSNSTSWQIPKLMKVAMQPVSLRDPEYD (1/1)	Virus	Human betaherpesvirus 5 (CMV)	HCMVUL132	is_IEDB	TRUE
twist_34930	GMDEPPSGWERYDGGHRGQSQKQHRHGGSGGHNKRRKETAAASSSSSDEDLSFP (1/1)	Virus	Human betaherpesvirus 5 (CMV)	HCMVUL80	is_IEDB	TRUE
twist_40569	LAYRSLTRKKLEQHAAKKQNIYERIPYRPSRQNDNSPLIEPTGTDDEEDEDDDV (1/1)	Virus	Human betaherpesvirus 5 (CMV)	HCMVTRL10 = IRL10	is_IEDB	TRUE
twist_35647	GTRDGPSAEEQQRRRQEQRHEERRKKSSSSAGGGGGGGASGGGGGGGSGGQHSS (1/1)	Virus	Human betaherpesvirus 5 (CMV)	HCMVUL112; HCMVUL113	is_IEDB	FALSE
twist_41744	LLSCGHQSSGGASTGPRKKKSKRISELDNEKVRNIMKDKNTPFCTPNVQTRRGR (1/1)	Virus	Human betaherpesvirus 5 (CMV)	45 kDa immediate-early protein 2	is_IEDB	FALSE
twist_52307	SSFELVRETGGTGAAKKPSEKKRSSSRRQPQIAAGAPRGSPATPKAGKSPKVSR (1/1)	Virus	Human betaherpesvirus 5 (CMV)	Tegument protein UL25	is_IEDB	TRUE
twist_39713	KPFRFEAHGSLAPAAEAHAARSAAVGYYDEEEKRRERQKRVDDEVVQREKQQLK (1/1)	Virus	Human betaherpesvirus 5 (CMV)	phosphoprotein 150 & Large structural phosphoprotein	is_IEDB	TRUE
agilent_3692	HEAPNMTQTGTTDSPTAISLTTPDHTPPMPSIGLEEEEEEEGAGDGEHLEGGDGTRDTLPQSPG (1/1)	Virus	Human gammaherpesvirus 4 (EBV)	Envelope glycoprotein G n=376 Tax=Human herpesvirus 1 TaxID=10298 RepID=GG_HHV11	is_IEDB	FALSE
agilent_1167	DGEHLEGGDGTRDTLPQSPGPAFPLAEDVEKDKPNRPVVPSPDPNNSPARPETSRPKTPPTIIG (1/1)	Virus	Human gammaherpesvirus 4 (EBV)	Envelope glycoprotein G n=376 Tax=Human herpesvirus 1 TaxID=10298 RepID=GG_HHV11	is_IEDB	FALSE
twist_47864	QAAASAGTGALASSAPSTAVAQSATPSVSSSISSLRAATSGATAAASAAAAVDT (1/1)	Virus	Human gammaherpesvirus 4 (EBV)	Capsid protein VP26 & capsid protein VP26 [Human gammaherpesvirus 4] & BFRF3	is_IEDB	FALSE
twist_48555	QNLTLRIQVSMLGAKGQPSPGEGTRPRESNDPNATRRARSRSRGREAKKVQISD (1/1)	Virus	Human gammaherpesvirus 4 (EBV)	putative BLRF2 protein [Human gammaherpesvirus 4] & Tegument protein BLRF2	is_IEDB	FALSE
twist_44069	MSAPRKVRLPSVKAVDMSMEDMAARLARLESENKALKQQVLRGGACASSTSVPS (1/1)	Virus	Human gammaherpesvirus 4 (EBV)	putative BLRF2 protein [Human gammaherpesvirus 4] & Tegument protein BLRF2	is_IEDB	FALSE
agilent_9904	TTLPPTPLLTVLQRPTELQPTPSPPRMHLPVLHVPDQSMHPLTHQSTPNDPDSPEPRSPTVFYN (1/1)	Virus	Human gammaherpesvirus 4 (EBV)	Epstein-Barr nuclear antigen 2 n=125 Tax=Epstein-Barr virus (strain GD1) TaxID=10376 RepID=EBNA2_EBVB9	is_IEDB	FALSE
agilent_7064	PPAPQAPYQGYQEPPPPQAPYQGYQEPPAHGLQSSSYPGYAGPWTPRSQHPCYRHPWAPWSQDP (3/3)	Virus	Human gammaherpesvirus 4 (EBV)	Epstein-Barr nuclear antigen 6	is_IEDB	FALSE
twist_48652	QPTPSPPRMHLPVLHVPDQSMHPLTHQSTPNDPDSPEPRSPTVFYNIPPMPLPP (1/1)	Virus	Human gammaherpesvirus 4 (EBV)	nuclear protein EBNA2 & EBNA-2 & Epstein-Barr nuclear antigen 2	is_IEDB	FALSE
agilent_212	AGDSPTPGPSNAAPVCRNSHTATPNVSPIHEPESHNSPEAPILFPDDWYPPSIDPADLDESWDY (1/1)	Virus	Human gammaherpesvirus 4 (EBV)	Epstein-Barr nuclear antigen 2 n=125 Tax=Epstein-Barr virus (strain GD1) TaxID=10376 RepID=EBNA2_EBVB9	is_IEDB	FALSE
agilent_5090	LASSAPSTAVAQSATPSVSSSISSLRAATSGATAAASAAAAVDTGSGGGGQPHDTAPRGARKKQ (1/1)	Virus	Human gammaherpesvirus 4 (EBV)	Capsid protein VP26 & capsid protein VP26 [Human gammaherpesvirus 4] & BFRF3	is_IEDB	FALSE
agilent_530	APPYTNEQAYQMLLALARLDAEQRAQQNGTDSLDGRTGTQDKGQKPNLLDRLRHRKNGYRHLKD (1/1)	Virus	Human betaherpesvirus 5 (CMV)	Envelope glycoprotein B n=908 Tax=Viruses TaxID=10239 RepID=GB_HCMVA	is_IEDB	TRUE
agilent_32	AAHSRSGSVSQRVTSSQTVSHGVNETIYNTTLKYGDVVGVNTTKYPYRVCSMAQGTDLIRFERN (1/1)	Virus	Human betaherpesvirus 5 (CMV)	Envelope glycoprotein B n=908 Tax=Viruses TaxID=10239 RepID=GB_HCMVA	is_IEDB	TRUE
twist_46426	PEAPILFPDDWYPPSIDPADLDESWDYIFETTESPSSDEDYVEGPSKRPRPSIQ (1/1)	Virus	Human gammaherpesvirus 4 (EBV)	nuclear protein EBNA2 & EBNA-2 & Epstein-Barr nuclear antigen 2	is_IEDB	FALSE
twist_27552	APVCRNSHTATPNVSPIHEPESHNSPEAPILFPDDWYPPSIDPADLDESWDYIF (1/1)	Virus	Human gammaherpesvirus 4 (EBV)	nuclear protein EBNA2 & EBNA-2 & Epstein-Barr nuclear antigen 2	is_IEDB	FALSE
agilent_7411	QAYQMLLALARLDAEQRAQQNGTDSLDGRTGTQDKGQKPNLLDRLRHRKNGYRHLKDSDEEENV (1/1)	Virus	Human betaherpesvirus 5 (CMV)	Envelope glycoprotein B n=908 Tax=Viruses TaxID=10239 RepID=GB_HCMVA	is_IEDB	TRUE
twist_58521	MPTFYLALHGGQTYHLIVDTDSLGNPSLSVIPSNPYQEQLSDTPLIPLTIFVGENTGVPPPLPP (1/1)	Virus	Human gammaherpesvirus 4 (EBV)	['Human gammaherpesvirus 4'] & ['Human gammaherpesvirus 4'] & ['Human gammaherpesvirus 4']nuclear protein EBNA2 & EBNA-2 & Epstein-Barr nuclear antigen 2	is_IEDB	FALSE
agilent_11483	MESFEGQGDSRQSPDNERGDNVQTTGEHDQDPGPGPPSSGASERLVPEESYSRDQQPWGQSRGD (1/3)	Virus	Human gammaherpesvirus 4 (EBV)	Epstein-Barr nuclear antigen 6 n=14 Tax=Epstein-Barr virus (strain GD1) TaxID=10376 RepID=EBNA6_EBVB9	is_IEDB	FALSE
agilent_6936	PIHEPESHNSPEAPILFPDDWYPPSIDPADLDESWDYIFETTESPSSDEDYVEGPSKRPRPSIQ (1/1)	Virus	Human gammaherpesvirus 4 (EBV)	Epstein-Barr nuclear antigen 2 n=125 Tax=Epstein-Barr virus (strain GD1) TaxID=10376 RepID=EBNA2_EBVB9	is_IEDB	FALSE
agilent_7784	QSTPNDPDSPEPRSPTVFYNIPPMPLPPSQLPPPAAPAQPPPGVINDQQLHHLPSGPPWWPPIC (1/1)	Virus	Human gammaherpesvirus 4 (EBV)	Epstein-Barr nuclear antigen 2 n=125 Tax=Epstein-Barr virus (strain GD1) TaxID=10376 RepID=EBNA2_EBVB9	is_IEDB	FALSE
twist_43632	MKKAWLSRAQQADAGGASGSEDPPDYGDQGNVTQVGSEPISPEIGPFELSAASE (1/1)	Virus	Human gammaherpesvirus 4 (EBV)	EBNA-3B nuclear protein [Human gammaherpesvirus 4] & Epstein-Barr nuclear antigen 4	is_IEDB	FALSE
twist_32572	EVLDLSIHGRPRPRTPEWPVQGEGGQNVTGPETRRVVVSAVVHMCQDDEFPDLQ (1/1)	Virus	Human gammaherpesvirus 4 (EBV)	EBNA3A nuclear protein [Human gammaherpesvirus 4] & EBNA-3A [Human herpesvirus 4 type 2] & EBNA-3A [Human gammaherpesvirus 4] & Epstein-Barr nuclear antigen 3 & BLRF3 [Human gammaherpesvirus 4] & nuclear antigen EBNA-3	is_IEDB	FALSE
twist_27542	APTGSWFSAPQPAPENAYQAYAAPQLFPVSDITQNQQTNQAGGEAPQPGDNSTV (1/1)	Virus	Human gammaherpesvirus 4 (EBV)	BZLF1 [Human gammaherpesvirus 4] & BZLF1 & Trans-activator protein BZLF1	is_IEDB	FALSE
twist_31841	EMENILQNLTLRIQVSMLGAKGQPSPGEGTRPRESNDPNATRRARSRSRGREAK (1/1)	Virus	Human gammaherpesvirus 4 (EBV)	putative BLRF2 protein [Human gammaherpesvirus 4] & Tegument protein BLRF2	is_IEDB	FALSE
agilent_8059	RGRGKGKSRDKQRKPGGPWRPEPNTSSPSMPELSPVLGLHQGQGAGDSPTPGPSNAAPVCRNSH (1/1)	Virus	Human gammaherpesvirus 4 (EBV)	Epstein-Barr nuclear antigen 2 n=125 Tax=Epstein-Barr virus (strain GD1) TaxID=10376 RepID=EBNA2_EBVB9	is_IEDB	FALSE
twist_27640	AQSATPSVSSSISSLRAATSGATAAASAAAAVDTGSGGGGQPHDTAPRGARKKQ (1/1)	Virus	Human gammaherpesvirus 4 (EBV)	Capsid protein VP26 & capsid protein VP26 [Human gammaherpesvirus 4] & BFRF3	is_IEDB	FALSE
agilent_101	ADGTTVTSGSTKDTSLQAPPSYEESVYNSGRKGPGPPSSDASTAAPPYTNEQAYQMLLALARLD (1/1)	Virus	Human betaherpesvirus 5 (CMV)	Envelope glycoprotein B n=908 Tax=Viruses TaxID=10239 RepID=GB_HCMVA	is_IEDB	TRUE
agilent_7435	QDPDNTDDNGPHDPLPQDPDNTDDNGPQDPDNTDDNGPHDPLPHSPSDSAGNDGGPPQLTEEVE (1/1)	Virus	Human gammaherpesvirus 4 (EBV)	LMP1 [Human gammaherpesvirus 4] & latent membrane protein 1, partial [Human gammaherpesvirus 4] & Latent membrane protein 1 & latent membrane protein 1 [Human gammaherpesvirus 4] & latent membrane protein-1, partial [Human gammaherpesvirus 4] & LMP-1 & LMP-1 [Human gammaherpesvirus 4] & LMP-1 [Human herpesvirus 4 type 2] & latent membrane protein-1 [Human gammaherpesvirus 4] & LMP1 protein (Epste…	is_IEDB	FALSE
twist_43798	MMDPNSTSEDVKFTPDPYQVPFVQAFDQATRVYQDLGGPSQAPLPCVLWPVLPE (1/1)	Virus	Human gammaherpesvirus 4 (EBV)	BZLF1 [Human gammaherpesvirus 4] & BZLF1 & Trans-activator protein BZLF1	is_IEDB	FALSE
agilent_3004	GHGQDQVSQFPHLQSETGPPRLQLSLVPLVSSSAPSWSSPQPRAPIRPIPTRFPPPPMPLQDSM (1/3)	Virus	Human gammaherpesvirus 4 (EBV)	EBNA3C latent protein [Human gammaherpesvirus 4] & EBNA-3C & Epstein-Barr nuclear antigen 6 & EBNA3C latent protein & EBNA3C nuclear protein [Human gammaherpesvirus 4] & nuclear antigen precursor & EBNA3C [Human gammaherpesvirus 4]	is_IEDB	FALSE
twist_52032	SPTTSQLSSSAPSCAQTPWPVVQPSQTPDDPTKQSRPPETAAPRQWPMPLRPIP (1/1)	Virus	Human gammaherpesvirus 4 (EBV)	EBNA-3B nuclear protein [Human gammaherpesvirus 4] & Epstein-Barr nuclear antigen 4	is_IEDB	FALSE
twist_47810	PWQPLPGPQVTAVLLHEESMQGVQVHGSMLDLLEKDDEVMEQRVMATLLPPVPQ (1/1)	Virus	Human gammaherpesvirus 4 (EBV)	EBNA-3B nuclear protein [Human gammaherpesvirus 4] & Epstein-Barr nuclear antigen 4	is_IEDB	FALSE
twist_52109	SQNLGAPGGGPDNGPQDPDNTDDNGPQDPDNTDDNGPHDPLPQDPDNTDDNGPQ (1/1)	Virus	Human gammaherpesvirus 4 (EBV)	LMP1 [Human gammaherpesvirus 4] & latent membrane protein 1, partial [Human gammaherpesvirus 4] & Latent membrane protein 1 & latent membrane protein 1 [Human gammaherpesvirus 4] & latent membrane protein-1, partial [Human gammaherpesvirus 4] & LMP-1 & LMP-1 [Human gammaherpesvirus 4] & LMP-1 [Human herpesvirus 4 type 2] & latent membrane protein-1 [Human gammaherpesvirus 4] & LMP1 protein (Epste…	is_IEDB	FALSE
twist_53967	TPLPPVSPGDQLPGVFSDGRVACAPVPAPAGPIVRPWEPSLTQAAGQAFAPVRP (1/1)	Virus	Human gammaherpesvirus 4 (EBV)	EBNA3A nuclear protein [Human gammaherpesvirus 4] & EBNA-3A [Human herpesvirus 4 type 2] & EBNA-3A [Human gammaherpesvirus 4] & Epstein-Barr nuclear antigen 3 & BLRF3 [Human gammaherpesvirus 4] & nuclear antigen EBNA-3	is_IEDB	FALSE
agilent_1256	DKAEAQSTPERPGPSEQSSVTVEPAHPTPVEMPMVILHQPPPVPKPVPVKPTPPPSRRRRGACV (1/3)	Virus	Human gammaherpesvirus 4 (EBV)	EBNA3C latent protein [Human gammaherpesvirus 4] & EBNA-3C & Epstein-Barr nuclear antigen 6 & EBNA3C latent protein & EBNA3C nuclear protein [Human gammaherpesvirus 4] & nuclear antigen precursor & EBNA3C [Human gammaherpesvirus 4]	is_IEDB	FALSE
agilent_8318	RRPPPGRRPFFHPVAEADYFEYHQEGGPDGEPDMPPGAIEQGPADDPGEGPSTGPRGQGDGGRR (1/1)	Virus	Human gammaherpesvirus 4 (EBV)	Epstein-Barr nuclear antigen 1 n=48 Tax=Epstein-Barr virus (strain GD1) TaxID=10376 RepID=EBNA1_EBVA8	is_IEDB	FALSE
twist_36993	IHGRPRPRTPEWPVQGEGGQNVTGPETRRVVVSAVVHMCQDDEFPDLQDPPDEA (1/1)	Virus	Human gammaherpesvirus 4 (EBV)	EBNA3A nuclear protein [Human gammaherpesvirus 4] & EBNA-3A [Human herpesvirus 4 type 2] & EBNA-3A [Human gammaherpesvirus 4] & Epstein-Barr nuclear antigen 3 & BLRF3 [Human gammaherpesvirus 4] & nuclear antigen EBNA-3	is_IEDB	FALSE
twist_27904	ASVEVQPPQLTQVSPQQPMEGPLVPEQQMFPGAPFSQVADVVRAPGVPAMQPQY (1/1)	Virus	Human gammaherpesvirus 4 (EBV)	EBNA3A nuclear protein [Human gammaherpesvirus 4] & EBNA-3A [Human herpesvirus 4 type 2] & EBNA-3A [Human gammaherpesvirus 4] & Epstein-Barr nuclear antigen 3 & BLRF3 [Human gammaherpesvirus 4] & nuclear antigen EBNA-3	is_IEDB	FALSE
twist_51927	SPEPRSPTVFYNIPPMPLPPSQLPPPAAPAQPPPGVINDQQLHHLPSGPPWWPP (1/1)	Virus	Human gammaherpesvirus 4 (EBV)	nuclear protein EBNA2 & EBNA-2 & Epstein-Barr nuclear antigen 2	is_IEDB	FALSE
twist_55253	VGSEPISPEIGPFELSAASEDDPQSGPVEENLDAAAREEEEPHEQEHNGGDDPL (1/1)	Virus	Human gammaherpesvirus 4 (EBV)	EBNA-3B nuclear protein [Human gammaherpesvirus 4] & Epstein-Barr nuclear antigen 4	is_IEDB	FALSE
twist_47461	PRRPPPGRRPFFHPVAEADYFEYHQEGGPDGEPDMPPGAIEQGPADDPGEGPST (1/3)	Virus	Human gammaherpesvirus 4 (EBV)	Human herpesvirus 4 Epstein-Barr nuclear antigen 1	is_IEDB	FALSE
agilent_7302	PVGEADYFEYHQEGGPDGEPDVPPGAIEQGPADDPGEGPSTGPRGQGDGGRRKKGGWFGKHRGQ (2/3)	Virus	Human gammaherpesvirus 4 (EBV)	Epstein-Barr nuclear antigen 1 & EBNA-1 protein [Human gammaherpesvirus 4] & EBNA-1 protein & EBNA-1 & EBNA1 protein, partial [Human gammaherpesvirus 4] & EBNA1, partial [Human gammaherpesvirus 4] & EBNA1 protein [Human gammaherpesvirus 4] & BKRF1 & EBV nuclear antigen 1, partial [Human gammaherpesvirus 4] & EBNA1 [Human gammaherpesvirus 4] & EBNA-1 [Human gammaherpesvirus 4] & nuclear antigen EB…	is_IEDB	FALSE
agilent_1877	EGRHHLLVSGAGDGPPLCSQNLGAPGGGPDNGPQDPDNTDDNGPQDPDNTDDNGPHDPLPQDPD (1/1)	Virus	Human gammaherpesvirus 4 (EBV)	Latent membrane protein 1 n=42 Tax=Epstein-Barr virus (strain GD1) TaxID=10376 RepID=LMP1_EBVB9	is_IEDB	FALSE
agilent_2111	EPEDKSPRVQPLGTGLQQRPRHTVSPSPSPPPPPRTPTWESPARPETPSPAIPSHSSNTALERP (2/3)	Virus	Human gammaherpesvirus 4 (EBV)	Epstein-Barr virus (strain GD1)_DNA polymerase processivity factor BMRF1	is_IEDB	FALSE
twist_32175	ERARGRGRGRGEKRPRSPSSQSSSSGSPPRRPPPGRRPFFHPVGEADYFEYHQE (2/3)	Virus	Human gammaherpesvirus 4 (EBV)	['Human gammaherpesvirus 4'] & ['Human gammaherpesvirus 4'] & ['Human gammaherpesvirus 4'] & ['Human gammaherpesvirus 4'] & ['Human gammaherpesvirus 4'] & ['Human gammaherpesvirus 4'] & ['Human gammaherpesvirus 4'] & ['Human gammaherpesvirus 4'] & ['Human gammaherpesvirus 4'] & ['Human gammaherpesvirus 4'] & ['Human gammaherpesvirus 4'] & ['Human gammaherpesvirus 4']Epstein-Barr nuclear antigen 1…	is_IEDB	FALSE
twist_32586	EVMITQATGRLASQAMKKIEDKVRKSVDGVTTRNEMENILQNLTLRIQVSMLGA (1/1)	Virus	Human gammaherpesvirus 4 (EBV)	putative BLRF2 protein [Human gammaherpesvirus 4] & Tegument protein BLRF2	is_IEDB	FALSE
twist_32108	EQGPADDPGEGPSTGPRGQGDGGRRKKGGWFGKHRGQGGSNPKFENIAEGLRAL (1/3)	Virus	Human gammaherpesvirus 4 (EBV)	['Human gammaherpesvirus 4'] & ['Human gammaherpesvirus 4'] & ['Human gammaherpesvirus 4'] & ['Human gammaherpesvirus 4'] & ['Human gammaherpesvirus 4'] & ['Human gammaherpesvirus 4'] & ['Human gammaherpesvirus 4'] & ['Human gammaherpesvirus 4'] & ['Human gammaherpesvirus 4'] & ['Human gammaherpesvirus 4'] & ['Human gammaherpesvirus 4'] & ['Human gammaherpesvirus 4']Epstein-Barr nuclear antigen 1…	is_IEDB	FALSE
twist_52019	SPSPPAPSAARGSTPAAVLRRRRRDAGNATTPVPPTAPGKSLGTLNNPATVQIQ (1/1)	Virus	Human gammaherpesvirus 4 (EBV)	glycoprotein BALF4 & Glycoprotein GP110 precursor & BALF4	is_IEDB	FALSE
agilent_6942	PIRPIPTRFPPPPMPLQDSMAVGCDSSGTACPSMPFASDYSQGAFTPLDINATTPKRPRVEESS (1/3)	Virus	Human gammaherpesvirus 4 (EBV)	EBNA3C latent protein [Human gammaherpesvirus 4]	is_IEDB	FALSE
twist_54195	TSEPCEALDLSIHGRPCPQAPEWPVQEEGGQDATEVLDLSIHGRPRPRTPEWPV (1/1)	Virus	Human gammaherpesvirus 4 (EBV)	EBNA3A nuclear protein [Human gammaherpesvirus 4] & EBNA-3A [Human herpesvirus 4 type 2] & EBNA-3A [Human gammaherpesvirus 4] & Epstein-Barr nuclear antigen 3 & BLRF3 [Human gammaherpesvirus 4] & nuclear antigen EBNA-3	is_IEDB	FALSE
agilent_4834	KPVPVKPTPPPSRRRRGACVVYDDDVIEVIDVETTEDSSSVSQPNKPHRKHQDGFQRSGRRQKR (3/3)	Virus	Human gammaherpesvirus 4 (EBV)	Epstein-Barr nuclear antigen 6 n=14 Tax=Epstein-Barr virus (strain GD1)	is_IEDB	FALSE
twist_31338	EIDDFAPSVLTPTGSDSGAGEEDDDGLYQVPTHWPPLMAPTGLSGERVPCRTQA (1/1)	Virus	Human gammaherpesvirus 4 (EBV)	thymidine kinase	is_IEDB	FALSE
agilent_8991	SPTQPISHEEQPRYEDPDAPLDLSLHPDVAAQPAPQAPYQGYQEPPAPQAPYQGYQEPPPPQAP (1/3)	Virus	Human gammaherpesvirus 4 (EBV)	Epstein-Barr nuclear antigen 6	is_IEDB	FALSE
twist_34869	GLQSSSYPGYAGPWTPRSQHPCYRHPWAPWSQDPVHGHTQGPWDPRAPHLPPQW (1/3)	Virus	Human gammaherpesvirus 4 (EBV)	['Human gammaherpesvirus 4'] & ['Human gammaherpesvirus 4'] & ['Human gammaherpesvirus 4'] & ['Human gammaherpesvirus 4'] & ['Human gammaherpesvirus 4'] & ['Human gammaherpesvirus 4'] & ['Human gammaherpesvirus 4']EBNA3C latent protein [Human gammaherpesvirus 4] & EBNA-3C & Epstein-Barr nuclear antigen 6 & EBNA3C latent protein & EBNA3C nuclear protein [Human gammaherpesvirus 4] & nuclear antigen…	is_IEDB	FALSE
twist_35871	GYQEPPAPQAPYQGYQEPPPPQAPYQGYQEPPAHGLQSSSYPGYAGPWTPRSQH (3/3)	Virus	Human gammaherpesvirus 4 (EBV)	EBNA3C latent protein [Human gammaherpesvirus 4] & EBNA-3C & Epstein-Barr nuclear antigen 6 & EBNA3C latent protein & EBNA3C nuclear protein [Human gammaherpesvirus 4] & nuclear antigen precursor & EBNA3C [Human gammaherpesvirus 4]	is_IEDB	FALSE
twist_38776	KFKQLLQHYREVAAAKSSENDRLRLLLKQMCPSLDVDSIIPRTPDVLHEDLLNF (1/1)	Virus	Human gammaherpesvirus 4 (EBV)	BZLF1 [Human gammaherpesvirus 4] & BZLF1 & Trans-activator protein BZLF1	is_IEDB	FALSE
twist_50206	RSEEDKRFESHIECRKPYKELRLEVGKQRLKYAQEELSNEVLPPPRKMKGLFSQ (1/1)	Virus	Human hepatitis A virus	Genome polyprotein (2/6) & polyprotein (8/9) & hypothetical protein (16/16) & Polyprotein (2/2) & VP1 (4/4) & hepatitis virus A polyprotein precursor & VP3 & 1B VP2 mature peptide	is_IEDB	FALSE
agilent_12015	RRHTQKAPKRIRLPHIREDDQPSSHQPLFY (1/3)	Virus	Human herpesvirus 1	Human herpesvirus 1 Envelope glycoprotein D	is_IEDB	FALSE
agilent_10959	YHPPATPNNMGLIAGAVGGSLLAALVICGIVYWMRRHTQKAPKRIRLPHIREDDQPSSHQPLFY (1/1)	Virus	Human herpesvirus 1	Envelope glycoprotein D n=279 Tax=root TaxID=1 RepID=GD_HHV11	is_IEDB	FALSE
agilent_3544	GTVAPQIPPNWHIPSIQDAATPYHPPATPNNMGLIAGAVGGSLLAALVICGIVYWMRRHTQKAP (1/1)	Virus	Human herpesvirus 1	glycoprotein D (1/2) & glycoprotein D [human herpesvirus 1] & Glycoprotein D precursor & positive (from uniprot): Human herpesvirus 1 Envelope glycoprotein D	is_IEDB	FALSE
agilent_3614	GWHGPKAPYTSTLLPPELSETPNATQPELAPEDPEDSALLEDPVGTVAPQIPPNWHIPSIQDAA (1/1)	Virus	Human herpesvirus 1	glycoprotein D (1/2) & glycoprotein D [human herpesvirus 1] & Glycoprotein D precursor & positive (from uniprot): Human herpesvirus 1 Envelope glycoprotein D	is_IEDB	FALSE
agilent_7061	PPAPPGIRWASATGRSGTVLAAAGAVEVLGAEAGLATPPRREVVDWEGAWDEDDGGAFEGDGVL (1/1)	Virus	Human herpesvirus 1 (strain 17)	Major viral transcription factor ICP4 n=1 Tax=Human herpesvirus 1 (strain 17) TaxID=10299 RepID=ICP4_HHV11	is_IEDB	FALSE
agilent_417	ALPPAPPGIRWASATGRSGTVLAAAGAVEVLGAEAGLATPPRREVVDWEGAWDEDDGGAFEGDG (1/1)	Virus	Human herpesvirus 1 (strain 17)	Major viral transcription factor ICP4 n=1 Tax=Human herpesvirus 1 (strain 17) TaxID=10299 RepID=ICP4_HHV11	is_IEDB	FALSE
agilent_6734	PDHDPDHPHDLDDARRDGRAPAAGTDAGEDAGDAVSPRQLALLASMVEEAVRTIPTPDPAASPP (1/1)	Virus	Human herpesvirus 1 (strain 17)	Major viral transcription factor ICP4 n=1 Tax=Human herpesvirus 1 (strain 17) TaxID=10299 RepID=ICP4_HHV11	is_IEDB	FALSE
agilent_5172	LDTNSVYEPYYHSDHAESSWVNRGESSRKAYDHNSPYIWPRNDYDGFLENAHEHHGVYNQGRGI (1/1)	Virus	Human herpesvirus 3	Envelope glycoprotein E n=30 Tax=Human herpesvirus 3 TaxID=10335 RepID=GE_VZVO	is_IEDB	FALSE
twist_30164	DSASNAASKQDFSQDPSKFTEPIKDVLIKTAPMLNSPNIEACGYSDRVLQLTLG (3/3)	Virus	Human poliovirus	Enterovirus C Genome polyprotein (6/6) & polyprotein (7/9) & VP1 (1/4) & coat protein VP1 & VP4	is_IEDB	FALSE
twist_35593	GTGKSVATNLIARAIAERENTSTYSLPPDPSHFDGYKQQGVVIMDDLNQNPDGA (1/1)	Virus	Human poliovirus	Genome polyprotein (6/6) & polyprotein (7/9) & VP1 (1/4) & coat protein VP1 & VP4	is_IEDB	FALSE
twist_51547	SKTKLEPSAFHYVFEGVKEPAVLTKNDPRLKTDFEEAIFSKYVGNKITEVDEYM (1/1)	Virus	Human poliovirus	Genome polyprotein (6/6) & polyprotein (7/9) & VP1 (1/4) & coat protein VP1 & VP4	is_IEDB	FALSE
twist_48823	QSPPPPAIADLLRSVKTPEIIKYCQDNNWIVPAECSIERDLGIANMTIGIIANV (1/1)	Virus	Human rhinovirus	polyprotein (9/9) & VP1 capsid protein (1/3) & Chain 2, Human Rhinovirus Serotype 2 (Hrv2)	is_IEDB	FALSE
twist_57218	YFDGYDQQSVVIMDDIMQNPSGEDMTLFCQMVSSVPFIPPMADLPDKGKPFTSK (1/1)	Virus	Human rhinovirus	polyprotein (9/9) & VP1 capsid protein (1/3) & Chain 2, Human Rhinovirus Serotype 2 (Hrv2)	is_IEDB	FALSE
twist_36132	HKAKHIKAWCPRPPRAVAYQHTHSTNYIPSNGEATTQIKTRPDVFTVTNVGPSS (1/1)	Virus	Human rhinovirus	polyprotein (9/9) & VP1 capsid protein (1/3) & Chain 2, Human Rhinovirus Serotype 2 (Hrv2)	is_IEDB	FALSE
twist_53755	TLSLSQLYSHIKEEDRRRSSAAQAMEAIFQGIDLQSPPPPAIADLLRSVKTPEI (1/1)	Virus	Human rhinovirus	polyprotein (9/9) & VP1 capsid protein (1/3) & Chain 2, Human Rhinovirus Serotype 2 (Hrv2)	is_IEDB	FALSE
twist_39307	KKTKDITKLRKAIDEYGIDLPMVTFLKDELRKKEKIKDGKTRVIEANSVNDTVL (1/1)	Virus	Human rhinovirus	polyprotein (9/9) & VP1 capsid protein (1/3) & Chain 2, Human Rhinovirus Serotype 2 (Hrv2)	is_IEDB	FALSE
twist_55914	VPFIPPMADLPDKGKPFTSKFVLASTNHTLLTPPTVSSLPAMARRFYFDLDIQV (1/1)	Virus	Human rhinovirus	polyprotein (9/9) & VP1 capsid protein (1/3) & Chain 2, Human Rhinovirus Serotype 2 (Hrv2)	is_IEDB	FALSE
twist_48824	QSPTVEACGYSDRLIQITRGDSTITSQDTANAVVAYGVWPSYLTPDDATAIDKP (1/1)	Virus	Human rhinovirus	polyprotein (9/9) & VP1 capsid protein (1/3) & Chain 2, Human Rhinovirus Serotype 2 (Hrv2)	is_IEDB	FALSE
twist_28232	AYGVWPSYLTPDDATAIDKPTQPDTSSNRFYTLDSRSWTSASSGWWWKLPDALK (1/1)	Virus	Human rhinovirus	polyprotein (9/9) & VP1 capsid protein (1/3) & Chain 2, Human Rhinovirus Serotype 2 (Hrv2)	is_IEDB	FALSE
twist_54406	TTQIKTRPDVFTVTNVGPSSMFVHVGNLIYRNLHLFNSDLDDSILVSYSSDLII (1/1)	Virus	Human rhinovirus	polyprotein (9/9) & VP1 capsid protein (1/3) & Chain 2, Human Rhinovirus Serotype 2 (Hrv2)	is_IEDB	FALSE
twist_52906	TAGGEGHVAFIDLRKFQCAEEQGLSDYVEHLGQVFGVGFVDSIKQQVNFINPTS (1/1)	Virus	Human rhinovirus	polyprotein (9/9) & VP1 capsid protein (1/3) & Chain 2, Human Rhinovirus Serotype 2 (Hrv2)	is_IEDB	FALSE
agilent_11048	YQTNFVVPDSTPDNAKMVCMVSACKDFCLRLARDTNLHTQEGVLTQNPVENYIDSVLNEVLVVP (1/1)	Virus	Human Rhinovirus Serotype 2	Genome polyprotein n=273 Tax=Enterovirus TaxID=12059 RepID=POLG_HRV8A	is_IEDB	FALSE
agilent_11278	LGHHAVPNGTLVKTITNDQIEVTNATELVQSSSTGRICDSPHRILDGKNCTLIDALLGDPHCDG (1/1)	Virus	Influenza A virus	Influenza A virus Hemagglutinin	is_IEDB	FALSE
twist_58053	LGHHAVPNGTLVKTITNDQIEVTNATELVQSSSTGRICDSPHRILDGKNCTLIDAL (1/3)	Virus	Influenza A virus	positive (exact): Influenza A virus Hemagglutinin	is_IEDB	FALSE
twist_36071	HHAVPNGTLVKTITNDQIEVTNATELVQSSSTGRICDSPHRILDGKNCTLIDAL (2/3)	Virus	Influenza A virus	positive (exact): Influenza A virus Hemagglutinin	is_IEDB	FALSE
twist_59101	HAVPNGTLVKTITNDQIEVTNATELVQSSSTGKICNNPHRILDGINCTLIDALL (1/1)	Virus	Influenza A virus	H3N2 A/Victoria/3/75 HA	is_influenza	FALSE
twist_59065	GNDNSTATLCLGHHAVPNGTLVKTITNDQIEVTNATELVQSSSTGRICDSPHRI (1/1)	Virus	Influenza A virus	H3N2 A/Wuhan/359/95 HA	is_influenza	FALSE
twist_59198	KLATGMRNVPEKQTRGIFGAKAGFIENGWEGMIDGWYGFRHQNSEGTGQAADLK (1/1)	Virus	Influenza A virus	H3N2 A/Texas/1/77 HA	is_influenza	FALSE
twist_58902	DKPFQNVNRITYGACPRYVKQNTLKLATGMRNVPEKQTRGIFGAIAGFIENGWE (1/1)	Virus	Influenza A virus	H3N2 A/Brisbane/10/2007 HA	is_influenza	FALSE
twist_59618	SIPNDKPFQNVNKITYGACPRYVKQNTLKLATGMRNVPEKQTRGIFGAIAGFIE (1/1)	Virus	Influenza A virus	H3N2 A/Leningrad/360/1986 HA	is_influenza	FALSE
twist_59501	PNDKPFQNVNRITYGACPRYIKQNTLKLATGMRNVPEKQTRGIFGAIAGFIENG (1/1)	Virus	Influenza A virus	H3N2 A/Fujian/411/2002 HA	is_influenza	FALSE
twist_26236	AAEAMEVASQARQMVQAMRTIGTHPSSSAGLKNDLLENLQAYQKRMGVQMQRFK (1/1)	Virus	Influenza A virus	matrix protein 1 & matrix protein & M1 protein	is_IEDB	FALSE
twist_59401	MSNMDIDGINTGTIDKTPEEITSGTSGTTRPIIRPATLAPPSNKRTRNPSPERA (1/1)	Virus	Influenza B virus	H3N2 B/Brisbane/60/2008 NP	is_influenza	FALSE
agilent_908	CLHEKYGGLNKSKPYYTGEHAKAIGNCPIWVKTPLKLANGTKYRPPAKLLKERGFFGAIAGFLE (1/1)	Virus	Influenza B virus	Hemagglutinin n=16903 Tax=Influenza B virus TaxID=11520 RepID=HEMA_INBLE	is_IEDB	FALSE
agilent_126599	MKINHNMSAVITNHQLLNNENSLSVSMEKLSSGLRINHAKDDAAGMAISTKMRAQIQGLNQASR (1/1)	Bacteria	Lachnospiraceae	Flagellin n=1 Tax=Lachnospiraceae bacterium TaxID=1898203 RepID=A0A354D669_9FIRM	is_gut_microbiome	FALSE
agilent_77798	GTKRTLKHNAYVYASSKKRANKVVLKKGEVVTTYGASYTFKNGQKYYKIGDNTDKTYVKVANFR (1/1)	Bacteria	Lactobacillus acidophilus NCFM	S-layer protein n=14 Tax=Lactobacillus acidophilus TaxID=1579 RepID=Q5FMK0_LACAC	is_probio_strain	FALSE
agilent_89806	IMHNAYYYDKDAKRVGTDSVKRYNSVSVLPNTTTINGKAYYQVVENGKAVDKYINAANIDGTKR (1/1)	Bacteria	Lactobacillus acidophilus NCFM	S-layer protein n=14 Tax=Lactobacillus acidophilus TaxID=1579 RepID=Q5FMK0_LACAC	is_probio_strain	FALSE
agilent_161316	RAYDKNGNYLGHMYYAYDNIDIVPTVVTINGKTYYKVANKDEYVRVTNITGNQRTLKHNAYIYW (1/1)	Bacteria	Lactobacillus acidophilus NCFM	SlpX protein n=4 Tax=Lactobacillus acidophilus TaxID=1579 RepID=A0A3A9Y217_LACAI	is_probio_strain	FALSE
agilent_100413	KITMKNRAYVYDKNGKRVKDYLGTSYVGKGVTVKGLGTKTINGVKYYALQPNHYYVKASDVTVK (1/1)	Bacteria	Lactobacillus acidophilus NCFM	SlpA domain-containing protein n=3 Tax=Lactobacillus acidophilus TaxID=1579 RepID=A0A3A9Y4J3_LACAI	is_probio_strain	FALSE
agilent_74132	GNIDGTLKFLKRNSYVYNQYGNRDNSLKRKKNEQVATYGAAVTINGKKYYRIGIRQYIKKANFM (1/1)	Bacteria	Lactobacillus acidophilus NCFM	N-acetylmuramidase n=3 Tax=Lactobacillus acidophilus TaxID=1579 RepID=A0A3A9Y6N9_LACAI	is_probio_strain	FALSE
agilent_103902	KPVKITMKNRAYVYDKNGKRVKDYLGTSYVGKGVTVKGLGTKTINGVKYYALQPNHYYVKASDV (1/1)	Bacteria	Lactobacillus acidophilus NCFM	SlpA domain-containing protein n=3 Tax=Lactobacillus acidophilus TaxID=1579 RepID=A0A3A9Y4J3_LACAI	is_probio_strain	FALSE
agilent_200668	VKRYNSVSVLPNTTTINGKTYYQVVENGKAVDKYINAANIDGTKRTLKHNAYVYASSKKRANKV (1/1)	Bacteria	Lactobacillus acidophilus NCFM	S-layer protein n=17 Tax=Bacteria TaxID=2 RepID=SLAP_LACAC	is_probio_strain	FALSE
agilent_158436	QSGAGRGGSGGIMNFGRSHVKPEDPSKNKVRFSDVAGEEEEKQELVEVVEFLKDPSKYTKLGAR (1/1)	Bacteria	Lactobacillus acidophilus NCFM	ATP-dependent zinc metalloprotease FtsH n=1 Tax=Lactobacillus crispatus TaxID=47770 RepID=UPI00105FBBBF	is_probio_strain	FALSE
agilent_24512	ASATSTSSTTSATTYTVKSGDTLSSIASSHNTTTAALTSLNSLANPNLIYVGQVLKLANTTTAS (1/1)	Bacteria	Lactobacillus fermentum IFO 3956	N-acetylmuramoyl-L-alanine amidase n=55 Tax=Lactobacillus TaxID=1578 RepID=A0A158SJE1_LACFE	is_probio_strain	FALSE
agilent_205514	VTGTSSSTSTTTSSTSSTSGSYTVKSGDSLSAIAAAHGLNWKTLAAKNNIASPYVIYVGQQLSL (1/1)	Bacteria	Lactobacillus fermentum IFO 3956	N-acetylmuramoyl-L-alanine amidase n=55 Tax=Lactobacillus TaxID=1578 RepID=A0A158SJE1_LACFE	is_probio_strain	FALSE
agilent_139647	NPNLIYVGQVLKLANTTTASTSSTSSAASTSSSAMTYTVKSGDTLSSIASSYNTTTSTLTSLNN (1/1)	Bacteria	Lactobacillus fermentum IFO 3956	N-acetylmuramoyl-L-alanine amidase n=55 Tax=Lactobacillus TaxID=1578 RepID=A0A158SJE1_LACFE	is_probio_strain	FALSE
agilent_201606	VLTINSKPDYGVAVWRVPGQDQISGKFLKDGSSWRYFRVANVNGQTWYDLGGNQWISAKSVLVR (1/1)	Bacteria	Lactobacillus johnsonii NCC 533	LYZ2 domain-containing protein n=25 Tax=Lactobacillus TaxID=1578 RepID=Q74LM8_LACJO	is_probio_strain	FALSE
agilent_199830	VIPAKPVTPSKPVTPTKPAETKPAQPVTPSKPVEPTKPATPNKPVQPVTPSKPAQPAKPVTPSK (1/1)	Bacteria	Lactobacillus johnsonii NCC 533	Uncharacterized protein n=3 Tax=Lactobacillus johnsonii TaxID=33959 RepID=Q74IZ8_LACJO	is_probio_strain	FALSE
twist_99262	YNVKSGDTLSAIASKYNMTVNALATLNGISNPNLIYPGQTLRVADSGKGNSVSD (1/1)	Phage	Lactobacillus phage LfeInf	YP_009222289.1 lysin [Lactobacillus phage LfeInf]	is_phage	FALSE
twist_73205	IYPGQVLKVSGSSNGSSATTYTVKSGDSLSGIASRYGTTVSALASLNGISNPNW (1/1)	Phage	Lactobacillus phage LfeInf	YP_009222289.1 lysin [Lactobacillus phage LfeInf]	is_phage	FALSE
twist_99693	YVVKSGDTLSGIASRYGMSTSALASLNGISNANLIYPGQVLKVSGSSNGSSATT (1/1)	Phage	Lactobacillus phage LfeInf	YP_009222289.1 lysin [Lactobacillus phage LfeInf]	is_phage	FALSE
twist_88647	PSGEALRSDKLAAGSFHKITSVSKANNGSSWYEIAPNFWVKGDDNIDFTQSGSV (1/1)	Phage	Lactobacillus phage Lv-1	YP_002455801.1 fiber tail protein [Lactobacillus phage Lv-1]	is_phage	FALSE
twist_67850	FQSDQSKNRKEASDYVQNVLFGIVNNRQRTIITTNLGSAGLANVYNPKIISRLY (1/1)	Phage	Lactobacillus phage phig1e	NP_695183.1 zinc finger protein [Lactobacillus phage phig1e]	is_phage	FALSE
agilent_113801	LKASTPSTTVDKVLANLKAYRKKSQLAANDYQKLITDRKKLAKANNASSSASSSSTYSYSEPES (1/1)	Bacteria	Lactobacillus plantarum WCFS1	Uncharacterized protein n=36 Tax=Lactobacillus TaxID=1578 RepID=A0A162ELA1_LACPN	is_probio_strain	FALSE
agilent_36299	DIHNVNRIYVGQRLLVRQPAEQQHQQTTPKRTENNTTTNSNTYTVKSGDTLSGIAGKFNTTYTQ (1/1)	Bacteria	Lactobacillus reuteri DSM 20016	Autolysin n=73 Tax=Lactobacillus TaxID=1578 RepID=A0A508YGM1_LACRE	is_probio_strain	FALSE
agilent_155324	QKPACKDLRRNGQSPAITSEATYTPVSNRAGSRSPQKKPALGRPKT (1/1)	Bacteria	Lactobacillus rhamnosus GG	Alpha-galactosidase n=4 Tax=Lactobacillus rhamnosus TaxID=47715 RepID=K8QHQ9_LACRH	is_probio_strain	FALSE
agilent_209627	WSPFASLHISMISDGFIFQNGGS (1/1)	Bacteria	Lactobacillus rhamnosus GG	ABC transporter n=7 Tax=Lactobacillaceae TaxID=33958 RepID=A0A4Q1QKD7_LACRH	is_probio_strain	FALSE
agilent_184666	TDTMSSSSSKKSKYITYTVKAGDNLTMLAEEYNTTIEEIMQINGLTQRTVSTGTTLKIPKNSVR (1/1)	Bacteria	Lactobacillus salivarius UCC118	N-acetylmuramoyl-L-alanine amidase sle1 n=34 Tax=Lactobacillus TaxID=1578 RepID=A0A385XPB5_9LACO	is_probio_strain	FALSE
agilent_132945	NATISLNEYLENVGELGYELYLTDGAEKSTYFGGAFRKKDLPDKTIKQVLDGDTYHGIDSFDTG (1/1)	Bacteria	Listeria monocytogenes	Heme sensor protein hssS n=212 Tax=Bacteria TaxID=2 RepID=A0A0E1RFZ8_LISMN	is_patho_strain	FALSE
agilent_193511	TTTYSGKITQPLLEKPVDPVTPVDPVDPVDPVDPVDPVDPVDPVDPVDPVDPVDPVDPVDPVDP (1/1)	Bacteria	Listeria monocytogenes	Lmo1136 family class 1 internalin n=538 Tax=Listeria monocytogenes TaxID=1639 RepID=A0A465I976_LISMN	is_patho_strain	FALSE
twist_76871	LKLEQEQLKNTGSETDKLAADLNGLQKQYDVASQKTKETAQQLEKVKTKFGENS (1/1)	Phage	Listeria phage 2389	NP_510993.1 tail tape measure protein [Listeria phage 2389]	is_phage	FALSE
twist_1760	AVNELTFPGSAEDIERLIKNQQQSYFANGQPQQQQQQQSEKEGRRGRRGSSLPF (1/1)	Plant	Lupinus albus, white lupin	allergen_name False allergome_name Lup a 1 (3/3) (1/1) allergenonline_name Unassigned (1/1) (1/1) SDAP_name False iedb_name False	is_allergens	FALSE
twist_8120	HPYFYGPELLYLADKYTAVLTECCAADDKGACLTPKLDALKEKALVSAVRQRLK (1/1)	Animal	meriones unguiculatus (Mongolian gerbil)	allergen_name False allergome_name Mer un 4 (2/2) (1/1) allergenonline_name False SDAP_name False iedb_name False	is_allergens	FALSE
agilent_226533	GSLYKTLQDLLVEQPVTPYTPNAGLARVNGVAQDTVHFGSGQESSWNSQRSQKGLKNNPGPKAV (1/1)	Bacteria	Mycoplasma pneumoniae	Mgp-operon protein 3 n=22 Tax=Mycoplasma pneumoniae TaxID=2104 RepID=MGP3_MYCPN	is_VFDB	FALSE
twist_55260	VGSVFKEIINRTGISQAPKRLKQTSAAKPGAPRPPVPPKPGAPKPPVQPPKKPA (1/1)	Bacteria	Mycoplasma pneumoniae	Adhesin P1 precursor (Cytadhesin P1) (Attachment protein) & ADP1_MYCPN adhesin P1	is_IEDB	FALSE
agilent_235793	NTASHYLPVPYYYSANFPEAGNRRRAEQRNGVKISTLESQATDGFANSLLNFGTGLKAGVDPAP (1/1)	Bacteria	Mycoplasma pneumoniae M129	VFG002030(gb|NP_109830) (orf6/MgpC/crmA) cytadherence protein [Cytadherence organelle (VF0330)] [Mycoplasma pneumoniae M129]	is_VFDB	FALSE
agilent_235643	NQKVDVLTKAVGSVFKEIINRTGISQAPKRLKQTSAAKPGAPRPPVPPKPGAPKPPVQPPKKPA (1/1)	Bacteria	Mycoplasma pneumoniae M129	VFG002033(gb|NP_109829) (p1/MgPa/gapA) ADP1_MYCPN adhesin P1 [Cytadherence organelle (VF0330)] [Mycoplasma pneumoniae M129]	is_VFDB	FALSE
twist_9813	KFNLQVRGTRGEHTEAEGGIYDISNKRRLGLTEYQAVKEMHDGIAELIKIEKEL (1/1)	Animal	Nasonia vitripennis (small parasitoid wasp)	allergen_name False allergome_name Nas vi AK (2/2) (1/1) allergenonline_name False SDAP_name False iedb_name False	is_allergens	FALSE
agilent_219934	AAPRALHNPDWYENDYEEIPLDALEDENVSESVDTSDKQPQDNTELHEKYENDYEEIPLDALED (1/1)	Bacteria	Neisseria meningitidis	IgA-specific serine endopeptidase autotransporter n=1 Tax=Neisseria meningitidis TaxID=487 RepID=UPI000F53326A	is_VFDB	FALSE
agilent_223729	ELHEKYENDYEEIPLDALEDEDVSESVDTSDKQPQDNTELHEKVETVSLQPRAAQPRAQAATQL (1/1)	Bacteria	Neisseria meningitidis	IgA-specific serine endopeptidase autotransporter n=1 Tax=Neisseria meningitidis TaxID=487 RepID=UPI000F53326A	is_VFDB	FALSE
agilent_221241	ARRQEAERQAAELSAKQKAETDREAAESAKRKAEEEEHRQAAQSQPQRRKRRAAPQDYMAASQN (1/1)	Bacteria	Neisseria meningitidis MC58	VFG000261(gb|NP_273742) (iga) IgA-specific serine endopeptidase [IgA1 protease (VF0080)] [Neisseria meningitidis MC58]	is_VFDB	FALSE
agilent_237561	QSQPQRRKRRAAPQDYMAASQDRPKRRGHRSVQQNNVEIAQAQAELARRQQEERKAAELLAKQR (1/1)	Bacteria	Neisseria meningitidis MC58	VFG000261(gb|NP_273742) (iga) IgA-specific serine endopeptidase [IgA1 protease (VF0080)] [Neisseria meningitidis MC58]	is_VFDB	FALSE
agilent_237411	QPQRRKRRAAPQDYMAASQNRPKRRGRRSTLPAPPSPSFDSSAYAAPRALHNPDWYENDYEEIP (1/1)	Bacteria	Neisseria meningitidis MC58	VFG000261(gb|NP_273742) (iga) IgA-specific serine endopeptidase [IgA1 protease (VF0080)] [Neisseria meningitidis MC58]	is_VFDB	FALSE
agilent_238459	RRKAEAEEAKRQAAELARRHEKEREAAELSAKQRVGEEERRQTAQSQPQRRKRRAAPQDYMAAS (1/1)	Bacteria	Neisseria meningitidis MC58	VFG000261(gb|NP_273742) (iga) IgA-specific serine endopeptidase [IgA1 protease (VF0080)] [Neisseria meningitidis MC58]	is_VFDB	FALSE
agilent_48843	EHPESIVGYDLALQFLQGMYVNLTVPQLEQLTALITKAWANIPPMAENFKTIADKAKTMAIGEK (1/1)	Bacteria	Odoribacter	Alkyl hydroperoxide reductase/ Thiol specific antioxidant/ Mal allergen n=9 Tax=Odoribacter TaxID=283168 RepID=F9Z760_ODOSD	is_gut_microbiome	FALSE
twist_18887	QRAVEEKACNCLLLKVNQIGSVTEAIKACKLAQENGWGVMVSHRSGETEDTFIA (1/1)	Plant	Oreochromis niloticus (tilapia)	allergen_name False allergome_name Ore ni 2 (4/6) (1/1) allergenonline_name False SDAP_name False iedb_name False	is_allergens	FALSE
twist_16064	NLPDSFLPSFDFIDGHFKPVLGRKINWMKAGITECDLVMTVSPHYVKELTSGPD (1/1)	Plant	Oryza sativa, Asian rice	allergen_name False allergome_name Ory s GBSS_I (25/54) (1/1) allergenonline_name False SDAP_name False iedb_name False	is_allergens	FALSE
twist_14067	MKAGSSSSSEEIVPNSAEQKYIQKEDVPSERYLGYLEQLLRLKKYNVPQLEIVP (1/1)	Animal	Ovis aries (sheep)	allergen_name False allergome_name Ovi a 8 (5/5), Ovi a 9 (2/2) (1/1) allergenonline_name False SDAP_name False iedb_name False	is_allergens	FALSE
twist_843	AKPVAVRSPAQTLQWQVLPNAVPAKSCQDQPTAMARHPHPHLSFMAIPPKKDQD (1/1)	Animal	Ovis aries (sheep)	allergen_name False allergome_name Ovi a 12 (1/2), Ovi a 8 (2/5) (1/1) allergenonline_name False SDAP_name False iedb_name False	is_allergens	FALSE
twist_25138	YLEQLLRLKKYNVPQLEIVPKSAEEQLHSMKEGNPAHQKQPMIAVNQELAYFYP (1/1)	Animal	Ovis aries (sheep)	allergen_name False allergome_name Ovi a 8 (5/5), Ovi a 9 (2/2) (1/1) allergenonline_name False SDAP_name False iedb_name False	is_allergens	FALSE
agilent_184597	TDSLNYERIPNIGYYFEGGLIVDSLNQLSSFYGQYSPETKLAVFNDSVQVENPDFILYSDTLHY (1/1)	Bacteria	Parabacteroides	OstA-like_N domain-containing protein n=18 Tax=Parabacteroides TaxID=375288 RepID=K5Y925_9BACT	is_gut_microbiome	FALSE
agilent_200833	VKVVSGEGNVTIAGAAGKKVVISNILGQVVANTVVSSDNATIAAPQGIVVVAVEGEEAVKAIVK (1/1)	Bacteria	Parabacteroides	Uncharacterized protein n=12 Tax=Parabacteroides TaxID=375288 RepID=K5Z2N5_9BACT	is_gut_microbiome	FALSE
agilent_88956	IKVISNDGQVIVTNASGKMITLSNILGQIIGVRRANSEYFSMPSTSGIVLVTVEGDATYKVIVK (1/1)	Bacteria	Parabacteroides	Uncharacterized protein n=6 Tax=Parabacteroides TaxID=375288 RepID=A0A3R6J631_9BACT	is_gut_microbiome	FALSE
agilent_186597	TGLNGVLSPGTTALDLLWQQKIIQQEKGRKFEDRYATVYYKFMADDVEYLSETKNDSKQLSNRL (1/1)	Bacteria	Parabacteroides	Membrane protein insertase YidC n=21 Tax=Parabacteroides TaxID=375288 RepID=A0A3R6KAI3_9BACT	is_gut_microbiome	FALSE
agilent_60297	FHRVIKQFMVQAGDINSKDAPMEQHLGDGDLDYTIPAEIVYPKYFHKRGMFAAARTGDEENPER (1/1)	Bacteria	Parabacteroides	Peptidyl-prolyl cis-trans isomerase, cyclophilin-type n=17 Tax=Parabacteroides TaxID=375288 RepID=B7B8G5_9BACT	is_gut_microbiome	FALSE
agilent_205570	VTIIAGEGNVTIANAAGKKVVVSNILGQVVATQVLTSDNAVIAAPQGVVVVAVEGEEAVKAIVR (1/1)	Bacteria	Parabacteroides merdae	Uncharacterized protein n=4 Tax=Parabacteroides merdae TaxID=46503 RepID=A0A3R6JN00_9BACT	is_gut_microbiome	FALSE
agilent_200788	VKVIAGEGNVTISGAAGKKVVISNILGQVVANTVVSSDNATIAAPAGVVVVAVEGEAAVKAIVK (1/1)	Bacteria	Parabacteroides merdae	Uncharacterized protein n=6 Tax=Parabacteroides merdae TaxID=46503 RepID=A0A3R6PDK7_9BACT	is_gut_microbiome	FALSE
twist_43603	MKDYNDNIHRPNPHNLYNNISLLCPPKMKGNSENLSTNNNPNLTGKNIKVSNRH (1/1)	Protozoan	Plasmodium falciparum	hypothetical protein PF14_0093	is_IEDB	FALSE
twist_49209	RDNNIERDNNIERDNNVDINNNVGINNNLDRDNNLDMHNNSYNHNNVDAHEENL (1/1)	Protozoan	Plasmodium falciparum	conserved Plasmodium membrane protein, unknown function	is_IEDB	FALSE
agilent_9594	TKGRTTTSTQTNKPSTKPRLKNPPKKPKDDYHFEVFNFVPCSICGNNQLCKSICKTIPSNKPKK (1/1)	Virus	Pneumoviridae	Major surface glycoprotein G n=342 Tax=Pneumoviridae TaxID=11244 RepID=GLYC_HRSVB	is_IEDB	FALSE
agilent_4836	KPYTLTVVGKTITVTCQGEAMIYDMNGRRLAAGRNTVVYTAQGGYYAVMVVVDGKSYVEKLAVK (1/1)	Bacteria	Porphyromonas gingivalis	Gingipain R1 n=47 Tax=Porphyromonas gingivalis TaxID=837 RepID=CPG1_PORG3	is_IEDB	FALSE
agilent_149908	PTEGFVNVNAADEVISVEAYAADGRLAARSEGESGIDLSQCAPGIYMLKVATAAGTTVSRVVKK (1/1)	Bacteria	Prevotella	Inhibitor_I69 domain-containing protein n=1 Tax=Prevotella sp. CAG:279 TaxID=1262924 RepID=R7HR15_9BACT	is_gut_microbiome	FALSE
agilent_79560	GWDHFTNFIETDDFPTSTINDINIEQQESKQGIYDLSGRKVTTTEKGKVYIINGKKVITDNNSH (1/1)	Bacteria	Prevotella sp. CAG:592	Uncharacterized protein n=1 Tax=Prevotella sp. CAG:592 TaxID=1262931 RepID=R6WFM9_9BACT	is_gut_microbiome	FALSE
agilent_229260	KLTTSGTPGCTEENAYYGICSDPYKEKLDWQMKNIDKARIRGIELTGRLNVDKVASFVPEGWKL (1/1)	Bacteria	Proteobacteria	Hemoglobin receptor n=204 Tax=Proteobacteria TaxID=1224 RepID=Q51104_NEIME	is_VFDB	FALSE
agilent_231204	LPNPNLKAERSTTHTLSLQGRSEKGMLDANLYQSNYRNFLSEEQKLTTSGTPGCTEENAYYGIC (1/1)	Bacteria	Proteobacteria	Hemoglobin receptor n=204 Tax=Proteobacteria TaxID=1224 RepID=Q51104_NEIME	is_VFDB	FALSE
twist_63421	DKKRFKLRAKWFDENEGTIREMLKDPLNSSVMAQADSPWCFLAACHETISAIDS (1/1)	Phage	Proteus phage PM 75	YP_009150301.1 putative DNA-dependent RNA polymerase [Proteus phage PM 75]	is_phage	FALSE
agilent_238433	RQVVLAGASTLLSAGLMSPQAFEIELAKITGEVENQQKKLKLTEIEQARKQNLQKMEDNQQKIR (1/1)	Bacteria	Pseudomonadaceae	Translocator protein PopB n=209 Tax=Pseudomonadaceae TaxID=135621 RepID=Q9I324_PSEAE	is_VFDB	FALSE
agilent_229642	KTAAAKPAAKPTAKPAAKPAAKPAAKTAAAKPAAKPAAKPVAKPAAKPAAKTAAAKPAAKPAAK (1/1)	Bacteria	Pseudomonas aeruginosa	Transcriptional regulatory protein AlgP n=6 Tax=Pseudomonas aeruginosa TaxID=287 RepID=ALGP_PSEAE	is_VFDB	FALSE
agilent_220657	AKTAAAKPAAKPAAKPVAKPTAKPAAKTAAAKPAAKPAAKPAAKPAAKPVAKSAAAKPAAKPAA (1/1)	Bacteria	Pseudomonas aeruginosa	Transcriptional regulatory protein AlgP n=6 Tax=Pseudomonas aeruginosa TaxID=287 RepID=ALGP_PSEAE	is_VFDB	FALSE
agilent_8673	SFSMDPSKFTEPVKDLMLKGAPALNSPNVEACGYSDRVQQITLGNSTITTQEAANAIVCYAEWP (1/3)	Virus	Rhinovirus B	Rhinovirus B Genome polyprotein	is_IEDB	FALSE
agilent_11512	MGAQVSTQKSGSHENQNILTNGSNQTFTVINYYKDAASSSSAGQSFSMDPSKFTEPVKDLMLKG (1/1)	Virus	Rhinovirus B	Rhinovirus B Genome polyprotein	is_IEDB	FALSE
twist_28813	DAASSSSAGQSFSMDPSKFTEPVKDLMLKGAPALNSPNVEACGYSDRVQQITLG (2/3)	Virus	Rhinovirus B	Rhinovirus B Genome polyprotein	is_IEDB	FALSE
agilent_3101	GKSLTTSIVGRALAEHFNSSVYSLPPDPKHFDGYQQQEVVIMDDLNQNPDGQDISMFCQMVSSV (1/1)	Virus	Rhinovirus B	Rhinovirus B Genome polyprotein	is_IEDB	FALSE
twist_35178	GPVYKDLEIDICNTPPPECISDLLKSVDSEEVREYCKKKKWIIPQISTNIERAV (1/1)	Virus	Rhinovirus B	Rhinovirus B Genome polyprotein	is_IEDB	FALSE
agilent_1142	DFSQDPSKFTDPVKDVLEKGIPTLQSPTVEACGYSDRLIQITRGDSTITSQDTANAVVAYGVWP (3/3)	Virus	Rhinovirus serotype 2	polyprotein (9/9) & VP1 capsid protein (1/3) & Chain 2, Human Rhinovirus Serotype 2 (Hrv2)	is_IEDB	FALSE
twist_28810	DAASSGASRLDFSQDPSKFTDPVKDVLEKGIPTLQSPTVEACGYSDRLIQITRG (2/3)	Virus	Rhinovirus serotype 2	polyprotein (9/9) & VP1 capsid protein (1/3) & Chain 2, Human Rhinovirus Serotype 2 (Hrv2)	is_IEDB	FALSE
agilent_66346	GCSKDEKPTPAPTMPVNGVIYLHSESVLKNEPAAKAATRGATAAEQTLTYTFEAWTNDTKPRCV (1/1)	Bacteria	root	Uncharacterized protein n=3 Tax=root TaxID=1 RepID=B0N069_9BACT	is_gut_microbiome	FALSE
agilent_201897	VMNWLDPYQADWNLAAYEEELGTNEEAGTPPGSIVSFFEENNVTVTAKENRTTSELASALDQGH (1/1)	Bacteria	root	Peptidase_C39_2 domain-containing protein n=4 Tax=root TaxID=1 RepID=A0A367FWU6_9FIRM	is_gut_microbiome	FALSE
agilent_28075	AWKTLNKKVKSLYSNMTSLKYSSAYKTKMASVSDTTKASVSAEGTAVNGSYSLKINQVAKSGYL (1/1)	Bacteria	Roseburia	Flagellar hook-associated protein 2 n=16 Tax=Roseburia TaxID=841 RepID=R6NM46_9FIRM	is_gut_microbiome	FALSE
agilent_34554	DFSTKEGRVSYLESIVKKSKNSPEVKDKIQLSVDSHLLTLSTCVSRQADKRFVVQAILLNEEQL (1/1)	Bacteria	Roseburia	SrtB family sortase n=6 Tax=Roseburia TaxID=841 RepID=A0A374HQG2_9FIRM	is_gut_microbiome	FALSE
agilent_131886	MVVQHNMQAANANRMLGITSGAQAKSTEKLSSGYKINRAADDAAGLTISEKMRKQIRGLDKASS (1/1)	Bacteria	Roseburia faecis	Flagellin n=2 Tax=Roseburia faecis TaxID=301302 RepID=A0A173T5V3_9FIRM	is_gut_microbiome	FALSE
agilent_129840	MRINNNMSAVITNKQLLRTENNLTKSMERLSSGLKINHAKDNPAGMAISNKMQAQIDALDRASS (1/1)	Bacteria	Roseburia inulinivorans DSM 16841	Flagellin n=8 Tax=Roseburia TaxID=841 RepID=A0A173VM56_9FIRM	is_gut_microbiome	FALSE
twist_34086	GDLVEYIMNYTGNQQSRWGLGSPNCHGPDWASPVCQRHSPDCSRLVGATPERPR (1/1)	Virus	Rubella virus	polyprotein (5/9) & unnamed protein product (6/8) & structural polyprotein (3/3) & 110 kd polyprotein precursor & Structural polyprotein (1/2) & E1 protein	is_IEDB	FALSE
agilent_188933	TLGSGTYIDDFEDQIVGHTPGETFDVTVTFPEDYGNEDLNGKEAVFETTLNYIKESVTPELTDD (1/1)	Bacteria	Ruminococcaceae	Peptidylprolyl isomerase n=5 Tax=Ruminococcaceae TaxID=541000 RepID=A0A1T4WZF4_9FIRM	is_gut_microbiome	FALSE
agilent_207595	VYSNVEVTNGKLISDGSRQILIGVAMPGLTKSLDLQDNEDIEIPEYVEFTADVKDFESTTALTV (1/1)	Bacteria	Ruminococcus	Uncharacterized protein n=23 Tax=Ruminococcus TaxID=1263 RepID=W0U8M0_9FIRM	is_gut_microbiome	FALSE
agilent_27036	AVEAAKKEQEKNNTVNNENTNTPSGGGDNSGGTVTPAPEPTPTPTPDPTPTPDPTPTPTPTPEP (1/1)	Bacteria	Ruminococcus gnavus AGR2154	D-gamma-glutamyl-meso-diaminopimelic acid endopeptidase CwlS n=27 Tax=Clostridiales TaxID=186802 RepID=A0A1C6CHR2_9FIRM	is_IgA_coated_strain	FALSE
agilent_162437	RFDSAITNLGNTVTNLNSARSRIEDADYATEVSNMSKAQILQQAGTSVLAQANQVPQNVLSLLR (1/1)	Bacteria	Salmonella enterica	Flagellin n=259 Tax=Salmonella TaxID=590 RepID=FLIC_SALDU	is_patho_strain	FALSE
agilent_25775	ATAVSANFRTESRGAHSRFDFPERDDANWLCHTLYQPQTESMTRRSVNMEPKLRPAFPPKIRTY (1/1)	Bacteria	Salmonella enterica	succinate dehydrogenase flavoprotein subunit n=2 Tax=Enterobacteriaceae TaxID=543 RepID=UPI000A3CE4AB	is_patho_and_probio_strain	FALSE
twist_82617	MLSTIREFGKSVPKAQDLFDAKIQAQLQTAIQQEVEEYARPYGYTVKQVFLQDI (1/1)	Phage	Salmonella phage 100268_sal2	YP_009320813.1 hypothetical protein [Salmonella phage 100268_sal2]	is_phage	FALSE
twist_84498	MSLATDILKHAGINLAPPSSAVTKKVTRPKEEDKRKRKPKPRVKPANEMPDVYP (1/1)	Phage	Salmonella phage f18SE	YP_009191602.1 hypothetical protein [Salmonella phage f18SE]	is_phage	FALSE
twist_63977	DQTKIGEFIGWVSRDINKEEGDVLEANALTMKDVAKFISNKSRGWYMQKLNEGL (1/1)	Phage	Salmonella phage SSE121	YP_009148886.1 hypothetical protein [Salmonella phage SSE121]	is_phage	FALSE
twist_31672	ELGDVRETMTHLLQHANLESAKRVLNVVCKHCGQKTTTLTGVEAVMYMGTLSYD (1/1)	Virus	SARS coronavirus	Replicase polyprotein 1ab	is_IEDB	FALSE
agilent_19965	AKTGLQHLTVINQSHQQYLQKDLPDLYVDLSTVGEGYAADHLARLMEQEGISRYLVSVGGALNS (1/1)	Bacteria	Shigella flexneri 2a str. 301	FAD:protein FMN transferase n=921 Tax=root TaxID=1 RepID=APBE_ECO57	is_patho_strain	FALSE
agilent_123887	MDNLLAEGKIKPMLVVIPDTETDAKGIIPEDFVPQERRKVFYPLNAKAADRELMNDIIPLISKR (1/1)	Bacteria	Shigella flexneri 2a str. 301	Uncharacterized protein YieL n=732 Tax=Bacteria TaxID=2 RepID=YIEL_ECOLI	is_patho_strain	FALSE
twist_94893	TMKNRVVYDASTGKIKNQQHNMSMTEDYWLQRRDGKAVTEVDTLPGADNTGNME (1/1)	Phage	Shigella phage SHFML-11	YP_009277541.1 portal vertex of the head [Shigella phage SHFML-11]	is_phage	FALSE
twist_73226	IYRITRAPDRRVWYVDTGNMPARKAAEHMQHVMNTMKNRVVYDASTGKIKNQQH (1/1)	Phage	Shigella phage SHFML-11	YP_009277541.1 portal vertex of the head [Shigella phage SHFML-11]	is_phage	FALSE
agilent_7434	QDNSGDQRQVDLTPKKATQNQVAETQVEVAQPRTASESKPRVTRSADVAEAKEASNAKVETGTD (1/1)	Bacteria	Staphylococcaceae	Fibronectin-binding protein A n=540 Tax=Staphylococcaceae TaxID=90964 RepID=FNBA_STAA8	is_IEDB	FALSE
agilent_7854	QVTTEEAPKAVQAPQTAQPANIETVKEEVVKEEAKPQVKETTQSQDNSGDQRQVDLTPKKATQN (1/1)	Bacteria	Staphylococcaceae	Fibronectin-binding protein A n=540 Tax=Staphylococcaceae TaxID=90964 RepID=FNBA_STAA8	is_IEDB	FALSE
agilent_2232	ETFNKANNRFSHVAFIKPNNGKTTSVTVTGTLMKGSNQNGNQPKVRIFEYLGNNEDIAKSVYAN (1/1)	Bacteria	Staphylococcaceae	Fibronectin-binding protein A n=540 Tax=Staphylococcaceae TaxID=90964 RepID=FNBA_STAA8	is_IEDB	FALSE
agilent_9287	SYSLNIENLDKTYVVHYDGEYLNGTDEVDFRTQMVGHPEQLYKYYYDRGYTLTWDNGLVLYSNK (1/1)	Bacteria	Staphylococcaceae	Fibronectin-binding protein A n=540 Tax=Staphylococcaceae TaxID=90964 RepID=FNBA_STAA8	is_IEDB	FALSE
twist_34104	GDQRQVDLTPKKATQNQVAETQVEVAQPRTASESKPRVTRSADVAEAKEASNAK (1/1)	Bacteria	Staphylococcus aureus	fibronectin-binding protein A	is_IEDB	FALSE
twist_48854	QTAQPANIETVKEEVVKEEAKPQVKETTQSQDNSGDQRQVDLTPKKATQNQVAE (1/1)	Bacteria	Staphylococcus aureus	fibronectin-binding protein A	is_IEDB	FALSE
agilent_230820	LLDELNVNELATGSLNTYYKRTIKISGQKAMYALKSKDFKKMSEAKYQLQKIYNEIDEALKSKY (1/1)	Bacteria	Staphylococcus aureus	VFG002423(gb|YP_001332910) (scn) complement inhibitor SCIN [SCIN (VF0425)] [Staphylococcus aureus subsp. aureus str. Newman]	is_VFDB	FALSE
twist_34337	GFTHYTLQPSVDGVHAPDKEVKVHADKSGKVVLINGDTDAKKVKPTNKVTLSKD (1/1)	Bacteria	Staphylococcus aureus	zinc metalloproteinase aureolysin	is_IEDB	FALSE
twist_36555	IAKSVYANTTDTSKFKEVTSNMSGNLNLQNNGSYSLNIENLDKTYVVHYDGEYL (1/1)	Bacteria	Staphylococcus aureus	fibronectin-binding protein A	is_IEDB	FALSE
twist_38332	KAPKETKEVKPAAKATNNTYPILNQELREAIKNPAIKDKDHSAPNSRPIDFEMK (1/1)	Bacteria	Staphylococcus aureus	heme transporter IsdB	is_IEDB	FALSE
twist_26221	AAASEQKTTTVEENGNSATDNKTSETQTTATNVNHIEETQSYNATVTEQPSNAT (1/1)	Bacteria	Staphylococcus aureus	fibronectin-binding protein A	is_IEDB	FALSE
agilent_229425	KPNDPIIEKSEPIELDIKSEPPVEKHELTGTIEESNDSKPIDFEYHTAVEGVEGHAEGIIETEE (1/1)	Bacteria	Staphylococcus aureus	FnbB protein n=80 Tax=Staphylococcus TaxID=1279 RepID=A0A0H3K1N3_STAAW	is_VFDB	FALSE
twist_39975	KSDAVKALKELPKSENVKNIYQDYAVTDVKTDKKGFTHYTLQPSVDGVHAPDKE (1/1)	Bacteria	Staphylococcus aureus	zinc metalloproteinase aureolysin	is_IEDB	FALSE
twist_36700	IDPKTVQTNGNQTITSTLNEEQTSKELDVKYKDGIGNYYANLNGSIETFNKANN (1/1)	Bacteria	Staphylococcus aureus	fibronectin-binding protein A	is_IEDB	FALSE
agilent_236148	PEVPSEPETPTPPTPEVPAEPGKPVPPAKEEPKKPSKPVEQGKVVTPVIEINEKVKAVAPTKKA (1/1)	Bacteria	Staphylococcus aureus	FnbB protein n=80 Tax=Staphylococcus TaxID=1279 RepID=A0A0H3K1N3_STAAW	is_VFDB	FALSE
twist_38683	KENDASSESGKDKTPATKPTKGEVESSSTTPTKVVSTTQNVAKPTTASSKTTKD (1/1)	Bacteria	Staphylococcus aureus	heme transporter IsdB	is_IEDB	FALSE
agilent_204518	VSGSSNSTSNSSRPSTNSGGGSYYTVQAGDSLSLIASKYGTTYQNIMRLNGLNNFFIYPGQKLK (1/1)	Bacteria	Staphylococcus aureus subsp. aureus MRSA252	N-acetylmuramoyl-L-alanine amidase sle1 n=31 Tax=Staphylococcus aureus TaxID=1280 RepID=SLE1_STAAR	is_patho_strain	FALSE
agilent_160117	QVSYGARPTQNKPSETNAYNVTTHANGQVSYGARPTQNKPSKTNAYNVTTHADGTATYGPRVTK (1/1)	Bacteria	Staphylococcus aureus subsp. aureus MRSA252	Staphylocoagulase n=113 Tax=Bacillales TaxID=1385 RepID=Q4W8L5_STAAU	is_patho_strain	FALSE
agilent_134645	NFKKQVNKKVVDAQKAVNLFKRTRTVATHRKAQRAVNLIHFQHSYEKKKLQRQIDLVLKYNTLK (1/1)	Bacteria	Staphylococcus aureus subsp. aureus MRSA252	Extracellular fibrinogen-binding protein n=26 Tax=Staphylococcus TaxID=1279 RepID=A0A4V6L8I8_STAHY	is_patho_strain	FALSE
agilent_26654	ATTHTVKPGESVWAISNKYGISIAKLKSLNNLTSNLIFPNQVLKVSGSSNSTSNSSRPSTNSGG (1/1)	Bacteria	Staphylococcus aureus subsp. aureus MRSA252	N-acetylmuramoyl-L-alanine amidase sle1 n=31 Tax=Staphylococcus aureus TaxID=1280 RepID=SLE1_STAAR	is_patho_strain	FALSE
agilent_217424	YSIGGITKASDKVVDQVAEARVIKEDHTGEYDYDFFPFKIDKEAMTLKEVDFKIRKHLIDHYGL (1/1)	Bacteria	Staphylococcus aureus subsp. aureus MRSA252	Exotoxin n=44 Tax=Staphylococcus TaxID=1279 RepID=A0A0E0VLX7_STAA5	is_patho_strain	FALSE
agilent_218197	YTLDELKQLDAGSWFNKKYPKYARASYKNAKVPTLDEILERYGPNANYYIETKSPDVYPGMEEQ (1/1)	Bacteria	Staphylococcus aureus subsp. aureus MRSA252	Glycerophosphoryl diester phosphodiesterase n=217 Tax=Bacteria TaxID=2 RepID=A0A4V0BU85_STREQ	is_patho_strain	FALSE
agilent_105317	KSLLDQSYVNDLAAGSLNPYYKRMIMMNQYRAKAALKSNNFAKMAEAKVGLENIYKEIDEIINR (1/1)	Bacteria	Staphylococcus aureus subsp. aureus MRSA252	Exported protein n=21 Tax=Staphylococcaceae TaxID=90964 RepID=A0A166EPD7_STAAU	is_patho_strain	FALSE
agilent_171523	SEGYGPREKKPVSINHNIVEYNDGTFKYQSRPKFNTTPKYIKFRHDYNIVEYNDGTFEYGARPQ (1/1)	Bacteria	Staphylococcus aureus subsp. aureus MRSA252	Fibrinogen-binding protein n=22 Tax=Staphylococcus aureus TaxID=1280 RepID=FIB_STAAR	is_patho_strain	FALSE
agilent_148788	PQFNKTPKYVKYRDAGTGIREYNDGTFGYEARPRFNKPSETNAYNVTTNQDGTVSYGARPTQNK (1/1)	Bacteria	Staphylococcus aureus subsp. aureus MRSA252	Staphylocoagulase n=113 Tax=Bacillales TaxID=1385 RepID=Q4W8L5_STAAU	is_patho_strain	FALSE
agilent_188119	TKEDKKGTISHDVSEYKITKEEISLKELDFKLRKQLIEQHNLYGNIGSGTIVIKMKNGGKYTFE (1/1)	Bacteria	Staphylococcus aureus subsp. aureus MRSA252	Exotoxin n=60 Tax=Staphylococcaceae TaxID=90964 RepID=A0A0E0VL48_STAA5	is_patho_strain	FALSE
agilent_92408	ISLKELDFKLRKHLIENHELYKTEPKDGKIRITMKGGGYYTFELNKKLQPHRMGDVIDGRNIEK (1/1)	Bacteria	Staphylococcus aureus subsp. aureus MRSA252	Superantigen-like protein 11 n=24 Tax=Bacteria TaxID=2 RepID=A0A2S1FUJ1_STAAU	is_patho_strain	FALSE
agilent_81159	HDYNIVEYNDGTFEYGARPQFNKPAAKTEATIKKEQKLIQAQNLVREFEKTHTVSAHRKAQKAV (1/1)	Bacteria	Staphylococcus aureus subsp. aureus MRSA252	Fibrinogen-binding protein n=22 Tax=Staphylococcus aureus TaxID=1280 RepID=FIB_STAAR	is_patho_strain	FALSE
agilent_139400	NPDNPNNPDNPNNPDNPNNPDNPDNPNNPDNPNNPDNPNNPDQPNNPNNPDNGDNNNSDNPDAA (1/1)	Bacteria	Staphylococcus aureus subsp. aureus MRSA252	Glutamyl endopeptidase n=383 Tax=Bacilli TaxID=91061 RepID=SSPA_STAA8	is_patho_strain	FALSE
agilent_136533	NIMRLNGLNNFFIYPGQKLKVSGTASSSNSTSNSSRPSTNSSGGSYYTVQAGDSLSLIASKYGT (1/1)	Bacteria	Staphylococcus aureus subsp. aureus MRSA252	N-acetylmuramoyl-L-alanine amidase sle1 n=31 Tax=Staphylococcus aureus TaxID=1280 RepID=SLE1_STAAR	is_patho_strain	FALSE
agilent_237004	QFEKMVILTENKGYYTVYLNTPLAEDRKNVELLGKMYKTYFFKKGESKSSYVINGPGKTNEYAY (1/1)	Bacteria	Staphylococcus aureus subsp. aureus MRSA252	VFG002422(gb|YP_001332911) (chp) chemotaxis-inhibiting protein CHIPS [CHIPS (VF0424)] [Staphylococcus aureus subsp. aureus str. Newman]	is_VFDB	FALSE
agilent_204624	VSKEIDIEETPEQKADREFDEKLENTPAYYKLYGDKIVGFDTNDFPITWFYPLGEKKVERTTPK (1/1)	Bacteria	Staphylococcus aureus subsp. aureus MRSA252	Gram-positive signal peptide protein, YSIRK family n=24 Tax=Staphylococcaceae TaxID=90964 RepID=A0A0E1XBT2_STAAU	is_patho_strain	FALSE
agilent_85550	IDNRPTVGSIAQTDVGYYGHVMFVERVNNDGSILVSEMNYSAAPGILTYRTVPAYQVNNYRYIH (1/1)	Bacteria	Staphylococcus aureus subsp. aureus MRSA252	N-acetylmuramoyl-L-alanine amidase sle1 n=31 Tax=Staphylococcus aureus TaxID=1280 RepID=SLE1_STAAR	is_patho_strain	FALSE
agilent_104204	KQLDALVAQKDAEKKVAPKVEAPQIQSPQIEKPKAESPKVEVPQIQSPKVEVPQSKLLGYYQSL (1/1)	Bacteria	Staphylococcus aureus subsp. aureus MRSA252	Immunoglobulin-binding protein Sbi n=35 Tax=Staphylococcus aureus TaxID=1280 RepID=SBI_STAAR	is_patho_strain	FALSE
agilent_15915	AEQHTPMKAHAVTTIDKATTDKQQVPPTKEAAHHYGEEAATNVSASAQGTADDTNNKVTSNAPS (1/1)	Bacteria	Staphylococcus aureus subsp. aureus MRSA252	5'-nucleotidase n=579 Tax=Bacteria TaxID=2 RepID=A0A2X2MA38_STAAU	is_patho_strain	FALSE
agilent_205649	VTKTNKTSGFVSTPRLNVTKEKGEDAFVKGYPYDIKKEEISLKELDFKLRKHLIEKYGLYKTLS (1/1)	Bacteria	Staphylococcus aureus subsp. aureus MRSA252	Exotoxin 4 n=27 Tax=Staphylococcus aureus TaxID=1280 RepID=Q9ZFS3_STAAU	is_patho_strain	FALSE
agilent_20117	AKYYYNKYYQYKGLIDKTVLTTIGSGYGSYIKPLEVSKESGNLAKSYAQVRNYVTESINTGKVL (1/1)	Bacteria	Staphylococcus aureus subsp. aureus MRSA252	Immunoglobulin-binding protein Sbi n=35 Tax=Staphylococcus aureus TaxID=1280 RepID=SBI_STAAR	is_patho_strain	FALSE
agilent_45161	EAQKLNDSQAPKADAQQNKFNKDQQSAFYEILNMPNLNEEQRNGFIQSLKDDPSQSTNVLGEAK (1/1)	Bacteria	Staphylococcus aureus subsp. aureus MRSA252	staphylococcal protein A n=1 Tax=Staphylococcus aureus TaxID=1280 RepID=UPI0004537308	is_patho_strain	FALSE
agilent_179435	SSKKDYIIQSEFHDKRIAEELKSLLDQSYVNDLAAGSLNPYYKRMIMMNQYRAKAALKSNNFAK (1/1)	Bacteria	Staphylococcus aureus subsp. aureus MRSA252	Exported protein n=21 Tax=Staphylococcaceae TaxID=90964 RepID=A0A166EPD7_STAAU	is_patho_strain	FALSE
agilent_69388	GGITKTNKNDYKDFVNNVGLEITKPTGHNTATRQAETYRINKEEISLKELDFKLRKHLIENHEL (1/1)	Bacteria	Staphylococcus aureus subsp. aureus MRSA252	Superantigen-like protein 11 n=24 Tax=Bacteria TaxID=2 RepID=A0A2S1FUJ1_STAAU	is_patho_strain	FALSE
agilent_37483	DKRAIRRDHVKEAQNLINDYKYTQIYEDFAKATAKVSTLSQSHQNYLNKQIDKVNNKIEKTEKR (1/1)	Bacteria	Staphylococcus aureus subsp. aureus MRSA252	Uncharacterized protein n=10 Tax=Staphylococcus aureus TaxID=1280 RepID=A0A0E1X7G8_STAAU	is_patho_strain	FALSE
agilent_70667	GIHWGGVPNQFNGAVFINENVRNFLKQNIEDINFANDDHPNNPDNPDNPNNPDNPNNPDNPNNP (1/1)	Bacteria	Staphylococcus aureus subsp. aureus MRSA252	Glutamyl endopeptidase n=383 Tax=Bacilli TaxID=91061 RepID=SSPA_STAA8	is_patho_strain	FALSE
agilent_237672	QVSYGARPTQNKPSKTNAYNVTTHANGQVSYGARPTYKKPSKTNAYNVTTHADGTATYGPRVTK (1/1)	Bacteria	Staphylococcus aureus subsp. aureus MW2	VFG002419(gb|NP_645021) (coa) staphylocoagulase precursor [Staphylocoagulase (VF0421)] [Staphylococcus aureus subsp. aureus MW2]	is_VFDB	FALSE
agilent_236929	QDNSGDQRQVDLTPKKATQNQVAETQVEVAQPRTASESKPRVTRSADVVEAKEASDEKVETGTD (1/1)	Bacteria	Staphylococcus aureus subsp. aureus MW2	VFG001283(gb|NP_647238) (fnbA) fibronectin-binding protein A [FnBPs (VF0010)] [Staphylococcus aureus subsp. aureus MW2]	is_VFDB	FALSE
agilent_237676	QVTTEEAPKAVQAPQTAQPANLETVKEEVVKEEAKPQVKETTQSQDNSGDQRQVDLTPKKATQN (1/1)	Bacteria	Staphylococcus aureus subsp. aureus MW2	VFG001283(gb|NP_647238) (fnbA) fibronectin-binding protein A [FnBPs (VF0010)] [Staphylococcus aureus subsp. aureus MW2]	is_VFDB	FALSE
agilent_239421	SKTNAYNVTTHANGQVSYGARPTQNKPSKTNAYNVTTHANGQVSYGARPTQNKPSKTNAYNVTT (1/1)	Bacteria	Staphylococcus aureus subsp. aureus MW2	VFG002419(gb|NP_645021) (coa) staphylocoagulase precursor [Staphylocoagulase (VF0421)] [Staphylococcus aureus subsp. aureus MW2]	is_VFDB	FALSE
agilent_235286	NKDGKQDSTEKGIKDVTVTLQNEKGEVIGTTKTDENGKYRFDNLDSGKYKVIFEKPAGLTQTVT (1/1)	Bacteria	Staphylococcus aureus subsp. aureus MW2	VFG001281(gb|NP_645335) (sdrE) Ser-Asp rich fibrinogen-binding bone sialoprotein-binding protein [SDr (VF0019)] [Staphylococcus aureus subsp. aureus MW2]	is_VFDB	FALSE
agilent_241907	VFINENVRNFLKQNIEDIHFANDDQPNNPDNPDNPNNPDNPNNPNNPDNPDNGDNNNSDNPDAA (1/1)	Bacteria	Staphylococcus aureus subsp. aureus MW2	VFG001296(gb|NP_645749) (sspA) serine protease; V8 protease; glutamyl endopeptidase [V8 protease (VF0023)] [Staphylococcus aureus subsp. aureus MW2]	is_VFDB	FALSE
agilent_237201	QKSDAVKALKELPKSENVKNIYQDYAVTDVKTDKKGFTHYTLQPSVDGVHAPDKEVKVHADKSG (1/1)	Bacteria	Staphylococcus aureus subsp. aureus MW2	VFG001314(gb|NP_647375) (aur) zinc metalloproteinase aureolysin [Aureolysin (VF0024)] [Staphylococcus aureus subsp. aureus MW2]	is_VFDB	FALSE
agilent_241453	TVITMDRKASKQQTNIDVIYERVRDDYQLHWTSTNWKGTNTKDKWTDRSSERYKIDWEKEEMTN (1/1)	Bacteria	Staphylococcus aureus subsp. aureus MW2	VFG001293(gb|NP_645861) (hly/hla) Alpha-Hemolysin precursor [<alpha>-hemolysin (VF0001)] [Staphylococcus aureus subsp. aureus MW2]	is_VFDB	FALSE
agilent_243890	YTTESNLIELVDELPEEHGQAQGPIEEITENNHHISHSGLGTENGHGNYGVIEEIEENSHVDIK (1/1)	Bacteria	Staphylococcus aureus subsp. aureus MW2	VFG001282(gb|NP_647237) (fnbB) fibronectin-binding protein B [FnBPs (VF0010)] [Staphylococcus aureus subsp. aureus MW2]	is_VFDB	FALSE
agilent_224217	ESSDIEVKPQASETTEASHYPARPQFNKTPKYVKYRDAGTGIREYNDGTFGYEARPRFNKPSET (1/1)	Bacteria	Staphylococcus aureus subsp. aureus MW2	VFG002419(gb|NP_645021) (coa) staphylocoagulase precursor [Staphylocoagulase (VF0421)] [Staphylococcus aureus subsp. aureus MW2]	is_VFDB	FALSE
agilent_243666	YNDGTFGYEARPRFNKPSETNAYNVTTNQDGTVTYGARPTQNKPSKTNAYNVTTHANGQVSYGA (1/1)	Bacteria	Staphylococcus aureus subsp. aureus MW2	VFG002419(gb|NP_645021) (coa) staphylocoagulase precursor [Staphylocoagulase (VF0421)] [Staphylococcus aureus subsp. aureus MW2]	is_VFDB	FALSE
agilent_239239	SHLTEREKRVIKREHVREAQKLVDNYKDTHSYKDRINAQQKVNTLSEGHQKRFNKQINKVYNGK (1/1)	Bacteria	Staphylococcus aureus subsp. aureus str. Newman	VFG002418(gb|YP_001331791) (vWbp) secreted von Willebrand factor-binding protein precursor [vWbp (VF0420)] [Staphylococcus aureus subsp. aureus str. Newman]	is_VFDB	FALSE
twist_97077	VNHEFLAELAKSNSPVLNSKPLQDGDYNIEFDYDGFHFEFSQKNGYWRWSYNAK (1/1)	Phage	Staphylococcus phage MSA6	AFN38687.1 hypothetical protein phi_MSA6_ORF022 [Staphylococcus phage MSA6]	is_phage	FALSE
agilent_234887	NAQSDIKANTVTEDTPATEQTVETPQPTAVSEEAPSSKETKTPQTPSDAGETVADDANDLAPQA (1/1)	Bacteria	Streptococcus agalactiae	C5a peptidase n=760 Tax=Bacteria TaxID=2 RepID=C5AP_STRPY	is_VFDB	FALSE
twist_53767	TLTGKVEDNHDDTNRIITVYMGKRPEGENASYHLAYDKDRYTEEEREVYSYLRY (1/1)	Bacteria	Streptococcus dysgalactiae	SKC-2 & streptokinase	is_IEDB	FALSE
agilent_169922	SATSYINTILNSKSVSDAINRVQAIREVVAANKKMLDEQEADKAAIEQKQAENQEAINTVAANK (1/1)	Bacteria	Streptococcus lutetiensis 033	Peptidase C51 domain-containing protein n=23 Tax=Streptococcus TaxID=1301 RepID=A0A1C3SKW8_STRMC	is_IgA_coated_strain	FALSE
agilent_41924	DSYTVKSGDTLSEIAVTYNTTVEKLTSINKIANVDFITVGQILELDSEATAAATTTETAAVEAA (1/1)	Bacteria	Streptococcus lutetiensis 033	LysM domain-containing protein n=15 Tax=Streptococcus TaxID=1301 RepID=A0A1H0NAI1_STREI	is_IgA_coated_strain	FALSE
agilent_133118	NCILDDIVYQAYPSKDNRVGSDGYSRVTGKVKEAGQTQFHLTYCQDWEGGKKELTYRVTISSSK (1/1)	Bacteria	Streptococcus lutetiensis 033	Inhibitor_I42 domain-containing protein n=19 Tax=Streptococcus TaxID=1301 RepID=S5RM75_9STRE	is_IgA_coated_strain	FALSE
agilent_184704	TDVINDLGDGFLVPHGNHFHFIPKDDLSPSELAAAQAYWDSKQHKGTKGEIVVAHRSGGVSHGD (1/1)	Bacteria	Streptococcus lutetiensis 033	Uncharacterized protein n=4 Tax=Streptococcus TaxID=1301 RepID=S5QWV8_9STRE	is_IgA_coated_strain	FALSE
agilent_174838	SKDNRVGSDGYSRVTGKVKEAGQTQFHLTYCQDWEGGKKELTYRVTISSSKTKINKIRLTKVSE (1/1)	Bacteria	Streptococcus lutetiensis 033	Inhibitor_I42 domain-containing protein n=19 Tax=Streptococcus TaxID=1301 RepID=S5RM75_9STRE	is_IgA_coated_strain	FALSE
agilent_86177	IEKTDELATLLYKLYHSPQSERYTEADGLVFDPSQITKRTGEGVVVPHGDHFHFIPYDRMSELE (1/1)	Bacteria	Streptococcus lutetiensis 033	Uncharacterized protein n=4 Tax=Streptococcus TaxID=1301 RepID=S5QWV8_9STRE	is_IgA_coated_strain	FALSE
twist_34276	GFDANRIIAEDESGFIMSHGNHNHYFFKKDLTEEQIKAAQKHLEEVKTSHNGLD (1/1)	Bacteria	Streptococcus pneumoniae	pneumococcal histidine triad protein E & hydrolase & HIT family hydrolase	is_IEDB	FALSE
twist_37907	ISSLLRELYAKPLSERHVESDGLIFDPAQITSRTANGVAVPHGDHYHFIPYSQL (1/1)	Bacteria	Streptococcus pneumoniae	pneumococcal histidine triad protein D (1/2) & histidine motif-containing protein, partial	is_IEDB	FALSE
agilent_6216	NAKIAEAEALLEKVTDSSIRQNAVETLTGLKSSLLLGTKDNNTISAEVDSLLALLKESQPTPIQ (1/1)	Bacteria	Streptococcus pneumoniae	Pneumococcal histidine triad protein D n=4 Tax=Streptococcus pneumoniae TaxID=1313 RepID=A0A2U3RZL8_STREE	is_IEDB	FALSE
twist_50584	SAEPAPVEEVGGEVESKPEEKVAVKPESQPSDKPAEESKVEQAGEPVAPREDEK (1/1)	Bacteria	Streptococcus pneumoniae	putative zinc metalloprotease	is_IEDB	FALSE
agilent_1414	DQAGQKAENLTPDEVSKREGINAEQIVIKITDQGYVTSHGDHYHYYNGKVPYDAIISEELLMKD (1/1)	Bacteria	Streptococcus pneumoniae	Pneumococcal histidine triad protein D n=4 Tax=Streptococcus pneumoniae TaxID=1313 RepID=A0A2U3RZL8_STREE	is_IEDB	FALSE
agilent_11153	YYNGKVPYDAIISEELLMKDPNYQLKDSDIVNEIKGGYVIKVDGKYYVYLKDAAHADNIRTKEE (1/1)	Bacteria	Streptococcus pneumoniae	Pneumococcal histidine triad protein D n=4 Tax=Streptococcus pneumoniae TaxID=1313 RepID=A0A2U3RZL8_STREE	is_IEDB	FALSE
twist_15509	MWYFYNTDGSMATGWLEYNGSWYYLNANGAMATGWLEYNGSWYYLNTNGAMETG (1/1)	Bacteria	Streptococcus pneumoniae	allergen_name False allergome_name Str pn PspC (2/2) (1/1) allergenonline_name False SDAP_name False iedb_name False	is_allergens	FALSE
agilent_226915	HDKQTGWQEINDTWYYLDSSGKMLTDWQKVNGKWYYLNSNGAMVTGSQTIDGKVYNFASSGEWI (1/1)	Bacteria	Streptococcus pneumoniae	Choline binding protein G n=61 Tax=Streptococcus pneumoniae TaxID=1313 RepID=A0A4M7JVU5_STREE	is_VFDB	FALSE
agilent_222910	DVEVKKAELELVKVKANEPRDEQKIKQAEAEVESKQAEATRLKKIKTDREEAEEEAKRRADAKE (1/1)	Bacteria	Streptococcus pneumoniae	Choline binding protein A n=44 Tax=Streptococcus pneumoniae TaxID=1313 RepID=A0A4I7YG16_STREE	is_VFDB	FALSE
twist_31719	ELLMKDPNYQLKDSDIVNEIKGGYVIKVDGKYYVYLKDAAHADNIRTKEEIKRQ (1/1)	Bacteria	Streptococcus pneumoniae	pneumococcal histidine triad protein D (1/2) & histidine motif-containing protein, partial	is_IEDB	FALSE
twist_38675	KELYDSPSAQRYSESDGLVFDPAKIISRTPNGVAIPHGDHYHFIPYSKLSALEE (1/1)	Bacteria	Streptococcus pneumoniae	pneumococcal histidine triad protein E & hydrolase & HIT family hydrolase	is_IEDB	FALSE
agilent_221016	APAPKTGWKQENGMWYFYNTDGSMATGWLQNNGSWYYLNSNGAMATGWLQYNGSWYYLNANGAM (1/1)	Bacteria	Streptococcus pneumoniae R6	Pneumococcal surface protein A n=17 Tax=Streptococcus pneumoniae TaxID=1313 RepID=Q54972_STREE	is_VFDB	FALSE
agilent_223034	EAEASQKLNDVALVVQNAYKEYREVQNQRSKYKSDAEYQKKLTEVDSKIEKARKEQQDLQNKFN (1/1)	Bacteria	Streptococcus pneumoniae TIGR4	VFG001361(gb|NP_344663) (pspA) pneumococcal surface protein A [PspA (VF0152)] [Streptococcus pneumoniae TIGR4]	is_VFDB	FALSE
agilent_240385	TDGSMATGWLQNNGSWYYLNSNGAMATGWLQNNGSWYYLNANGSMATGWLQNNGSWYYLNANGS (1/1)	Bacteria	Streptococcus pneumoniae TIGR4	VFG001357(gb|NP_346601) (cbpA) choline binding protein A [CbpA/PspC (VF0150)] [Streptococcus pneumoniae TIGR4]	is_VFDB	FALSE
agilent_220150	AEEKVAKRKYDYATLKVALAKKEVEAKELEIEKLQYEISTLEQEVATAQHQVDNLKKLLAGADP (1/1)	Bacteria	Streptococcus pneumoniae TIGR4	VFG001361(gb|NP_344663) (pspA) pneumococcal surface protein A [PspA (VF0152)] [Streptococcus pneumoniae TIGR4]	is_VFDB	FALSE
agilent_224420	EYKLPLETKGTQEPGHEGEAAVREDLPVYTKPLETKGTQGPGHEGEAAVREEEPAYTEPLATKG (1/1)	Bacteria	Streptococcus pneumoniae TIGR4	VFG001362(gb|NP_344620) (zmpC) immunoglobulin A1 protease [IgA1 protease (VF0147)] [Streptococcus pneumoniae TIGR4]	is_VFDB	FALSE
twist_22609	TNRIITVYMGKRPEGENASYHLAYDKDRYTEEEREVYSYLRYTGTPIPDNPNDK (1/1)	Bacteria	Streptococcus pyogenes	allergen_name False allergome_name Str py Streptokinase (5/12) (1/1) allergenonline_name False SDAP_name False iedb_name False	is_allergens	FALSE
twist_16275	NRIITVYMGKRPEGENASYHLAYDKDRYTEEEREVYSYLRDTGTPIPDNPKDK (1/1)	Bacteria	Streptococcus pyogenes	allergen_name False allergome_name Str py Streptokinase (10/12) (1/1) allergenonline_name False SDAP_name False iedb_name False	is_allergens	FALSE
twist_22608	TNRIITVYMGKRPEGENASYHLAYDKDLYTEEEREVYSYLRYTGTPIPDNPKDK (1/1)	Bacteria	Streptococcus pyogenes	allergen_name False allergome_name Str py Streptokinase (4/12) (1/1) allergenonline_name False SDAP_name False iedb_name False	is_allergens	FALSE
twist_22530	TLTGKVEDNHNDTNRIITVYMGKRPEGENASYHLAYDKDRYTEEEREVYSYLRY (1/1)	Bacteria	Streptococcus pyogenes	allergen_name False allergome_name Str py Streptokinase (5/12) (1/1) allergenonline_name False SDAP_name False iedb_name False	is_allergens	FALSE
agilent_241347	TTEDTQSGMTGHSGSTTKIEDSKSSDVIVGGQGQIVETTEDTQTGMHGDSGRKTEVEDTKLVQS (1/1)	Bacteria	Streptococcus pyogenes	PrtF2 n=111 Tax=Streptococcus pyogenes TaxID=1314 RepID=A2T8Z5_STRPY	is_VFDB	FALSE
agilent_231997	MAKNNTNRHYSLRKLKTGTASVAVALTVLGAGFANQTEVKANGDGNPREVIEDLAANNPAIQNI (1/1)	Bacteria	Streptococcus pyogenes	M protein type 1 n=54 Tax=Streptococcus pyogenes TaxID=1314 RepID=Q99XV0_STRP1	is_VFDB	FALSE
agilent_236457	PNGGTLTNLLGNAPEKLALRNEERAIDELKKQAIEDKEATTAIEAASSDALEALADQTDALQSE (1/1)	Bacteria	Streptococcus pyogenes M1 GAS	VFG000960(gb|NP_269464) (grab) protein GRAB (protein G-related alpha 2M-binding protein) [GRAB (VF0254)] [Streptococcus pyogenes M1 GAS]	is_VFDB	FALSE
agilent_219967	AASSDALEALADQTDALQSEEAAVVKADNAASDALEALADQTDALQSEEAEVVQSDNAASDAWE (1/1)	Bacteria	Streptococcus pyogenes M1 GAS	VFG000960(gb|NP_269464) (grab) protein GRAB (protein G-related alpha 2M-binding protein) [GRAB (VF0254)] [Streptococcus pyogenes M1 GAS]	is_VFDB	FALSE
agilent_226351	GQGEVVDTTEDTQSGMTGHSGSTTEIEDSKSSDVIIGGQGEVVDTTEDTQSGMTGHSGSTTKIE (1/1)	Bacteria	Streptococcus pyogenes MGAS315	VFG000948(gb|NP_663908) (fbaB) fibronectin-bing protein SfbII [FBPs (VF0243)] [Streptococcus pyogenes MGAS315]	is_VFDB	FALSE
agilent_236613	PSGWYSYFFKNTNQRATESDYKHSPKNVSKISNNIKASIPLSNGRTRHGYLFDRSHLIADSLGG (1/1)	Bacteria	Streptococcus pyogenes MGAS8232	VFG000956(gb|NP_607775) (sda) streptodornase [DNase (VF0252)] [Streptococcus pyogenes MGAS8232]	is_VFDB	FALSE
twist_37139	IKDLQAQVVESAKKARISEATDGLSDFLKSQTPAEDTVKSIELAEAKVLANREL (1/1)	Bacteria	Streptococcus sp. G148	Immunoglobulin G-binding protein G precursor & Immunoglobulin G-binding protein G	is_IEDB	FALSE
twist_53116	TEDYVNSSAMGGGQGDSLAEDDTTSDAAEGDVDPFPVLANEGKSEARGPSLEER (1/1)	Protozoan	Toxoplasma gondii	granule antigen protein GRA6 & granule antigen protein GRA6, putative & dense granule antigen & dense granule protein	is_IEDB	FALSE
twist_30929	EEHGLMVCAESMTPEECEANPAPLSAFLPGATKEWVTGDSVLTGLKISVPESQY (1/1)	Protozoan	Toxoplasma gondii	SAG1-related sequence 2	is_IEDB	FALSE
twist_31746	ELPEDGLEVPPPNAQELPPPNSQELPPPNSQELPPPNSQELPPPNAQELLPPTE (1/1)	Protozoan	Toxoplasma gondii	rhoptry protein, putative & rhoptry protein	is_IEDB	FALSE
twist_14325	MKSCCRSTLGRNCYNLCRARGAQKLCAGVCRCKISSGLSCPKGFPKLALESNSD (1/1)	Plant	Triticum aestivum (common wheat)	allergen_name False allergome_name Tri a 37 (4/9) (1/1) allergenonline_name False SDAP_name False iedb_name False	is_allergens	FALSE
twist_11627	LILGLVLEQVQVEGKSCCKSTLGRDCYNLCRARGAQKLCANVCRCKLTSGLSCP (1/1)	Plant	Triticum urartu (wild einkorn wheat)	allergen_name False allergome_name Tri ur 37 (2/7) (1/1) allergenonline_name False SDAP_name False iedb_name False	is_allergens	FALSE
agilent_103841	KPSLSRGEIQLIGATTLEEYRKYIEKDAALERRFQPVTVEEPSEEETIEILKGLRPYYEKHHGV (1/1)	Bacteria	unclassified Blautia	ATP-dependent Clp protease ATP-binding subunit n=2 Tax=unclassified Blautia TaxID=2648079 RepID=A0A373VKN5_9FIRM	is_gut_microbiome	FALSE
agilent_239127	SGGVLYARNGQFKLDENRNIVNMQGLSLTGYPATGTPPTVQQGANPVALSVPQNMIPAKATTSG (1/1)	Bacteria	Yersinia	Flagellar hook protein FlgE n=21 Tax=Yersinia TaxID=444888 RepID=A0A0E1NMC8_YEREN	is_VFDB	FALSE
agilent_222779	DSKANAFNAATQPLGQMANSAIQVHQGYSQAEVKEKEVNASIAANEKQKAEEAMNYNDNFMKDV (1/1)	Bacteria	Yersinia pestis CO92	VFG000378(gb|NP_395162) (yopD) type III secretion system hydrophobic translocator, pore protein YopD [TTSS (VF0140)] [Yersinia pestis CO92]	is_VFDB	FALSE
twist_301	ADMSNEEFREVYVSKVKKPTSKRMAIERRRQGKAAAAKAVAACDGPTSLDWRKY (1/1)	Plant	Actinidia deliciosa (the fuzzy kiwifruit)	allergen_name False allergome_name Act d 1 (10/13) (1/1) allergenonline_name False SDAP_name False iedb_name False	is_allergens	FALSE
twist_6249	GENGYVRMQRNVGNAGTCFIATSPNYPVKYGPNPTNAHLSSYSMSNDNSLGAND (1/1)	Plant	Actinidia eriantha (kiwi)	allergen_name False allergome_name Act e 1 (4/7) (1/1) allergenonline_name False SDAP_name False iedb_name False	is_allergens	FALSE
twist_58712	MTESLVLSPAPAKPKRVKASRRSASHPTYSEMIAAAIRAEKSRGGSSRQSIQKYIKSHYKVGHN (1/1)	Virus	Adenoviridae?	histone H5	is_IEDB	FALSE
twist_50462	RVRGHYRAPWGAHKRGRTGRTTVDDAIDAVVEEARNYTPTPPPVSTVDAAIQTV (1/3)	Virus	Adenovirus C	Human adenovirus C Pre-histone-like nucleoprotein	is_IEDB	FALSE
twist_17078	PIMNGEYMVDCSLIPKLPKISFVLGGKSFDLEGADYVLRVAQMGKTICLSGFMG (1/1)	Animal	Aedes aegypti (Yellow fever mosquito)	allergen_name Aed a 11 (1/1) (1/1) allergome_name Aed a 11 (2/2) (1/1) allergenonline_name False SDAP_name False iedb_name False	is_allergens	FALSE
twist_22888	TTLGRNCYNLCRSRGAQKLCSTVCRCKLTSGLSCPKGFPKLALESNSDEPDTIE (1/1)	Plant	Aegilops tauschii	allergen_name False allergome_name Aeg ta 37 (2/2) (1/1) allergenonline_name False SDAP_name False iedb_name False	is_allergens	FALSE
twist_13492	MCYPGQAFQVPALPACRPLLRLQCNGSQVPEAVLRDCCQQLAHISEWCRCGALY (1/1)	Plant	Aegilops tauschii	allergen_name False allergome_name Aeg ta 28 (15/16) (1/1) allergenonline_name False SDAP_name False iedb_name False	is_allergens	FALSE
twist_7553	GTPAYHEMVKNCMIQDLSWKVPAKNWEDVLLELGVEGSEPGVIGEEIAPLAMEN (1/1)	Plant	Aegilops umbellulata (syn - Triticum umbellulatum )	allergen_name False allergome_name Aeg um GBSS_I (3/3) (1/1) allergenonline_name False SDAP_name False iedb_name False	is_allergens	FALSE
twist_23200	VATVDCSGYPKPACTMEYMPLCGSDNKTYGNKCNFCNAVVDSNGTLTLSHFGEC (1/1)	Animal	Aix galericulata (mandarin duck)	allergen_name False allergome_name Aix ga 1 (1/2), Aix sp 1 (1/1), Alo ae 1 (1/2), Ana ca 1 (1/2), Ana p 1 (1/2), Chl pi 1 (1/2), Cya cy 1 (1/2), Lop cu 1 (1/2), Lop sp 1 (1/2), Neo ju 1 (1/2), Sar ml 1 (1/2), Tad ra 1 (1/2) (1/1) allergenonline_name False SDAP_name False iedb_name False	is_allergens	FALSE
agilent_83884	HWKNGPSALKIHSVRLYEGNREVASDVHEGRTGVENKDNIYRLELKKYRTNLDSYILKAEVSGV (1/1)	Bacteria	Akkermansia	Alpha-N-acetylglucosaminidase n=30 Tax=Akkermansia TaxID=239934 RepID=B2URG0_AKKM8	is_gut_microbiome	FALSE
agilent_211706	YEGNREVASDVHEGRTGVENKDNIYRLELKKYRTNLDSYILKAEVSGVSQGASKGEMVLKKLVN (1/1)	Bacteria	Akkermansia	Alpha-N-acetylglucosaminidase n=30 Tax=Akkermansia TaxID=239934 RepID=B2URG0_AKKM8	is_gut_microbiome	FALSE
agilent_84836	IATLQAAMLATKLKKTAEGQGLYERLLKDESLKEMAPEARMGLLLGLYNMGKYREILSQYEQQK (1/1)	Bacteria	Akkermansia	Cell division protein CpoB n=29 Tax=Akkermansia TaxID=239934 RepID=A0A2N8IRZ8_9BACT	is_gut_microbiome	FALSE
agilent_168440	RVVSASASAAEMRVSNAGGNTVIYGGSSVSALGAASGYRTRLGSSWTAQDFANYLDIVRSADDV (1/1)	Bacteria	Akkermansia muciniphila	Sugar-binding protein n=5 Tax=Akkermansia muciniphila TaxID=239935 RepID=A0A4Q5IQQ4_9BACT	is_gut_microbiome	FALSE
agilent_165952	RPDVHPVLVEHYVPWSPFLVERAGAMAVQDGGRLKPVSTYAGFHLLRTLGKRSFVVDTPEGKRK (1/1)	Bacteria	Akkermansia muciniphila ATCC BAA-835	Cytochrome c assembly protein n=35 Tax=Akkermansia TaxID=239934 RepID=B2UPA9_AKKM8	is_IgA_coated_strain	FALSE
agilent_141666	NTIRPAVFLYDRNSGKWKLDWEAWEGYSPMLPAELEAKKPSTPVPVRIILSMSGIYQPPFLEES (1/1)	Bacteria	Akkermansia muciniphila ATCC BAA-835	Uncharacterized protein n=22 Tax=Akkermansia TaxID=239934 RepID=B2UPQ4_AKKM8	is_IgA_coated_strain	FALSE
agilent_199622	VIGQKQAVKAVSDAVRRARAGLQDENRPIGSFLFLGPTGVGKTELSKALAEFLFDNENAIVRID (1/1)	Bacteria	Akkermansia muciniphila ATCC BAA-835	Chaperone protein ClpB n=85 Tax=Bacteria TaxID=2 RepID=A0A2N8HER6_9BACT	is_IgA_coated_strain	FALSE
agilent_48638	EGVITLKSGEKLPGSMDTMNRPYLKVRSSILSKPVDVHMGELDELSSSRPLEIPEQFSIIRLAN (1/1)	Bacteria	Akkermansia muciniphila ATCC BAA-835	Uncharacterized protein n=27 Tax=Akkermansia TaxID=239934 RepID=A0A2N8ISR3_9BACT	is_IgA_coated_strain	FALSE
agilent_44913	EAKKAAILKKFDKDGDGKLSKEERKAMQEEWLKDHPEAAKRMEEMKARQEARKAEILKKYDKDG (1/1)	Bacteria	Akkermansia muciniphila ATCC BAA-835	Uncharacterized protein n=25 Tax=Akkermansia TaxID=239934 RepID=A0A2N8IAB3_9BACT	is_IgA_coated_strain	FALSE
agilent_112424	LGLYNMGKYREILSQYEQQKGIKMPTKDGQVRLLMLLGQSAYKLKEYRKAADFFLEAEKSVPYT (1/1)	Bacteria	Akkermansia muciniphila ATCC BAA-835	Cell division protein CpoB n=29 Tax=Akkermansia TaxID=239934 RepID=A0A2N8IRZ8_9BACT	is_IgA_coated_strain	FALSE
agilent_128532	MNKAATELNTELQKAENPVEQFNAIAGKTGAKTASYGPFVNPNVLLSSVNLQNAKTQEELQSLL (1/1)	Bacteria	Akkermansia muciniphila ATCC BAA-835	PpiC domain-containing protein n=31 Tax=Akkermansia TaxID=239934 RepID=B2ULN2_AKKM8	is_IgA_coated_strain	FALSE
agilent_180131	STAARKSSSRKSAPKARTYTVKKGDTLGAIARRNGTSVKALKRANGLKSDLIHINQKLTIPRSK (1/1)	Bacteria	Akkermansia muciniphila ATCC BAA-835	LysM domain-containing protein n=8 Tax=Akkermansia TaxID=239934 RepID=A0A2N8IRW9_9BACT	is_IgA_coated_strain	FALSE
agilent_189972	TNDRLHTNGTKALYPTFVNIGDKEPVEGTSELFVLKFKARRDMKFQPKLTDGMVVDKKLNTKKL (1/1)	Bacteria	Akkermansia muciniphila ATCC BAA-835	Glycoside hydrolase family 31 n=33 Tax=Bacteria TaxID=2 RepID=B2UQU9_AKKM8	is_IgA_coated_strain	FALSE
agilent_199759	VILPVGEITDWPDIEFRGTVEGFYGTPWSHEARLSQLRFYGQNKMNTYIYGPKDDPYHSSPHWR (1/1)	Bacteria	Akkermansia muciniphila ATCC BAA-835	Hyalurononglucosaminidase n=39 Tax=Bacteria TaxID=2 RepID=B2ULA9_AKKM8	is_IgA_coated_strain	FALSE
agilent_53022	EPEKSAAEELEPEGVPHIVKKGETLSVIARKYKMNWRTLQKFNKMNDRDVARLKIGQKIMIPKK (1/1)	Bacteria	Akkermansia muciniphila ATCC BAA-835	LysM domain-containing protein n=39 Tax=Akkermansia TaxID=239934 RepID=A0A2N8I0B5_9BACT	is_IgA_coated_strain	FALSE
agilent_74693	GNVYVEKGSSLTTSFGTQLKNMEPEGHANIYVDGTLNMTTPGGNLNFDNGTGADNHYWHIGLDG (1/1)	Bacteria	Akkermansia muciniphila ATCC BAA-835	Autotransporter domain-containing protein n=81 Tax=Akkermansia muciniphila TaxID=239935 RepID=A0A2N8IB54_9BACT	is_IgA_coated_strain	FALSE
agilent_40684	DRGPTWVNNSTATIYPLNPWRGATEIREPALSISAPENSELTYEKKHELNVGLDMGFLDDRITL (1/1)	Bacteria	Alistipes	TonB-dependent Receptor Plug Domain./TonB dependent receptor n=5 Tax=Alistipes TaxID=239759 RepID=D4IQV3_9BACT	is_gut_microbiome	FALSE
agilent_167235	RSLRQAKNMLEVAGLGIEQIVYRPDLATNYVLEEYADGKRISEKSRVQLEAGSGVTLYVGESGS (1/1)	Bacteria	Alistipes	PASTA domain protein n=4 Tax=root TaxID=1 RepID=B0MY53_9BACT	is_gut_microbiome	FALSE
agilent_212612	YGEFPDALVVEDESGGIEVLIDAKRLYRTFDSGSTVRVYCNGLALGDYGGKVQLGLPPTAEYIL (1/1)	Bacteria	Alistipes	Uncharacterized protein n=5 Tax=root TaxID=1 RepID=R7JJN0_9BACT	is_gut_microbiome	FALSE
agilent_47783	EFSVEAIRKTPDLLSSSEYVEYGLGEDYGHDTDWYKELTNELPFSQRHSVSISGGSNVAQVYTS (1/1)	Bacteria	Alistipes	TonB-linked outer membrane protein, SusC/RagA family n=7 Tax=Alistipes TaxID=239759 RepID=A0A1H4EYC0_9BACT	is_gut_microbiome	FALSE
agilent_48955	EIANEEQDKKEAAEKAAMKYYKIRSGDTLGGIARRYGTTVTNICRLNGIKSTTVLRIGRSLRVR (1/1)	Bacteria	Alistipes	Membrane proteins related to metalloendopeptidases n=5 Tax=Alistipes TaxID=239759 RepID=D4IK33_9BACT	is_gut_microbiome	FALSE
agilent_153799	QGDKSVAVSEPGKPIGYFYGYEVEGIYQNKADIASSPENTLAAVAPGDLKFRDVTGDGKITEAD (1/1)	Bacteria	Alistipes	SusC/RagA family TonB-linked outer membrane protein n=4 Tax=Alistipes TaxID=239759 RepID=A0A4Y1WSV5_9BACT	is_gut_microbiome	FALSE
agilent_159573	QTVKGRVVDENNAPVIGATVVVKNRPTIGTSTDVKGEFALQGVPKGGGGKLQISYVGYKTQDVD (1/1)	Bacteria	Alistipes	TonB-dependent Receptor Plug Domain./TonB dependent receptor n=6 Tax=Alistipes TaxID=239759 RepID=R6WN88_9BACT	is_gut_microbiome	FALSE
agilent_17689	AGPGVINLLPSDYRAANKNWAVAEDDAGTLYAGNDKGLLEFDGLQWRLYELPRASIVRSVAPLS (1/1)	Bacteria	Alistipes	Y_Y_Y domain-containing protein n=3 Tax=Alistipes TaxID=239759 RepID=A0A4Y1WV37_9BACT	is_gut_microbiome	FALSE
agilent_193682	TVAYHIGLLNNTDSYRKSSDHMFHYTLKNPAAAVRVEAIDRFGNKYEQTVFTDPAEHPGDFHAD (1/1)	Bacteria	Alistipes	Serine/threonine protein phosphatase n=5 Tax=Alistipes TaxID=239759 RepID=A0A4Y1WUH5_9BACT	is_gut_microbiome	FALSE
agilent_35432	DGQWRFFPTDSVPGKFRTAITTYEDKRFDRHFGVDPLALARAVGQNLAAGRIESGASTLTMQTI (1/1)	Bacteria	Alistipes	Penicillin-binding protein 1C n=7 Tax=Alistipes TaxID=239759 RepID=D4IIJ5_9BACT	is_gut_microbiome	FALSE
agilent_69292	GGGYVMSSRMLASCIAGARCEGQVFQYYRYNDARMEYPEMTAAETGQAYDESKERFYEEFIYGD (1/1)	Bacteria	Alistipes	TSPc domain-containing protein n=4 Tax=Alistipes TaxID=239759 RepID=A0A1Q6F5A4_9BACT	is_gut_microbiome	FALSE
twist_236	ADEATIKDFETKASGYAKKIISNFKDYEFFTGESMNPDGMIVLLNYREDGVTPY (1/1)	Fungus	Alternaria alternata (or arborescens?) fungus	allergen_name False allergome_name Alt a TCTP (1/2) (1/1) allergenonline_name Unassigned (1/1) (1/1) SDAP_name False iedb_name False	is_allergens	FALSE
twist_16774	PEFIKKAIELKSCNALLLKVNQIGTITEAIQAAKDAFGAGWGVMVSHRSGETED (1/1)	Fungus	Alternaria alternata (plant fungus)	allergen_name Alt a 6 (1/1) (1/1) allergome_name Alt a 6 (2/2) (1/1) allergenonline_name Alt a 6.0101 (1/1) (1/1) SDAP_name Alt a 6 (1/1) (1/1) iedb_name False	is_allergens	FALSE
twist_19798	RNVQESSDINNWLTLHTAALGPTAKYWLYFYKLHPEKLPKTIEKLRSNITVQYD (1/1)	Fungus	Alternaria alternata (plant fungus)	allergen_name Alt a 13 (1/1) (1/1) allergome_name Alt a 13 (2/2) (1/1) allergenonline_name Alt a 13.0101 (1/1) (1/1) SDAP_name Alt a 13.0101 (1/1) (1/1) iedb_name False	is_allergens	FALSE
agilent_9575	TITIESEGKGSTFAKASFVASGNRTDISLDDPNFWQKWAKKAELDIDALNGRNNLVIDTPRVRK (1/1)	Animal	Amniota	Chromodomain-helicase-DNA-binding protein 7 n=159 Tax=Amniota TaxID=32524 RepID=CHD7_HUMAN	is_IEDB	FALSE
agilent_7716	QQLSKKEIEDLLRKGAYGALMDEEDEGSKFCEEDIDQILLRRTHTITIESEGKGSTFAKASFVA (1/1)	Animal	Amniota	Chromodomain-helicase-DNA-binding protein 7 n=159 Tax=Amniota TaxID=32524 RepID=CHD7_HUMAN	is_IEDB	FALSE
twist_18921	QRLPPGIVGCAQTTDPVVQCRAKYSESFCNRLGAACSKVTGTDIPAFSRGGGEY (1/1)	Animal	Anisakis simplex (nematode)	allergen_name Ani s 14 (1/1) (1/1) allergome_name Ani s 14 (1/4) (1/1) allergenonline_name Ani s 14.0101 (1/1) (1/1) SDAP_name False iedb_name False	is_allergens	FALSE
twist_23199	VATVDCSDYPKPACTVEYMPLCGSDNKTYDNKCNFCNAVVDSNGTLTLSHFGKC (1/1)	Animal	Anser anser (greylag goose or graylag goose)	allergen_name False allergome_name Ans a 1 (1/2), Ans in 1 (1/2) (1/1) allergenonline_name False SDAP_name False iedb_name False	is_allergens	FALSE
agilent_51197	ELKTTLVELLNTKDSGFKLNGYDGDVPSDFFWKNREDDFAIRYKEYLKIQEGVVSHEEVLKLAE (1/1)	Bacteria	Apibacter	ATP-dependent helicase n=1 Tax=Apibacter sp. HY039 TaxID=2501476 RepID=UPI000FEBEFBA	is_gut_microbiome	FALSE
twist_23604	VHIQLPKLAADRKRLEEVASKYNLQVRGTRGEHTEAEGGIYDISNKRRMGLTEY (1/1)	Animal	Artemia franciscana (brine shrimp)	allergen_name False allergome_name Art fr 2 (2/2) (1/1) allergenonline_name False SDAP_name False iedb_name False	is_allergens	FALSE
twist_10996	KYNLQVRGTRGEHTEAEGGIYDISNKRRMGLTEYQAVKEMYDGIAELIKLEQSA (1/1)	Animal	Artemia franciscana (brine shrimp)	allergen_name False allergome_name Art fr 2 (2/2) (1/1) allergenonline_name False SDAP_name False iedb_name False	is_allergens	FALSE
twist_17479	PQTTFFDTVKSQLDSPLFAVTLKYHAPGTYDFGYIDNSKFQGELTYTDVDSSQG (1/1)	Fungus	Aspergillus fumigatus	allergen_name Asp f 10 (1/1) (1/1) allergome_name Asp f 10 (2/2) (1/1) allergenonline_name Asp f 10.0101 (1/1) (1/1) SDAP_name Asp f 10 (1/1) (1/1) iedb_name False	is_allergens	FALSE
twist_10617	KSDCDRPPKHSKDGNGKSDHYLLEFPTFPDGHDYKFDSKKPKEDPGPARVIYTY (1/1)	Fungus	Aspergillus rhizopodus (fungus)	allergen_name False allergome_name Asp rh 1 (2/2) (1/1) allergenonline_name False SDAP_name False iedb_name False	is_allergens	FALSE
agilent_224254	ETIKPEFGKHAYYSTRGDDMHTTLETPFFDLTKGTNAKFDYKANYELEAECDFVEVHAVTEDGT (1/1)	Bacteria	Bacillaceae	Immune inhibitor A, metalloprotease n=671 Tax=Bacillaceae TaxID=186817 RepID=D8H130_BACAI	is_VFDB	FALSE
agilent_222335	DKFKTEEDYKAEKLLAPYKKAKTLERQVYELNKIQDKLPEKLKAEYKKKLEDTKKALDEQVKSA (1/1)	Bacteria	Bacilli	Iron-regulated surface determinant protein B n=509 Tax=Bacilli TaxID=91061 RepID=ISDB_STAAR	is_VFDB	FALSE
agilent_240582	TGGTNTEAQPKTEAVASPTTTSEKAPETKPVANAVSVSNKEVEAPTSETKEAKEVKEVKAPKET (1/1)	Bacteria	Bacilli	Iron-regulated surface determinant protein B n=509 Tax=Bacilli TaxID=91061 RepID=ISDB_STAAR	is_VFDB	FALSE
agilent_222853	DTKDININSIDGGFSLEDLTHQGKLSAFSFNDQTGQATLITNEDENFVKDEQRAGVDANYYAKQ (1/1)	Bacteria	Bacilli	Zinc metalloproteinase aureolysin n=337 Tax=Bacilli TaxID=91061 RepID=AURE_STAAU	is_VFDB	FALSE
agilent_2946	GGFSLEDLTHQGKLSAFSFNDQTGQATLITNEDENFVKDEQRAGVDANYYAKQTYDYYKDTFGR (1/1)	Bacteria	Bacilli	Zinc metalloproteinase aureolysin n=337 Tax=Bacilli TaxID=91061 RepID=AURE_STAAU	is_IEDB	FALSE
agilent_236687	PTNVPENNNSEQAVSTYTVEVGDSVSLIAENHGLTIEQLQTLNPEIIEVPIYPGQVLKLKEVTE (1/1)	Bacteria	Bacilli	Teichoic acids export ATP-binding protein TagH n=62 Tax=Bacilli TaxID=91061 RepID=TAGH_ENTFA	is_VFDB	FALSE
agilent_223895	ENFVKDEQRAGVDANYYAKQTYDYYKDTFGRESYDNQGSPIVSLTHVNNYGGQDNRNNAAWIGD (1/1)	Bacteria	Bacilli	Zinc metalloproteinase aureolysin n=337 Tax=Bacilli TaxID=91061 RepID=AURE_STAAU	is_VFDB	FALSE
agilent_6396	NLEYKDQSGALNESFSDVFGYFVDDEDFLMGEDVYTPGKEGDALRSMSNPEQFGQPAHMKDYVF (1/1)	Bacteria	Bacilli	Zinc metalloproteinase aureolysin n=337 Tax=Bacilli TaxID=91061 RepID=AURE_STAAU	is_IEDB	FALSE
agilent_223819	ELTHGVTQETANLEYKDQSGALNESFSDVFGYFVDDEDFLMGEDVYTPGKEGDALRSMSNPEQF (1/1)	Bacteria	Bacilli	Zinc metalloproteinase aureolysin n=337 Tax=Bacilli TaxID=91061 RepID=AURE_STAAU	is_VFDB	FALSE
agilent_228087	IPNKAAYNVIQAIGKSKSEQIYYRALTEYLTSNSNFKDCKDALYQAAKDLYDEQTAEQVYEAWN (1/1)	Bacteria	Bacilli	Zinc metalloproteinase aureolysin n=337 Tax=Bacilli TaxID=91061 RepID=AURE_STAAU	is_VFDB	FALSE
agilent_238898	SDNLQLPELKQKSSNSRKKRSTSAGPTVPDRDNDGIPDSLEVEGYTVDVKNKRTFLSPWISNIH (1/1)	Bacteria	Bacillus	Protective antigen n=45 Tax=Bacillus TaxID=55087 RepID=PAG_BACAN	is_VFDB	FALSE
agilent_235576	NPDVLLKQISKAKDPKKGNADLVVVNTHWGEEYDNKPSPRQEALAKAMVDAGADIIVGHHPHVL (1/1)	Bacteria	Bacillus	Capsule biosynthesis protein CapA n=16 Tax=Bacillus TaxID=55087 RepID=CAPA_BACAN	is_VFDB	FALSE
agilent_76377	GSDQTVTLDKENNVKAFFGQVIPNLDDKNIPAAASITAEQAETIAKADIEKEIGKVKSYDGVKK (1/1)	Bacteria	Bacillus cereus ATCC 14579	Neutral metalloproteinase n=667 Tax=Bacillaceae TaxID=186817 RepID=B7JEJ8_BACC0	is_patho_strain	FALSE
agilent_137015	NKGKKYDTKAFSNVNSKQKDVKQEVDANEKKRYEIAAGKLDQYLKDKGFNGSVLVASKDHVILR (1/1)	Bacteria	Bacillus cereus ATCC 14579	Beta-lactamase domain-containing protein n=363 Tax=Bacillaceae TaxID=186817 RepID=V5MD09_BACTU	is_patho_strain	FALSE
agilent_120967	LTTSINKNETELNDTKKEISKTQQVITDKKKHIEQLQTNIDTRQEVIKQRLQSMQEKPRTNIIT (1/1)	Bacteria	Bacillus cereus ATCC 14579	Murein DD-endopeptidase MepM n=540 Tax=Bacillaceae TaxID=186817 RepID=A0A161TT46_BACCE	is_patho_strain	FALSE
agilent_132716	NAMNPLLVLSEQRNEVVSSSLYVVQKGDTLVSIARKFIMTLKEIKEKNGLQQELIYPNQQLYVK (1/1)	Bacteria	Bacillus cereus ATCC 14579	LysM domain-containing protein n=166 Tax=Bacillus TaxID=55087 RepID=J8KDN0_BACCE	is_patho_strain	FALSE
agilent_180387	STGGNNKVTADVLRVRTAPNTSSSVSGRVYAGQTLNVIGQENGWVKINHNGQVGYVSGEFVSGV (1/1)	Bacteria	Bacillus cereus ATCC 14579	Endopeptidase LytF n=106 Tax=Bacillus TaxID=55087 RepID=A0A1B1LEZ9_BACTU	is_patho_strain	FALSE
agilent_18547	AIEEEKRAEEARKAEEARQAEEARKQQATKSAQAAPTPHDTNIGGFIKPAAGSKTSGFGVRSLD (1/1)	Bacteria	Bacillus cereus ATCC 14579	Murein DD-endopeptidase MepM n=540 Tax=Bacillaceae TaxID=186817 RepID=A0A161TT46_BACCE	is_patho_strain	FALSE
agilent_218469	YTVNVSSLRVRTGPSTSHTTVGSVKKGQVVQVVGEVQDWFKINYAGQTAYISKDYVTKGGSNEN (1/1)	Bacteria	Bacillus cereus ATCC 14579	Endopeptidase LytF n=106 Tax=Bacillus TaxID=55087 RepID=A0A1B1LEZ9_BACTU	is_patho_strain	FALSE
agilent_79443	GVVRVNLPGKSVETIKPEFGKHAYYSTRGDDMHTTLETPFFDLTKGTNAKFDYKANYELEAECD (1/1)	Bacteria	Bacillus cereus ATCC 14579	Immune inhibitor A, metalloprotease n=671 Tax=Bacillaceae TaxID=186817 RepID=D8H130_BACAI	is_patho_strain	FALSE
twist_96611	VIPLGSRIYVEGYGEAIAGDTGGAIKGNRIDVLMPNKKVSSDWGRKTVQVTILN (1/1)	Phage	Bacillus phage B4	YP_006908482.1 3D domain protein [Bacillus phage B4]	is_phage	FALSE
twist_59814	AADDLLLEDFGDTKVQGHTLDEWIQDIKGKIKEKDILNEEQQVKAIEKKLDTML (1/1)	Phage	Bacillus phage B4	YP_006908363.1 hypothetical protein BCB4_0134 [Bacillus phage B4]	is_phage	FALSE
twist_72458	IPSFVTNFKEKPSTEFVVEGKQLEYIACEIDGKKYVVGDYATKLDPDIEWTGGE (1/1)	Phage	Bacillus phage B4	YP_006908362.1 Ig-like domain containing protein [Bacillus phage B4]	is_phage	FALSE
twist_69537	GMSRRMYEQLRAIDIQPNTRKTVISDYLYDKREQSDASMLNYTPMSKNITKIKV (1/1)	Phage	Bacillus phage B4	YP_006908491.1 hypothetical protein BCB4_0262 [Bacillus phage B4]	is_phage	FALSE
twist_61257	ANPLHEEFRARIVKERPDIIVPSGNLGCKALLGKASISTMRGVPQKVRIVHKTT (1/1)	Phage	Bacillus phage B4	YP_006908429.1 putative DNA polymerase 2 [Bacillus phage B4]	is_phage	FALSE
twist_94732	TLDEWIQDIKGKIKEKDILNEEQQVKAIEKKLDTMLSTEKKTELELTKFAELLK (1/1)	Phage	Bacillus phage B4	YP_006908363.1 hypothetical protein BCB4_0134 [Bacillus phage B4]	is_phage	FALSE
twist_98413	YAMKRRSNMYQTSNAVIIQPFKTDSSNKEVVKTEEKSPSKTTTKNLKTNNLNTY (1/1)	Phage	Bacillus phage B4	YP_006908464.1 putative transcriptional regulator 2 [Bacillus phage B4]	is_phage	FALSE
twist_78257	LYGGILVENLIQAIARDCLAFCLDGLEEAGYPVVMHVHDEVIIDKKIGEGSLKE (1/1)	Phage	Bacillus phage PBC1	YP_006383486.1 DNA polymerase [Bacillus phage PBC1]	is_phage	FALSE
twist_60686	AIRAKKKRLVMAKATGDKDAIKQANQQVRQQQERMREFLKATGRRRKPNREQIV (1/1)	Phage	Bacillus phage PBC1	YP_006383459.1 minor capsid protein [Bacillus phage PBC1]	is_phage	FALSE
agilent_221078	APTNKPTTAVSTTGNKRHDVDAQQASTQKPTHTATFKLSNAKTASLSPRMFAANVPQTTTHKIL (1/1)	Bacteria	Bacteria	5'-nucleotidase n=579 Tax=Bacteria TaxID=2 RepID=A0A2X2MA38_STAAU	is_VFDB	FALSE
agilent_230765	LKSDRGISDIDLRLSKQAKYTVYFKNGTKKVIDLKVGIYTADLINTSEIKAININVDTKKQVED (1/1)	Bacteria	Bacteria	65 kDa membrane protein n=124 Tax=Bacteria TaxID=2 RepID=OMP7_STAAE	is_VFDB	FALSE
agilent_231035	LNAHAGVAQRFSEYRTDLDELAPEDKDRTHVFGDISTQWAPHHRIGVRIHHADDSGHLRRPGEE (1/1)	Bacteria	Bacteria	Alginate production protein AlgE n=177 Tax=Bacteria TaxID=2 RepID=ALGE_PSEAE	is_VFDB	FALSE
agilent_239006	SERGISDLDLKFAKQAKYTVYFRNGKKQVVNLKSDIFTPNLFSAKDIKKIGIDVKQYTKSKKNK (1/1)	Bacteria	Bacteria	65 kDa membrane protein n=124 Tax=Bacteria TaxID=2 RepID=OMP7_STAAE	is_VFDB	FALSE
agilent_225438	GAVSDHTTIEDTKEYTTESNLIELVDELPEEHGQAQGPIEEITENNHHISHSGLGTENGHGNYG (1/1)	Bacteria	Bacteria	Fibronectin-binding protein A n=697 Tax=Bacteria TaxID=2 RepID=FNBA_STAA1	is_VFDB	FALSE
agilent_227453	IDTKEYMSTLTYGFNGNVTGDDTGKIGGLIGANVSIGHTLKYVQPDFKTILESPTDKKVGWKVI (1/1)	Bacteria	Bacteria	Alpha-hemolysin n=273 Tax=Bacteria TaxID=2 RepID=HLA_STAAU	is_VFDB	FALSE
agilent_241825	VEENGNSATENKVNETQTTTTNVNTIDETQSYSATATEQPSNATQVTTEEAPKAVQAPQTAQPA (1/1)	Bacteria	Bacteria	Fibronectin-binding protein A n=697 Tax=Bacteria TaxID=2 RepID=FNBA_STAA1	is_VFDB	FALSE
agilent_8927	SNKVKATTEQAKAEVKNPTQNISGTQVYQDPAIVQPKTANNKTGNAQVSQKVDTAQVNGDTRAN (1/1)	Bacteria	Bacteria	Bifunctional autolysin n=763 Tax=Bacteria TaxID=2 RepID=ATL_STAA1	is_IEDB	FALSE
agilent_230641	LISPTEAKVKRTREMGKGVIGLEFDSEVLVNKAPTLQLANGKTARFMTQYDTKTLLFTVDSEDM (1/1)	Bacteria	Bacteria	Sialidase A n=43 Tax=Bacteria TaxID=2 RepID=NANA_STREE	is_VFDB	FALSE
agilent_381	AKYSLKAFNEQPFAVVKEQVINGQTWYYGKLSNGKLAWIKSTDLAKELIKYNQTGMTLNQVAQI (1/1)	Bacteria	Bacteria	Bifunctional autolysin n=763 Tax=Bacteria TaxID=2 RepID=ATL_STAA1	is_IEDB	FALSE
agilent_225863	GHSNKPEQDGSDQAPDKKPEAKPEQDGSGQTPDKKTETKPEKDSSGQTPGKTPQKGQPSRTLEK (1/1)	Bacteria	Bacteria	C5a peptidase n=760 Tax=Bacteria TaxID=2 RepID=C5AP_STRPY	is_VFDB	FALSE
agilent_192601	TSTHMITFSNAELSDKEKDMIENNSNYSTASIVGGSAKLVKEERDKAIQEKIEARRNKLKAIDG (1/1)	Bacteria	Bacteria	OmpA-like domain-containing protein n=66 Tax=Bacteria TaxID=2 RepID=A0A0K9CPU5_9BACE	is_gut_microbiome	FALSE
agilent_3187	GMKLENVLFNMDGTIELYLPSGEVIKKNMADFTGEAPQGNGENKPSENGKVSTGTVENQPTENK (1/1)	Bacteria	Bacteria	Bvh-3 n=444 Tax=Bacteria TaxID=2 RepID=Q9ANY1_STREE	is_IEDB	FALSE
agilent_225964	GKDTLQLSKYQSTQNSKTIRTQNDNQVKQDSERQGSKQSHQNNATNNTERQNDQVQNTHHAERN (1/1)	Bacteria	Bacteria	Lipase 2 n=451 Tax=Bacteria TaxID=2 RepID=LIP2_STAAM	is_VFDB	FALSE
agilent_235563	NNYVTDQQKAFYQVLHLKGITEEQRNQYIKTLREHPERAQEVFSESLKDSKNPDRRVAQQNAFY (1/1)	Bacteria	Bacteria	Immunoglobulin-binding protein Sbi n=295 Tax=Bacteria TaxID=2 RepID=SBI_STAA3	is_VFDB	FALSE
agilent_6224	NAQVSQKVDTAQVNGDTRANQSATTNNTQPVAKSTSTTAPKTNTNVTNAGYSLVDDEDDNSENQ (1/1)	Bacteria	Bacteria	Bifunctional autolysin n=763 Tax=Bacteria TaxID=2 RepID=ATL_STAA1	is_IEDB	FALSE
agilent_240651	THENSKHHADVVEYEEDTNPGGGQVTTESNLVEFDEESTKGIVTGAVSDHTTIEDTKEYTTESN (1/1)	Bacteria	Bacteria	Fibronectin-binding protein A n=697 Tax=Bacteria TaxID=2 RepID=FNBA_STAA1	is_VFDB	FALSE
agilent_224304	EVAGQHYYLEDSGAMKQGWHKKANDWYFYKTDGSRAVGWIKDKDKWYFLKENGQLLVNGKTPEG (1/1)	Bacteria	Bacteria	Choline binding protein E CbpE n=250 Tax=Bacteria TaxID=2 RepID=A0A0E8T3C9_STREE	is_VFDB	FALSE
agilent_240644	TGWLQYMGQWYYFAPSGEMKMGWVKDKETWYYMDSTGVMKTGEIEVAGQHYYLEDSGAMKQGWH (1/1)	Bacteria	Bacteria	Choline binding protein E CbpE n=250 Tax=Bacteria TaxID=2 RepID=A0A0E8T3C9_STREE	is_VFDB	FALSE
agilent_230904	LLLKDNPQKTITFNATPKVLPTASGTKLSRFSSWGLTADGNIKPDIAAPGQDILSSVANNKYAK (1/1)	Bacteria	Bacteria	C5a peptidase n=760 Tax=Bacteria TaxID=2 RepID=C5AP_STRPY	is_VFDB	FALSE
agilent_234060	MRKKQKLPFDKLAIALMSTSILLNAQSDIKANTVTEDTPATEQAVETPQPTAVSEEAPSSKETK (1/1)	Bacteria	Bacteria	C5a peptidase n=760 Tax=Bacteria TaxID=2 RepID=C5AP_STRPY	is_VFDB	FALSE
agilent_220388	AGNRLILLIPKDYKGQGSSLNDLVRTADELGIEVQYDEKNGTAITKQVFGTAEKLIGLTERGVT (1/1)	Bacteria	Bacteria	Hemolysin, chromosomal n=225 Tax=Bacteria TaxID=2 RepID=HLYAC_ECOLX	is_VFDB	FALSE
agilent_225414	GASAKNWKKIAGIWYYFNKENQMEIGWIQDKEQWYYLDVDGSMKTGWLQYMGQWYYFAPSGEMK (1/1)	Bacteria	Bacteria	Choline binding protein E CbpE n=250 Tax=Bacteria TaxID=2 RepID=A0A0E8T3C9_STREE	is_VFDB	FALSE
agilent_224055	EQQFPPRNAQRRKRRRDLATNHNKQVHNESQTSEDNVQNEAGTIDDRQVESSHSTESQEPSHQD (1/1)	Bacteria	Bacteria	Elastin-binding protein EbpS n=445 Tax=Bacteria TaxID=2 RepID=EBPS_STAAM	is_VFDB	FALSE
agilent_241665	VAPKVEAPQIQSPQIEKPKAESPKVEVPQIQSPKVEVPQSKLLGYYQSLKDSFNYGYKYLTDTY (1/1)	Bacteria	Bacteria	Immunoglobulin-binding protein Sbi n=295 Tax=Bacteria TaxID=2 RepID=SBI_STAA3	is_VFDB	FALSE
agilent_223183	EDMAGNITYTPVTKLLEGHSNKPEQDGSDQAPDKKPETKPEQDGSGQAPDKKPETKPEQDGSGQ (1/1)	Bacteria	Bacteria	C5a peptidase n=760 Tax=Bacteria TaxID=2 RepID=C5AP_STRPY	is_VFDB	FALSE
agilent_240856	TLDNGYFEEDTSDSDSDSDSDSDSDSDSDSDSDSDSDSDSDSESDSDSDSDSDSDSDSDSDSDS (1/1)	Bacteria	Bacteria	Serine-aspartate repeat-containing protein E n=489 Tax=Bacteria TaxID=2 RepID=SDRE_STAAE	is_VFDB	FALSE
agilent_227075	HLTGVGNKLQNLPNLDNIGAGLDTVSGILSAISASFILSNADADTGTKAAAGVELTTKVLGNVG (1/1)	Bacteria	Bacteria	Hemolysin, chromosomal n=225 Tax=Bacteria TaxID=2 RepID=HLYAC_ECOLX	is_VFDB	FALSE
agilent_138817	NNGTLNVVLGNLTDCTVELFNATGNLINSISHAQGTATLHVESNGLYIIRIVSGDTIKTFKIVK (1/1)	Bacteria	Bacteria	Por secretion system C-terminal sorting domain-containing protein n=4 Tax=Bacteria TaxID=2 RepID=K0X429_9BACT	is_gut_microbiome	FALSE
agilent_6649	NVTNAGYSLVDDEDDNSENQINPELIKSAAKPAALETQYKTAAPKAATTSAPKAKTEATPKVTT (1/1)	Bacteria	Bacteria	Bifunctional autolysin n=763 Tax=Bacteria TaxID=2 RepID=ATL_STAA1	is_IEDB	FALSE
agilent_219988	AAVQKETLNQPGEQGNAITSHQMQSGKQLDDMHKENGKSGTVTEGKDTLQLSKYQSTQNSKTIR (1/1)	Bacteria	Bacteria	Lipase 2 n=451 Tax=Bacteria TaxID=2 RepID=LIP2_STAAM	is_VFDB	FALSE
agilent_228681	KDGLLLKENPQKTITFNATPKVLPTASGTKLSRFSSWGLTADGNIKPDIAAPGQDILSSVANNK (1/1)	Bacteria	Bacteria	C5a peptidase n=760 Tax=Bacteria TaxID=2 RepID=C5AP_STRPY	is_VFDB	FALSE
agilent_235257	NISDLNPVRNMTRLNNLEVTGSILKDLTPLADVTSLTRLTLSDNQIEDLSPLAGLTKLDNIAAY (1/1)	Bacteria	Bacteria	Class 1 internalin InlF n=194 Tax=Bacteria TaxID=2 RepID=O33930_LISMN	is_VFDB	FALSE
agilent_9701	TNNTERQNDQVQNTHHAERNGSQSTTSQSNDVDKSQPSIPAQKVIPNHDKAAPTSTTPPSNDKT (1/1)	Bacteria	Bacteria	Lipase 2 n=451 Tax=Bacteria TaxID=2 RepID=LIP2_STAAM	is_IEDB	FALSE
agilent_234352	MSNNFKDDFEKNRQSIDTNSHQDHTEDVEKDQSELEHQDTIENTEQQFPPRNAQRRKRRRDLAT (1/1)	Bacteria	Bacteria	Elastin-binding protein EbpS n=445 Tax=Bacteria TaxID=2 RepID=EBPS_STAAM	is_VFDB	FALSE
agilent_226048	GKVDLTDNVTNLPTLPQGTTITDVTPGGTIDTNTPGNYEGVIEVTYPDGTKDTVKVPVEVTDNR (1/1)	Bacteria	Bacteria	EF0056 n=75 Tax=Bacteria TaxID=2 RepID=Q9Z4N7_ENTFL	is_VFDB	FALSE
agilent_3073	GKDTLQSSKHQSTQNSKTIRTQNDNQVKQDSERQGSKQSHQNNATNNTERQNDQVQNTHHAERN (1/1)	Bacteria	Bacteria	Lipase 2 n=451 Tax=Bacteria TaxID=2 RepID=LIP2_STAAM	is_IEDB	FALSE
agilent_233888	MPVLSTNRFEPNKAYDYAYANRGMKEDDFKDVKGKIALIERGDIDFKDKIANAKKAGAVGVLIY (1/1)	Bacteria	Bacteria	C5a peptidase n=760 Tax=Bacteria TaxID=2 RepID=C5AP_STRPY	is_VFDB	FALSE
agilent_164728	RLGARVIGQKQAVKAVSDAVRRARAGLQDENRPIGSFLFLGPTGVGKTELSKALAEFLFDNENA (1/1)	Bacteria	Bacteria	Chaperone protein ClpB n=85 Tax=Bacteria TaxID=2 RepID=A0A2N8HER6_9BACT	is_gut_microbiome	FALSE
agilent_236149	PEVPSEPETPTPPTPEVPSEPETPTPPTPEVPSEPETPTPPTPEVPAEPGKPVPPAKEEPKKPS (1/1)	Bacteria	Bacteria	Fibronectin-binding protein A n=697 Tax=Bacteria TaxID=2 RepID=FNBA_STAA1	is_VFDB	FALSE
agilent_240794	TKLSNGMNGSEAAVHEVPEYTGPLGTSGEEPAPTVEKPEYTGPLGTSGEEPAPTVEKPEYTGPL (1/1)	Bacteria	Bacteria	Sialidase A n=43 Tax=Bacteria TaxID=2 RepID=NANA_STREE	is_VFDB	FALSE
agilent_224251	ETIEETDSSAIDIDYHTAVDSEAGHVGGYTESSEESNPIDFEESTHENSKHHADVVEYEEDTNP (1/1)	Bacteria	Bacteria	Fibronectin-binding protein A n=697 Tax=Bacteria TaxID=2 RepID=FNBA_STAA1	is_VFDB	FALSE
agilent_239180	SGQAPDKKPETKPEQDGSGQTPDKKPETKPEQDGSGQTPDKKPETKPEKDSSGQTPGKTPQKGQ (1/1)	Bacteria	Bacteria	C5a peptidase n=760 Tax=Bacteria TaxID=2 RepID=C5AP_STRPY	is_VFDB	FALSE
agilent_10	AAAQKETLNQPGEQGNAITSHQMQSGKQLDDMHKENGKSGTVTEGKDTLQSSKHQSTQNSKTIR (1/1)	Bacteria	Bacteria	Lipase 2 n=451 Tax=Bacteria TaxID=2 RepID=LIP2_STAAM	is_IEDB	FALSE
agilent_233963	MQPALNAFTEQPADTAEATSRAGLEQAFALFNQMSSQLSESYSLLEERVTELKGQLALVSAQRM (1/1)	Bacteria	Bacteria	Phosphate regulon sensor protein PhoR (SphS) n=173 Tax=Bacteria TaxID=2 RepID=A0A4V0BAJ1_STREQ	is_VFDB	FALSE
agilent_220708	ALAYANLPDETKKAFDYAKSKGVSIVTSAGNDSSFGGKTRLPLADHPDYGVVGTPAAADSTLTV (1/1)	Bacteria	Bacteria	C5a peptidase n=760 Tax=Bacteria TaxID=2 RepID=C5AP_STRPY	is_VFDB	FALSE
agilent_239736	SPYYSPAFTKGEKVDLNTKRTKKSQHTSEGTYIHFQISGVTNTEKLPTPIELPLKVKVHGKDSP (1/1)	Bacteria	Bacteria	Toxic shock syndrome toxin-1 n=58 Tax=Bacteria TaxID=2 RepID=TSST_STAAU	is_VFDB	FALSE
agilent_229360	KNNPEKLKELVRNDSNTDHSTKPVATAPTSVAPKRVNAKMRFAVAQPAAVASNNVNDLIKVTKQ (1/1)	Bacteria	Bacteria	Serine-aspartate repeat-containing protein E n=489 Tax=Bacteria TaxID=2 RepID=SDRE_STAAE	is_VFDB	FALSE
agilent_229156	KKVQHDDAKEVPSKHQNQENNQDQLKKDIDDKKDSQKSDTKERRTSLFTEKGLNDIPVQKDKVQ (1/1)	Bacteria	Bacteria	Heme transporter IsdDEF, membrane component IsdD n=263 Tax=Bacteria TaxID=2 RepID=Q8KQR2_STAAU	is_VFDB	FALSE
agilent_224314	EVDVTITDHDDFTLDNGYFEEDTSDSDSDSDSDSDSDSDSDSDSDSDSDSDSDSDSDSDSDSDS (1/1)	Bacteria	Bacteria	Serine-aspartate repeat-containing protein D n=1957 Tax=Bacteria TaxID=2 RepID=SDRD_STAA8	is_VFDB	FALSE
agilent_225940	GIVLRNGPHKGRILIPVYTTNNVSHLNGSQSSRIIYSDDHGKTWHAGEAVNDNRQVDGQKIHSS (1/1)	Bacteria	Bacteria	Sialidase A n=43 Tax=Bacteria TaxID=2 RepID=NANA_STREE	is_VFDB	FALSE
agilent_222755	DSDSDSDSDSDSDSDSDSDSESDSDSDSDSDSDSDSDSDSDSDSDSDSDSDSDSDSDSDSDSDS (1/1)	Bacteria	Bacteria	Serine-aspartate repeat-containing protein D n=1957 Tax=Bacteria TaxID=2 RepID=SDRD_STAA8	is_VFDB	FALSE
agilent_241029	TNNTERQNDQVQNTHHAERNGSQSTTSQSNDVDKSQPSIPAQKVLPNHDKAAPTSTTPPSNDKT (1/1)	Bacteria	Bacteria	Lipase 2 n=451 Tax=Bacteria TaxID=2 RepID=LIP2_STAAM	is_VFDB	FALSE
agilent_10951	YGSVNGKSGWVSKAYLVDTAKPTPTPTPKPSTPTTNNKLTVSSLNGVAQINAKNNGLFTTVYDK (1/1)	Bacteria	Bacteria	Bifunctional autolysin n=763 Tax=Bacteria TaxID=2 RepID=ATL_STAA1	is_IEDB	FALSE
agilent_115718	LLVRIPMDQKFFRETTTGKVVVMGRKTLESFPNGLPLKNRTNIVLTHNPAYQVKDAIVVHSMEE (1/1)	Bacteria	Bacteria	Dihydrofolate reductase n=9 Tax=Bacteria TaxID=2 RepID=A0A1Q6U1L1_9FIRM	is_gut_microbiome	FALSE
agilent_116147	LNALTRIEGKSTGRIVYAFPKIVIPDDKLLEVEIYEKGGGRHQRFYIENSDLVDARIVNELIGE (1/1)	Bacteria	Bacteria	Conjugative transposon TraN protein n=51 Tax=Bacteria TaxID=2 RepID=C3QHL4_9BACE	is_gut_microbiome	FALSE
agilent_125554	MGVKKKPTLKILFRQFAISLIVMLVAAIIVPSGLEGLAVNAGLATRANLSELQVKEIIPTLTIA (1/1)	Bacteria	Bacteria	Histidine kinase n=84 Tax=Bacteria TaxID=2 RepID=A0A1C5PUG1_9FIRM	is_gut_microbiome	FALSE
agilent_150919	PVVTKSNQTARVSGKSLTYKVQSGDSLYSIAKKYPGVSTDDLQRANGLTSADIRPGQVLKIPVV (1/1)	Bacteria	Bacteria	Uncharacterized protein n=19 Tax=Bacteria TaxID=2 RepID=K5Y9X4_9BACT	is_gut_microbiome	FALSE
agilent_173526	SGSGLKVSCMGREITLKSEKPCEVSVWNLSGVLVHKVLVLPNSPVYLTLLPGFYMVEHIKIVVN (1/1)	Bacteria	Bacteria	Cellulase domain-containing protein n=5 Tax=Bacteria TaxID=2 RepID=K0WXE1_9BACT	is_gut_microbiome	FALSE
agilent_222963	DWDPFAELLGNTPAPSATPVAQPLPTAEPTPLAMPFADPGITQQPQPQPQPQPQPQPQPQPQPQ (1/1)	Bacteria	Bacteria	FHA domain-containing protein n=1174 Tax=Bacteria TaxID=2 RepID=A0A0A8RAR0_PSEAI	is_VFDB	FALSE
agilent_223567	EKAIPTLADAAKPNNVKPVQPKPAQPKTPTEQTKPVQPKVEKVKPTVTTTSKVEDNHSTKVVST (1/1)	Bacteria	Bacteria	Iron-regulated surface determinant protein A n=287 Tax=Bacteria TaxID=2 RepID=ISDA_STAAB	is_VFDB	FALSE
agilent_224194	ESLKDSKNPDRRVAQQNAFYNVLKNDNLTEQEKNNYIAQIKENPDRSQQVWVESVQSSKAKERQ (1/1)	Bacteria	Bacteria	Immunoglobulin-binding protein Sbi n=295 Tax=Bacteria TaxID=2 RepID=SBI_STAA3	is_VFDB	FALSE
agilent_225880	GIFGMSSQKEEAYKKIDGKTYQILYREGEKGAYTIRENGTVYTPDGKATDYRVVVDPVKPAYSD (1/1)	Bacteria	Bacteria	Sialidase A n=43 Tax=Bacteria TaxID=2 RepID=NANA_STREE	is_VFDB	FALSE
agilent_226440	GRLSKDALSQQLSALSRFDAHYKMYTDTKGREDKPFDNKRLIDMMVDQVINDMESFKDDKVAVL (1/1)	Bacteria	Bacteria	Type VII secretion system accessory factor EsaA n=547 Tax=Bacteria TaxID=2 RepID=ESAA_STAA3	is_VFDB	FALSE
agilent_233880	MPTITTAQIKSTLQSAKQSSANKLHSAGQSTKDALKKAAEQTRNAGNRLILLIPKDYKGQGSSL (1/1)	Bacteria	Bacteria	Hemolysin, chromosomal n=225 Tax=Bacteria TaxID=2 RepID=HLYAC_ECOLX	is_VFDB	FALSE
agilent_240518	TFNKESNKFTHIAYIKPMNGNQSNTVSVTGTLTEGSNLAGGQPTVKVYEYLGKKDELPQSVYAN (1/1)	Bacteria	Bacteria	Fibronectin-binding protein A n=697 Tax=Bacteria TaxID=2 RepID=FNBA_STAA1	is_VFDB	FALSE
agilent_240812	TKQVFGTAEKLIGLTERGVTIFAPQLDKLLQKYQKAGNKLGGSAENIGDNLGKAGSVLSTFQNF (1/1)	Bacteria	Bacteria	Hemolysin, chromosomal n=225 Tax=Bacteria TaxID=2 RepID=HLYAC_ECOLX	is_VFDB	FALSE
agilent_240829	TKVTAYRNGDLLLDHSGAYVAQYYITWNELSYDHQGKEVLTPKAWDRNGQDLTAHFTTSIPLKG (1/1)	Bacteria	Bacteria	Pneumolysin n=256 Tax=Bacteria TaxID=2 RepID=TACY_STRPN	is_VFDB	FALSE
agilent_5557	LNPEGNVGSDPMLDPALEEAPAVDPVQEKLEKFTASYGLGLDSVIFNMDGTIELRLPSGEVIKK (1/1)	Bacteria	Bacteria	Bvh-3 n=444 Tax=Bacteria TaxID=2 RepID=Q9ANY1_STREE	is_IEDB	FALSE
agilent_68928	GGAAGGMFGMGGKKNSGKLLDGQTPTTKFSDVAGEDAAVQEVEEIKDFLKDPSRYKALGARIPR (1/1)	Bacteria	Bacteria	ATP-dependent zinc metalloprotease FtsH n=67 Tax=Bacteria TaxID=2 RepID=W4N8Z7_9BIFI	is_gut_microbiome	FALSE
agilent_6983	PKTSEKVEKEKLSETGNSTSNSTLEEVPTVDPVQEKVAKFAESYGMKLENVLFNMDGTIELYLP (1/1)	Bacteria	Bacteria	Bvh-3 n=444 Tax=Bacteria TaxID=2 RepID=Q9ANY1_STREE	is_IEDB	FALSE
agilent_198037	VFEYIVDKAVEYKLGARGLRSIVETIMMDVMFEIPSEHKDSFVVTLDYARRQLEKANIARLQSA (1/1)	Bacteria	Bacteroidaceae	ATP-dependent Clp protease ATP-binding subunit ClpX n=44 Tax=Bacteroidaceae TaxID=815 RepID=E5VBI5_9BACE	is_gut_microbiome	FALSE
agilent_35295	DGMDLQYINVTVIDKKGRPVWDYNEPLTLQMEGAARLVALDNGDHYTDELFHGITSKRMYQGRM (1/1)	Bacteria	Bacteroidaceae	Beta-galactosidase n=30 Tax=Bacteroidaceae TaxID=815 RepID=A0A380ZH52_BACVU	is_gut_microbiome	FALSE
agilent_198474	VGDGEPTTDATIVEATEKENLITLKPKARGDVKVIVTDQKGSVEEISVKVNPYNLKLENEATSL (1/1)	Bacteria	Bacteroidaceae	Concanavalin A-like lectin/glucanases superfamily protein n=55 Tax=Bacteroidaceae TaxID=815 RepID=A0A1G6G7P6_BACOV	is_gut_microbiome	FALSE
agilent_202587	VNSTSAVSDFTVPKKTRKNITGLSYRLMPAERWNFSAFGKYYNQHSSGLVSQNADGIGNYIDMS (1/1)	Bacteria	Bacteroidaceae	Uncharacterized protein n=5 Tax=Bacteroidaceae TaxID=815 RepID=U6R855_9BACE	is_gut_microbiome	FALSE
agilent_182996	TAEMTRSIMLLKEKPYRPRMADYRIGVFFTGREQLGEGAKTTVPVYYANRWDIQPSDTAAYLRG (1/1)	Bacteria	Bacteroidaceae	Glutamyl-and glutaminyl-tRNA synthetases n=58 Tax=Bacteroidaceae TaxID=815 RepID=A0A1C5US59_9BACE	is_gut_microbiome	FALSE
agilent_188098	TKDNNGNIKVDQNGNLGITSSNTPVKVGNLDADFNLGWTNHFTYKGIDLGIVLSARVGGLAYSA (1/1)	Bacteria	Bacteroidaceae	STN domain-containing protein n=108 Tax=Bacteroidaceae TaxID=815 RepID=F7LZF2_9BACE	is_gut_microbiome	FALSE
agilent_61084	FKVTTATGIDDLAVEKEVRLREYYSVDGKLLPCPVEGINIVKTVYEDGSIEVSKVYVKPEDCRR (1/1)	Bacteria	Bacteroidales	Ig-like domain-containing protein n=4 Tax=Bacteroidales TaxID=171549 RepID=K0X0Z8_9BACT	is_gut_microbiome	FALSE
agilent_135148	NGFVAWDSQYIYLNDIDFGTEVFIYSLNGALVKTVKVTDSFVEVPMSRGAYVVKYGNKASKVVL (1/1)	Bacteria	Bacteroidales	Uncharacterized protein n=3 Tax=Bacteroidales TaxID=171549 RepID=K0X4F7_9BACT	is_gut_microbiome	FALSE
agilent_166288	RQEFDISYKLIPVDARWDKTPEPLMEQIVDKYKTSVDSIMSIVIGKSSQYMAPGRPETSLTNLS (1/1)	Bacteria	Bacteroidales	5_nucleotid_C domain-containing protein n=3 Tax=Bacteroidales TaxID=171549 RepID=K0XG12_9BACT	is_gut_microbiome	FALSE
agilent_92686	ISVIANDGTVTIQGAAGKSVVISNILGKVVAETVLSSDNATIAVPAGIVAVAVEGEAAVKVVVK (1/1)	Bacteria	Bacteroidales	Uncharacterized protein n=18 Tax=Bacteroidales TaxID=171549 RepID=A6LHA3_PARD8	is_gut_microbiome	FALSE
agilent_200370	VKIFVSGDAIYFSGMANAVVYNFAGQKVMEAAGVQSMAAPAAKGIYIVKAVIDGVEKVQKVVVK (1/1)	Bacteria	Bacteroidales	Uncharacterized protein n=5 Tax=Bacteroidales TaxID=171549 RepID=K0XBG8_9BACT	is_gut_microbiome	FALSE
agilent_150244	PTVATDVIYFNNVDKAWIYTVDGQLVKYVNNNPESVNVSDLSSAMYVVKMQKGNVVRSQKMFKK (1/1)	Bacteria	Bacteroidales	Glyco_hydro_85 domain-containing protein n=3 Tax=Bacteroidales TaxID=171549 RepID=R5F4N5_9BACE	is_gut_microbiome	FALSE
agilent_174704	SIVVTGNAGSVTIQGAQGETAYVRNLLGMPLAETVVTSDNATIAVPAGIVLVTVGDETVKVVVK (1/1)	Bacteria	Bacteroidales	Uncharacterized protein n=16 Tax=Bacteroidales TaxID=171549 RepID=A6LEY7_PARD8	is_gut_microbiome	FALSE
agilent_115129	LLKDIKIGSEVNAFIPALGDLPVKLKVYYMKDMGSYAAWKATKTNGQYDSKTFEVRARPLEKVA (1/1)	Bacteria	Bacteroidales	Efflux transporter, RND family, MFP subunit n=29 Tax=Bacteroidales TaxID=171549 RepID=A0A069S3C5_9BACT	is_gut_microbiome	FALSE
agilent_134048	NEIDCSVVSNQIIIKNAIGEQVNIFDLSGKLLYRQNISTNNENIYFNNGNYLIQIGDKTFKCNI (1/1)	Bacteria	Bacteroidales	SGNH_hydro domain-containing protein n=3 Tax=Bacteroidales TaxID=171549 RepID=R5ESF2_9BACE	is_gut_microbiome	FALSE
agilent_161807	RDVSFSEFKFVSDESRSFIGYNYKGQHYYMSWLGVSANFPELMDVKMIAGRKFRPTDEAADNTQ (1/1)	Bacteria	Bacteroidales	Putative ABC transporter permease n=38 Tax=Bacteroidales TaxID=171549 RepID=A6LA41_PARD8	is_gut_microbiome	FALSE
agilent_64436	FVLPQNADVNCELYNLGGQLLNRVEMGQTPAGEITLPIGNLASGTYLLKIYRNGIADSVKIIVK (1/1)	Bacteria	Bacteroidales	NAGPA domain-containing protein n=3 Tax=Bacteroidales TaxID=171549 RepID=R5EP71_9BACE	is_gut_microbiome	FALSE
agilent_192983	TTGIITISAQNTIETVEIYNIAGSLVMRQAHVGTTTISLDLSDLADGMYFVKVNDGKAVKVIKK (1/1)	Bacteria	Bacteroidales	MurNAc-LAA domain-containing protein n=3 Tax=Bacteroidales TaxID=171549 RepID=R5ENZ6_9BACE	is_gut_microbiome	FALSE
agilent_94554	IYLKKRKHIYAFDLPKERSLQNEAIRKVIRTTDYGRCVFQMDNDQCDHYVTSMEFENGVTANFS (1/1)	Bacteria	Bacteroidales	Uncharacterized protein n=3 Tax=Bacteroidales TaxID=171549 RepID=K0XMB2_9BACT	is_gut_microbiome	FALSE
agilent_39198	DNIRVYEENGTIVIRGAEGKRATVSDMSGIVLHNDICSDVTVISVSRGVYVVKVNGKAIKVIVR (1/1)	Bacteria	Bacteroidales	Uncharacterized protein n=3 Tax=Bacteroidales TaxID=171549 RepID=K0X2W1_9BACT	is_gut_microbiome	FALSE
agilent_110011	LDKHIVIEQSSSTDYWVYNSLGQILKEGSFDGGRASLSVDEKGVYLVKVHTEDKVFTKKVLIGQ (1/1)	Bacteria	Bacteroidales	Por secretion system C-terminal sorting domain-containing protein n=3 Tax=Bacteroidales TaxID=171549 RepID=K0WTY8_9BACT	is_gut_microbiome	FALSE
agilent_148372	PNPTSDYVYWAGGKADVKVYDLAGNCIKDLTEVESVSLEGLASGMYIVSVSCGDSVSTARVMKR (1/1)	Bacteria	Bacteroidales	Por secretion system C-terminal sorting domain-containing protein n=2 Tax=Bacteroidales TaxID=171549 RepID=K0X778_9BACT	is_gut_microbiome	FALSE
agilent_108088	KYPKKVFLDKQREKIVTRYVG (1/1)	Bacteria	Bacteroidales	Hydrophobic domain protein n=26 Tax=Bacteroidales TaxID=171549 RepID=D0TFD0_9BACE	is_gut_microbiome	FALSE
agilent_91530	IRDIDFGDARYGLYNRFMVEYTHPGDCEDGFFDIYIEDTAVPVASIPVEQTKEGEYKEASAPLS (1/1)	Bacteria	Bacteroidales	Uncharacterized protein n=3 Tax=Bacteroidales TaxID=171549 RepID=K0WU80_9BACT	is_gut_microbiome	FALSE
agilent_198814	VGLRWGKFSISETFGGYSGWESNSKKYGHLAHDCPMSLKTKLSYVISNWEIGAMLQHGLSDYPY (1/1)	Bacteria	Bacteroidales	Uncharacterized protein n=3 Tax=Bacteroidales TaxID=171549 RepID=K0XRR8_9BACT	is_gut_microbiome	FALSE
agilent_200650	VKRGEPLNVAAQGRLKIYTIDGVNVCDVVVDGEASVSTQNFIPGIYLAVVSGSAGDKSFKLVVE (1/1)	Bacteria	Bacteroidales	F5/8 type C domain-containing protein n=3 Tax=Bacteroidales TaxID=171549 RepID=R5F602_9BACE	is_gut_microbiome	FALSE
agilent_37449	DKPSAATLMVFDVSGKLVVSRQMTGESVKQADFKVPASGVYVVKAISENGEHTRKISVKYPSSG (1/1)	Bacteria	Bacteroidales	T9SS C-terminal target domain-containing protein n=39 Tax=Bacteroidales TaxID=171549 RepID=A0A3R6ENC0_9BACT	is_gut_microbiome	FALSE
agilent_73620	GMNQWISNRLYAGDTEYNEIVVEKGGRANTLLLSDGSKIILNASTRFKYPTSFNGDERVVHLEG (1/1)	Bacteria	Bacteroidales	Anti-sigma factor n=28 Tax=Bacteroidales TaxID=171549 RepID=A0A395YX58_9BACT	is_gut_microbiome	FALSE
agilent_78269	GTTVYHKVRKGETLSGIAQKYGVSVSNLRSWNNLRRNSYLRIGQRLAVCSKTTTSKSRASSTAS (1/1)	Bacteria	Bacteroidales	Uncharacterized protein n=3 Tax=Bacteroidales TaxID=171549 RepID=K0WUD6_9BACT	is_gut_microbiome	FALSE
agilent_133853	NEAALIAARNGKKFVQKEDFMNAVDRIVGGLEKRSKITTEEERKCIANHEAGHATLSWLLEHAN (1/1)	Bacteria	Bacteroidales	ATP-dependent zinc metalloprotease FtsH n=31 Tax=Bacteroidales TaxID=171549 RepID=FTSH_PARD8	is_gut_microbiome	FALSE
agilent_202632	VNTSGDVEMVKTIATTAGITAAGFTEFELVEAASIVVSGADELNTIFGTQDKKAGITLKFTPDV (1/1)	Bacteria	Bacteroidales	Uncharacterized protein n=17 Tax=Bacteroidales TaxID=171549 RepID=A6LFA8_PARD8	is_gut_microbiome	FALSE
agilent_149688	PSSQAVLQKKNLVQGVVTDENGEPIIGANVVEKGTTNGTVTDLDGKFTMEVSENGVLQISYIGY (1/1)	Bacteria	Bacteroidales	STN domain-containing protein n=40 Tax=Bacteroidales TaxID=171549 RepID=A0A073I8T3_9PORP	is_gut_microbiome	FALSE
agilent_161715	RDPITVSAWWPFDNADITQMPAVKVAEDQSKLADFQNSDFISAENRKVEFNNPTLEFTHRTARV (1/1)	Bacteria	Bacteroidales	Uncharacterized protein n=12 Tax=Bacteroidales TaxID=171549 RepID=F7MCN8_9BACE	is_gut_microbiome	FALSE
agilent_193401	TTSKSRASSTASSAKGQYHTVRKGENLWTISQKYKGVSAEDIKRANNLKGNAIQPGQKLKIPAA (1/1)	Bacteria	Bacteroidales	Uncharacterized protein n=3 Tax=Bacteroidales TaxID=171549 RepID=K0WUD6_9BACT	is_gut_microbiome	FALSE
agilent_172041	SEVYDEFTTYIGGELSKRRGSLLTYNVRGELGLAGSDAGEVRVSGDLQTKFKLFKKDATIKAEG (1/1)	Bacteria	Bacteroidales	Uncharacterized protein n=30 Tax=Bacteroidales TaxID=171549 RepID=A0A073I9S0_9PORP	is_gut_microbiome	FALSE
agilent_196127	VATNEMKVINGKGQVTIETAEAMPIAIYALTGAQVRQIELVEGTNIIELPAGIYLIGNKKVVVF (1/1)	Bacteria	Bacteroidales	BIG2 domain-containing protein n=2 Tax=Bacteroidales TaxID=171549 RepID=K0X516_9BACT	is_gut_microbiome	FALSE
agilent_207681	VYYDRSNGTVRVESAQLVEAAVYNMSGTLVMKQLVEGSGAIDMSAYPAGVYVVRCGGYSIKIVK (1/1)	Bacteria	Bacteroidales	Por secretion system C-terminal sorting domain-containing protein n=3 Tax=Bacteroidales TaxID=171549 RepID=K0XMV3_9BACT	is_gut_microbiome	FALSE
agilent_161585	RDILTVRACVGAELTVFDLRGVAVYRDTMVGSKSRLNVSSLPAGIYVLSVCANDRTEYIRIIKQ (1/1)	Bacteria	Bacteroidales	Por secretion system C-terminal sorting domain-containing protein n=3 Tax=Bacteroidales TaxID=171549 RepID=K0X402_9BACT	is_gut_microbiome	FALSE
agilent_12144	AAATAKKNRKFERTILLREDTTVTLRHNLNNKKVKVVARDDAGKKVALRTKVLDANNVVILDKG (1/1)	Bacteria	Bacteroidales	Cell surface protein SprA n=4 Tax=Bacteroidales TaxID=171549 RepID=A0A416X5Y1_9BACE	is_gut_microbiome	FALSE
agilent_141966	NTTPGWDVPPTNEMSTYIYMDKGKNTIKITPMGSGGPNMDKFEIITTDVELPKPGEFPIVLEAE (1/1)	Bacteria	Bacteroidales	Por secretion system C-terminal sorting domain-containing protein n=3 Tax=Bacteroidales TaxID=171549 RepID=K0WUB3_9BACT	is_gut_microbiome	FALSE
agilent_188869	TLFLQGENIVPGSLIRIYDRVGALILEQLLDETGIVNIGDQQPGVYIVNVQNELGTHVCKIVIQ (1/1)	Bacteria	Bacteroidales	NAGPA domain-containing protein n=3 Tax=Bacteroidales TaxID=171549 RepID=R5ENJ3_9BACE	is_gut_microbiome	FALSE
agilent_64147	FTVIAGEASVTVLNAAGKMVTLSNILGQTTASAIASSDNFVMPASKGIVVVSVDGETAQKVVVK (1/1)	Bacteria	Bacteroidales	Uncharacterized protein n=36 Tax=Bacteroidales TaxID=171549 RepID=A6LDM2_PARD8	is_gut_microbiome	FALSE
agilent_60658	FIVRVPENTRSISVLDEGGREVYRQHVDSQARLVTVDASAWAPGTYFIRVVGKHEITVVKGVKR (1/1)	Bacteria	Bacteroidales	PKD domain-containing protein n=3 Tax=Bacteroidales TaxID=171549 RepID=K0XH89_9BACT	is_gut_microbiome	FALSE
agilent_19521	AKIETAILSALEQTPPELYADIVLNGIYLAGGGALLRGLDKRLTDKINIPFHIAEDPLLSVAKG (1/1)	Bacteria	Bacteroidales	Rod shape-determining protein MreB n=1 Tax=Bacteroidales bacterium KHT7 TaxID=1855373 RepID=A0A1G7KLH9_9BACT	is_gut_microbiome	FALSE
agilent_51726	ELYADIVLNGIYLAGGGALLRGLDKRLTDKINIPFHIAEDPLLSVAKGTGIALKNVDRFSFLMR (1/1)	Bacteria	Bacteroidales	Rod shape-determining protein MreB n=1 Tax=Bacteroidales bacterium KHT7 TaxID=1855373 RepID=A0A1G7KLH9_9BACT	is_gut_microbiome	FALSE
agilent_117258	LPKGHVVAREQISVKPAVKPVAKPDQGVVAQTDNDDETIFSGKNFSVTFDKNSGLITSYRYKGT (1/1)	Bacteria	Bacteroidales	Beta-galactosidase n=3 Tax=Bacteroidales TaxID=171549 RepID=K0XDS0_9BACT	is_gut_microbiome	FALSE
agilent_157848	QQSGGGISPTMLQQIKQSYQGTPTDKAIRNAITNNDINKLAVNGESKNNLDTYFSNKVESKGIS (1/1)	Bacteria	Bacteroidales	Aminopeptidase n=26 Tax=Bacteroidales TaxID=171549 RepID=A0A174HY81_9BACT	is_gut_microbiome	FALSE
agilent_103212	KNQEGDRKLALNYAYKCIELSDSIKNQTKTEAVAKVNSLYKYQHTEKENVQLKIDNEKRKIRNY (1/1)	Bacteria	Bacteroidales	TPR_REGION domain-containing protein n=25 Tax=Bacteroidales TaxID=171549 RepID=A0A3E4P9Y0_9BACT	is_gut_microbiome	FALSE
agilent_137474	NLAGNDTRIYGVQGGVVVNTEEPIDVYIYNITGALVKQIKVTGNETIELPKGIYIANKQKVMVY (1/1)	Bacteria	Bacteroidales	Por secretion system C-terminal sorting domain-containing protein n=3 Tax=Bacteroidales TaxID=171549 RepID=K0XG25_9BACT	is_gut_microbiome	FALSE
agilent_139744	NPTFAPATYDNNKKYNIGFPRSREIADDSGNTVDVYISTSEYARFADRRIPTPDSGNKGEITAI (1/1)	Bacteria	Bacteroidales	Uncharacterized protein n=3 Tax=Bacteroidales TaxID=171549 RepID=K0X4C2_9BACT	is_gut_microbiome	FALSE
agilent_139785	NPVIEKCGGDPLPTEADEGWYWTSTEVEGQQTVKAWLYSTASGAMQETPKTQAHKVRPIITINN (1/1)	Bacteria	Bacteroidales	Uncharacterized protein n=22 Tax=Bacteroidales TaxID=171549 RepID=A0A015W0V2_BACFG	is_gut_microbiome	FALSE
agilent_145084	PEGTTLLDHPEITGNTYTGENPGRLVFKNIGSQTITLKTTLGGRALQDVKANVQVGTPNTSKTL (1/1)	Bacteria	Bacteroidales	PKD domain-containing protein n=3 Tax=Bacteroidales TaxID=171549 RepID=K0X0W4_9BACT	is_gut_microbiome	FALSE
agilent_170771	SDKVYAHNGILYVGVARDALVRIYTIEGKLILSRQITIGKHELDLPIHGFYLVYINDHCYKVSL (1/1)	Bacteria	Bacteroidales	Fibronectin type-III domain-containing protein n=3 Tax=Bacteroidales TaxID=171549 RepID=R5F1M8_9BACE	is_gut_microbiome	FALSE
agilent_174922	SKFGEKEKVAVVYENNVFLKAEPRNSVDDALGCPPNTVLSGAFSSDADYMGQQSSDMGRADGAT (1/1)	Bacteria	Bacteroidales	Uncharacterized protein n=3 Tax=Bacteroidales TaxID=171549 RepID=R5F400_9BACE	is_gut_microbiome	FALSE
agilent_178546	SRDYAICLESIEGEKVLAEVFGVSGQLVELVEFENSAQISVSEGLYLVRLTTSQGTSTVKVLVK (1/1)	Bacteria	Bacteroidales	Por secretion system C-terminal sorting domain-containing protein n=3 Tax=Bacteroidales TaxID=171549 RepID=K0XQV6_9BACT	is_gut_microbiome	FALSE
agilent_182343	SYIGYGRFSHTFQPLERDTVMEILLESGEALAEVVVTGSNDTQNPIQAPQMGTIKITRKMIKTI (1/1)	Bacteria	Bacteroidales	STN domain-containing protein n=30 Tax=Bacteroidales TaxID=171549 RepID=K6B3W2_9BACT	is_gut_microbiome	FALSE
agilent_19018	AITAAKQAPDAKFLLFTGDFVETGTEQNSEWEWEQWFEVSMKPLLSRMALAPTDGNHDDTPNLN (1/1)	Bacteria	Bacteroidales	Por secretion system C-terminal sorting domain-containing protein n=3 Tax=Bacteroidales TaxID=171549 RepID=K0X949_9BACT	is_gut_microbiome	FALSE
agilent_19304	AKDKINTTESDIIRVNAIDLTGKIYPLPFDNQHIDVSNLTDGIYVVQIFTNEKTRSERIVKTSR (1/1)	Bacteria	Bacteroidales	Por secretion system C-terminal sorting domain-containing protein n=3 Tax=Bacteroidales TaxID=171549 RepID=K0X949_9BACT	is_gut_microbiome	FALSE
agilent_200616	VKQGEIIRIAQGRASELNIFDLTGQMLLKQIDKCTIDTSYLKKGAYLALYKIDEKFHTGKFIVE (1/1)	Bacteria	Bacteroidales	PA14 domain-containing protein n=3 Tax=Bacteroidales TaxID=171549 RepID=K0WU03_9BACT	is_gut_microbiome	FALSE
agilent_203304	VQELKGFKRVALKAGESKKVTFDIDVDMLKFYDSTLDYVAEPGEFQVMIGGNSKEVKTASFTLK (1/1)	Bacteria	Bacteroidales	Periplasmic beta-glucosidase n=38 Tax=Bacteroidales TaxID=171549 RepID=A0A174XCR6_9BACT	is_gut_microbiome	FALSE
agilent_207470	VYNGPIVVKDSADIKAAIFRDGQLQGTPTEKKVDYHRGINKPIHYNSKLYSGYMAGGMNALLDG (1/1)	Bacteria	Bacteroidales	Beta-hexosaminidase n=38 Tax=Bacteroidales TaxID=171549 RepID=A0A174UY11_9BACT	is_gut_microbiome	FALSE
agilent_214599	YLGYIRLKPGVFPEQINQKIPALLPKYIDVERERKQGFDMELYIKPVSEIYTQSTEVKRMVVIM (1/1)	Bacteria	Bacteroidales	FtsX-like permease family protein n=34 Tax=Bacteroidales TaxID=171549 RepID=A0A078T173_9BACT	is_gut_microbiome	FALSE
agilent_27755	AVSTPDNKKSFSTIASKVTGDYASKRPAPEARKFTSKAVEEQLKASKARIKDPKLAWMFENCYP (1/1)	Bacteria	Bacteroidales	Uncharacterized protein n=25 Tax=Bacteroidales TaxID=171549 RepID=A0A069SCX9_9BACT	is_gut_microbiome	FALSE
agilent_36653	DIRVYGMNGCIMAEGVTGRKISVYGIDGRTLFYIESESDTEKIPMERGVYLVKVDNRTIRIQVR (1/1)	Bacteria	Bacteroidales	Uncharacterized protein n=3 Tax=Bacteroidales TaxID=171549 RepID=K0XBN9_9BACT	is_gut_microbiome	FALSE
agilent_40254	DQGKIIISQTEGKPVNYTVYNLSGTVIEQGTTNVSYREIVLNAGAYIVSANDGSKNKIEKLIVK (1/1)	Bacteria	Bacteroidales	Por secretion system C-terminal sorting domain-containing protein n=3 Tax=Bacteroidales TaxID=171549 RepID=K0WUB3_9BACT	is_gut_microbiome	FALSE
agilent_43205	DVLTIEVPYAEGKYAIYNVAGMALQSGEIDDNVTTVDVSNLSKGSYMLQYSTSQGVVVKSFIVK (1/1)	Bacteria	Bacteroidales	Por secretion system C-terminal sorting domain-containing protein n=5 Tax=Bacteroidales TaxID=171549 RepID=K0XR49_9BACT	is_gut_microbiome	FALSE
agilent_48632	EGVETTTAKVVANHGEINVIGNANSVEVYNVGGILISKDEMNVKCNAGIYLVKVDGKVSKVIVR (1/1)	Bacteria	Bacteroidales	Uncharacterized protein n=2 Tax=Bacteroidales TaxID=171549 RepID=K0X4I5_9BACT	is_gut_microbiome	FALSE
agilent_4968	KTYYPVLVNFNSNNYTYDSNYTPKNKIERNHKYDIKLTITGPGTNNPENPITESAHLNVQCTVA (1/1)	Bacteria	Bacteroidales	Major fimbrium subunit FimA type-1 n=43 Tax=Bacteroidales TaxID=171549 RepID=FIMA1_PORG3	is_IEDB	FALSE
agilent_55558	ETKVQAIGSTLHIYLPKAETISVYTLSGLLYEQQDVSAGSTQIHLSKGMYLVKIGEGTYKIVIR (1/1)	Bacteria	Bacteroidales	T9SS C-terminal target domain-containing protein n=10 Tax=Bacteroidales TaxID=171549 RepID=A0A3R6GSL8_9BACT	is_gut_microbiome	FALSE
agilent_58674	FDRSNHSLVFDKGGDIQIINAAGVTVVSCESESGRMDLSQLPAGLYIAHVVTEEGKTIQIKFIK (1/1)	Bacteria	Bacteroidales	Por secretion system C-terminal sorting domain-containing protein n=3 Tax=Bacteroidales TaxID=171549 RepID=K0WYA3_9BACT	is_gut_microbiome	FALSE
agilent_65775	GAQDGEEIVQLYLRDIVRSITPPVQELKGFKRVALKAGESKKVTFDIDVDMLKFYDSTLDYVAE (1/1)	Bacteria	Bacteroidales	Periplasmic beta-glucosidase n=38 Tax=Bacteroidales TaxID=171549 RepID=A0A174XCR6_9BACT	is_gut_microbiome	FALSE
agilent_67882	GENTLILDDDKKQILLSDANKNKVCMDKNGIMVESGKDLIFKARGNVKTEGMGIESKSKQDTKI (1/1)	Bacteria	Bacteroidales	Phage protein D n=27 Tax=Bacteroidales TaxID=171549 RepID=A0A173TJV6_9BACT	is_gut_microbiome	FALSE
agilent_70460	GIDLSFDINSYTDASGVNTRTDYSYRAAKSLFNNRVKVVIGGSLSPDDNADVNFKENFIDDISL (1/1)	Bacteria	Bacteroidales	AsmA domain-containing protein n=2 Tax=Bacteroidales TaxID=171549 RepID=K0X4C5_9BACT	is_gut_microbiome	FALSE
agilent_82717	HNRVYTDNGYIVVECETSQPVEVVNLTGQIVVSASVNGRSLLSVPVKGVYVVRCGTSVTRVVVK (1/1)	Bacteria	Bacteroidales	M6 family metalloprotease domain-containing protein n=3 Tax=Bacteroidales TaxID=171549 RepID=K0XAX2_9BACT	is_gut_microbiome	FALSE
agilent_86715	IFKARGNVKTEGMGIESKSKQDTKINGLNIEVSAQMGVKVKGSATAEISASGQTVVKGGVVMIN (1/1)	Bacteria	Bacteroidales	Phage protein D n=27 Tax=Bacteroidales TaxID=171549 RepID=A0A173TJV6_9BACT	is_gut_microbiome	FALSE
agilent_161799	RDVLPVFTEGDSFMKKDYIIATKKISTLGSFAGKSNTFSKDEIKDLKAQPFTKGVGAFTPSLFK (1/1)	Bacteria	Bacteroides	ABC transporter permease n=53 Tax=Bacteroides TaxID=816 RepID=E5VDQ4_9BACE	is_gut_microbiome	FALSE
agilent_182075	SWRVISEAFMQDQDIFSDLKLRGGWGRVGNQNINNNATLTLLSETQYYYGNTLANGYFVSTVGN (1/1)	Bacteria	Bacteroides	SusC/RagA family TonB-linked outer membrane protein n=50 Tax=root TaxID=1 RepID=A0A139JT18_BACUN	is_gut_microbiome	FALSE
agilent_116244	LNEAEAKFELGVFDQGVADKTINKLRDRAGVVKMVVADINDSFDPNRGKYYPKGNESGILVDPV (1/1)	Bacteria	Bacteroides	RagB/SusD family nutrient uptake outer membrane protein n=28 Tax=Bacteroides TaxID=816 RepID=A0A0K2HGL4_9BACE	is_gut_microbiome	FALSE
agilent_206745	VVSCDSILDEDDVDCSVEYRVKFKYDYNMKYADAFSREVSSVALYAFDDNGKLVYQKTEAGDVL (1/1)	Bacteria	Bacteroides	Uncharacterized protein n=3 Tax=Bacteroidaceae TaxID=815 RepID=U6RAC5_9BACE	is_gut_microbiome	FALSE
agilent_145281	PENFEADKQLIIDKYNELGYRDAMIVKDSVSQYDEKTVNVYLNIDEGQKYYLRNVTWVGNTLYP (1/1)	Bacteria	Bacteroides	Outer membrane protein assembly complex, YaeT protein n=88 Tax=root TaxID=1 RepID=A0A139L805_BACOV	is_gut_microbiome	FALSE
agilent_138663	NNDDAPDNKPEYSGHRTIRVQEFDVNADKTVGPRKILVNKGARPEDKPIWIEGPHLYKINGNYF (1/1)	Bacteria	Bacteroides	Alpha-N-arabinofuranosidase n=38 Tax=Bacteria TaxID=2 RepID=R9IFE0_9BACE	is_gut_microbiome	FALSE
agilent_152493	QDNEGKKSGFFGKIKDTFSTEIKIGNYTFKDGSVYTGEMKGRKPNGKGKTVFKNGDVYEGEYIK (1/1)	Bacteria	Bacteroides	MORN repeat protein n=82 Tax=Bacteroidaceae TaxID=815 RepID=A0A0P0EUJ1_BACT4	is_gut_microbiome	FALSE
agilent_71960	GKPIAVKAYSAVGPSTSKDETTTTSSGVKQRTIIQTIKLPNSLGDHIFNKYKENKEYFKTPESF (1/1)	Bacteria	Bacteroides	Uncharacterized protein n=38 Tax=Bacteroides TaxID=816 RepID=I9A896_BACVU	is_gut_microbiome	FALSE
agilent_54340	ERTTDGKLDPRLYWTIGTYESDWEDFEYGNVAYTSKLTATDNIVTNNTYGGLPIAKFTNLRTGL (1/1)	Bacteria	Bacteroides	RagB/SusD Domain-Containing Protein n=32 Tax=root TaxID=1 RepID=A0A0P0M0Z8_BACVU	is_gut_microbiome	FALSE
agilent_31887	DATGQYAETNRLLAQLKEEGKIKDYASAGQFLIPEEVQEARLKQWHNYWTPEKKARLRETIRTK (1/1)	Bacteria	Bacteroides	1-acylglycerol-3-phosphate O-acyltransferase n=1 Tax=Bacteroides vulgatus CL09T03C04 TaxID=997891 RepID=I9UCI8_BACVU	is_gut_microbiome	FALSE
agilent_99970	KIGRAKFAYNSGQMMQAAALLYQITKQKSYLEDAQNIAEACHKHFFTQFTSPDGQTFQLLKKGN (1/1)	Bacteria	Bacteroides	Glycosyl hydrolase family 76 n=4 Tax=Bacteroides TaxID=816 RepID=D4WMF5_BACOV	is_gut_microbiome	FALSE
agilent_206569	VVLMGTNDFNSSVPVGTWFAEKEEQVMAARGETKKLETRKRRVPIMTNDTYKGRINIGLSHLKK (1/1)	Bacteria	Bacteroides	SGNH_hydro domain-containing protein n=38 Tax=Bacteroides TaxID=816 RepID=I9QA96_9BACE	is_gut_microbiome	FALSE
agilent_104875	KRVSGFDVVLMGHDHTRECVKVQNVAGDSVLVIDPANNANVVSDVTLTVTKKDGKVVEKSVEGR (1/1)	Bacteria	Bacteroides	Bifunctional metallophosphatase/5'-nucleotidase n=46 Tax=Bacteroides TaxID=816 RepID=A0A0P0M2X6_BACVU	is_gut_microbiome	FALSE
agilent_48657	EGVSYPQISTRRSDDKASRPFITYTLNAPANPILIQQYAEENIKPVLGQLKGIYKVELNGATPM (1/1)	Bacteria	Bacteroides	AcrB/AcrD/AcrF family protein n=60 Tax=Bacteria TaxID=2 RepID=A0A174IKF5_BACVU	is_gut_microbiome	FALSE
agilent_150541	PVIGNFSIQPAVGLSMKGITYEYDKFTTKKSHRLDLDSYKKYDVTESRGTSVTQKHNLGYLDVP (1/1)	Bacteria	Bacteroides	PorT family protein n=35 Tax=Bacteroides TaxID=816 RepID=A0A076JBG3_9BACE	is_gut_microbiome	FALSE
agilent_153649	QFRTSIESLENILIYTNEGKAIRVKDIGTVVERSAPPTIERKDRERIVTVSAVISGAPLGSVVV (1/1)	Bacteria	Bacteroides	AcrB/AcrD/AcrF family protein n=47 Tax=root TaxID=1 RepID=A0A380ZM24_BACVU	is_gut_microbiome	FALSE
agilent_152193	QDAIPALSRPLEPLRIPGETKEMHRGMRLITVHDSLPASFTHSLDNVIEDENRSLSPFFQKLND (1/1)	Bacteria	Bacteroides	Peptidoglycan O-acetyltransferase n=36 Tax=Bacteroides TaxID=816 RepID=A0A397WJH7_BACVU	is_gut_microbiome	FALSE
agilent_79824	GYANDVTSEKAEESYRVANTELRKAYNTLQEEQIPDIYYLTKEEIGIPADGMVDGVHSTDLGMQ (1/1)	Bacteria	Bacteroides	Acetylhydrolase n=10 Tax=Bacteroides TaxID=816 RepID=A0A174WE81_9BACE	is_gut_microbiome	FALSE
agilent_161265	RAVFFNGLPEMRIKNINMENIIVSNAKEGVVLSEADEVNMKNIKIELLKSGKNLKMQNVSNVTI (1/1)	Bacteria	Bacteroides	Exo-poly-alpha-D-galacturonosidase n=35 Tax=root TaxID=1 RepID=A0A0P0M1N3_BACVU	is_gut_microbiome	FALSE
agilent_48668	EGVYDSTLFHRVIKQFMVQAGDPTSKTASDTAMLGNGDVGYTIPAEFVPKFFHHKGVLAAAREG (1/1)	Bacteria	Bacteroides	Peptidyl-prolyl cis-trans isomerase n=3 Tax=Bacteroidaceae TaxID=815 RepID=U6RH14_9BACE	is_gut_microbiome	FALSE
agilent_144502	PDGRLYVSVDADKKARKELFDSHRLAKALGAASGKEVKPEALSLGRLSVSKGLDTLRFVFNNQR (1/1)	Bacteria	Bacteroides	Dipeptidyl aminopeptidase/acylaminoacyl peptidase n=60 Tax=Bacteroides TaxID=816 RepID=A0A174M4X5_BACVU	is_gut_microbiome	FALSE
agilent_104765	KRQKRYRLMWMDTKYEPGTVKVVAYNDKGEAVAEKEIHTAGKPDHIELVTDRNEIKADGKDLSF (1/1)	Bacteria	Bacteroides	Beta-galactosidase n=53 Tax=root TaxID=1 RepID=A0A174RLX4_BACVU	is_gut_microbiome	FALSE
agilent_129283	MPTTGELSVDYKEYGSRYEDEQASPGYYTNFLTRYNVKTEVTATPRTGVARFTFPKGRSHILLN (1/1)	Bacteria	Bacteroides	Uncharacterized protein n=15 Tax=root TaxID=1 RepID=S3YFG8_BACSE	is_gut_microbiome	FALSE
agilent_135179	NGGISTLGTGKTEVSQFKENETKVQSDYLLTYTNSFDNGNHNLTATAGFTTYYNSLSRLDGARK (1/1)	Bacteria	Bacteroides	Outer membrane receptor proteins, mostly Fe transport n=138 Tax=Bacteria TaxID=2 RepID=A0A174IZD9_9BACE	is_gut_microbiome	FALSE
agilent_188662	TLAPIMDTWKIWFKRPKPHMDALKELYTMASTDVPVEQRQMAKGENHLRPHLIHFNRCKNVLLD (1/1)	Bacteria	Bacteroides	Glycoside hydrolase family 28 protein n=46 Tax=Bacteroides TaxID=816 RepID=A0A174UJY4_BACVU	is_gut_microbiome	FALSE
agilent_210016	WWPFNNADITQMPAVKVAEDQSKLADFQNSDFISAENRKVEFNNPTLEFTHRTARVTIELKPGT (1/1)	Bacteria	Bacteroides	Glug domain-containing protein n=35 Tax=Bacteroidia TaxID=200643 RepID=A7M5N9_BACO1	is_gut_microbiome	FALSE
agilent_28384	AYGTKKRRDMIGSVSKIKSDEMSLMQGGRFENSLQGLASGVQVVNDGMPGSTPQIKIRGIGSIA (1/1)	Bacteria	Bacteroides	SusC/RagA family TonB-linked outer membrane protein n=13 Tax=Bacteroides TaxID=816 RepID=I9PKT0_9BACE	is_gut_microbiome	FALSE
agilent_40430	DQRGRKVYLNVELGRGIKPAVGGKDILRANYCPVPFMMSTKGYGLFFHTPFATEWNMGWDSSDY (1/1)	Bacteria	Bacteroides	Alpha-glycosidase n=47 Tax=Bacteroidaceae TaxID=815 RepID=A0A174KMR6_BACVU	is_gut_microbiome	FALSE
agilent_52400	ENILINQDWNFRFSHQVDKNSSRRVDLPHTWNAQDALSGKPDYKRGIGNYDKKLFIRSEWKGKR (1/1)	Bacteria	Bacteroides	Uncharacterized protein n=4 Tax=Bacteria TaxID=2 RepID=U6RLV2_9BACE	is_gut_microbiome	FALSE
agilent_54349	ERVDMLKAGAKANGKTLNTKLINSTIDRLNRGGGGTLFFPAGTYLTGSIHLKSNITLELEAGAT (1/1)	Bacteria	Bacteroides	DUF3826 domain-containing protein n=4 Tax=Bacteroides TaxID=816 RepID=A0A395VV81_BACOV	is_gut_microbiome	FALSE
agilent_65078	FYTSLGIMDQEGLQIHNDYNRYNMRLNVDYKVRDNVKIGIRTDGSWSERQTPRGAGLETAGLKY (1/1)	Bacteria	Bacteroides	TonB-dependent receptor plug domain protein n=12 Tax=Bacteroides TaxID=816 RepID=F3PPF3_9BACE	is_gut_microbiome	FALSE
agilent_65522	GAIGVSNIMMVTVKERTTEIGIRRAIGARPKDILNQILSESMVLTTFAGLMGISFGVLILQGLE (1/1)	Bacteria	Bacteroides	ABC transporter ATP-binding protein n=30 Tax=Bacteroides TaxID=816 RepID=A0A0P0M5I8_BACVU	is_gut_microbiome	FALSE
agilent_170659	SDIFGSGMSLVVEGEVMQPRPGHMGSVELQTNFHPLWSEGMQLYWKEFKSGDKLSLVFDSEVEG (1/1)	Bacteria	Bacteroides	Uncharacterized protein n=49 Tax=root TaxID=1 RepID=A0A078S8F6_BACUN	is_gut_microbiome	FALSE
agilent_61545	FLTSCDEDHYGPAPVDVTANYSNKISNPNPNLVLTYNGDAMNGKSVDFSTVTGETAIITLYDIL (1/1)	Bacteria	Bacteroides	Uncharacterized protein n=9 Tax=Bacteroides TaxID=816 RepID=A5ZII4_9BACE	is_gut_microbiome	FALSE
agilent_168693	RYESGELYVQGMNAGDKLDIYDITGKYIRTSTISKTDVADLADGCYLVRVSLGNAVKTAKFIKR (1/1)	Bacteria	Bacteroides	F5/8 type C domain-containing protein n=7 Tax=Bacteroides TaxID=816 RepID=I9IA10_9BACE	is_gut_microbiome	FALSE
agilent_118543	LRKKLADQQAIPAYIVLSDKTLHLIATQQPTTIEAFGNINGIGEYKKEKYGKDFIELIKKVLQE (1/1)	Bacteria	Bacteroides	ATP-dependent DNA helicase n=39 Tax=Bacteroides TaxID=816 RepID=A0A0P0M1L8_BACVU	is_gut_microbiome	FALSE
agilent_151866	QANNNNNTTAEGEASASIPQQPERKQVEKPYEFEGILTGTGVLEIMPDGYGFLRSSDYNYLSSP (1/1)	Bacteria	Bacteroides	Transcription termination factor Rho n=34 Tax=Bacteroides TaxID=816 RepID=I9REA9_9BACE	is_gut_microbiome	FALSE
agilent_160350	QWWNYRGHKELALRNAIKHHYPVICSSNYYTYLNFPVTPWRGYTNTRTFDLKDIYQNNPSDKAI (1/1)	Bacteria	Bacteroides	Beta-hexosaminidase n=16 Tax=Bacteroides TaxID=816 RepID=A0A174RB78_9BACE	is_gut_microbiome	FALSE
agilent_193057	TTIIGKVVDENGEPIIGANVLVAGTTTGVITDIDGNYKLEAPFGSSLQISYIGYTTQTVKAGQK (1/1)	Bacteria	Bacteroides	SusC/RagA family TonB-linked outer membrane protein n=13 Tax=Bacteroides TaxID=816 RepID=A0A174N033_9BACE	is_gut_microbiome	FALSE
agilent_111788	LFSDKDNRASSAYINAINSKGAVVFTSQNKFRGTAYTDDRYYDNDIVVYRLGEVKLLKAELLCY (1/1)	Bacteria	Bacteroides	RagB/SusD family nutrient uptake outer membrane protein n=15 Tax=Bacteroides TaxID=816 RepID=A0A412CUQ1_9BACE	is_gut_microbiome	FALSE
agilent_32324	DDDTPMEETILPPTPTVTLTAGETGYTTVNITLESTNALRCAYLVMEENEIMPDAQEVLDKGIV (1/1)	Bacteria	Bacteroides	Clostripain family n=12 Tax=Bacteroides TaxID=816 RepID=B0NW55_BACSE	is_gut_microbiome	FALSE
agilent_30237	CPHCKKHKLQRLSSKVIDRSNGTKTEEVVYKCRNCGHILRRKERSRDENYKGPRGGGPFIGGMG (1/1)	Bacteria	Bacteroides	TPM_phosphatase domain-containing protein n=49 Tax=Bacteroides TaxID=816 RepID=I9A5K4_BACVU	is_gut_microbiome	FALSE
agilent_46608	EEGLHISYDRNTGARSREFYLKADRKDGLYREYNPGNGELVYEATYQHGRLHGKERRLIVTNRY (1/1)	Bacteria	Bacteroides	Toxin-antitoxin system YwqK family antitoxin n=11 Tax=Bacteroides TaxID=816 RepID=A0A413ZL06_BACSE	is_gut_microbiome	FALSE
agilent_36414	DILCLEADCEIETVKMIDVSGRVVRSVSVTGDKTEIQIGDLPSGLYMIQAGTTQGIRHCKWMKK (1/1)	Bacteria	Bacteroides	Inhibitor_I69 domain-containing protein n=9 Tax=Bacteroides TaxID=816 RepID=I8Y1D0_9BACE	is_gut_microbiome	FALSE
agilent_150795	PVSDILYVEGVDVQKIEIFDGTGRQVYISDNLFTVDMSSYPTGIYYLRVVTDQGKVSTKKIMKR (1/1)	Bacteria	Bacteroides	Fibronectin type III domain protein n=2 Tax=Bacteroides TaxID=816 RepID=R5ESE1_9BACE	is_gut_microbiome	FALSE
agilent_193456	TTTINIEAIDSVVVRSTGIPEFHVNLTDHPEWTELTGSKSDEHPAILRMDGNGMYDDLPEQEVI (1/1)	Bacteria	Bacteroides	Uncharacterized protein n=2 Tax=Bacteroides TaxID=816 RepID=R5F0F4_9BACE	is_gut_microbiome	FALSE
agilent_15204	AEDTKALEKAKVEISGEDFREGLIAVISVKVAEPQFEGQTKTKLGNSEVSGAVNQAVGEALTYY (1/1)	Bacteria	Bacteroides	DNA gyrase subunit B n=3 Tax=Bacteroides TaxID=816 RepID=U6RAW1_9BACE	is_gut_microbiome	FALSE
agilent_51613	ELTFTDGSKIIISNGKDGAQGEQGLQGIQGPAGPAGSSIVPKFKVDADSYWMVSVDEGGTYEYV (1/1)	Bacteria	Bacteroides	DUF4988 domain-containing protein n=4 Tax=Bacteroides TaxID=816 RepID=A0A069SKF6_BACVU	is_gut_microbiome	FALSE
agilent_158347	QSDAEVAEWNAKHGTYVTNDNGEKEWVGIQPNAKAGDLKFVDHNGDGKITDADRQYMGSATPKT (1/1)	Bacteria	Bacteroides	SusC/RagA family TonB-linked outer membrane protein n=31 Tax=Bacteroides TaxID=816 RepID=A0A139KHP0_BACUN	is_gut_microbiome	FALSE
agilent_153971	QGKHTPVSAELIIPTYQAEHILLADKKELERLNSVSGQKAMSTDFKGQNGNSLKRQQKVSRSKL (1/1)	Bacteria	Bacteroides	Beta-galactosidase n=21 Tax=Bacteroides TaxID=816 RepID=A0A174N611_9BACE	is_gut_microbiome	FALSE
agilent_178864	SRSSGEQLTRLADSEGNRQSLLQTYRYDYLKAEPKIIWSPADVFEAEYHATLGYGGSKIGSDTR (1/1)	Bacteria	Bacteroides	Carboxypeptidase regulatory-like domain protein n=64 Tax=Bacteroides TaxID=816 RepID=A0A120A5I1_9BACE	is_gut_microbiome	FALSE
agilent_147318	PKQGNKVYAIGREIIIEGYQNESISVYTMTGKHLFDKQAQSFTVPTAGIYIVKVNDRATLVSVP (1/1)	Bacteria	Bacteroides	Inhibitor_I69 domain-containing protein n=1 Tax=Bacteroides sp. AF14-46 TaxID=2292914 RepID=A0A416XD23_9BACE	is_gut_microbiome	FALSE
agilent_98149	KFALEAGLQTNLLKAVIHARRIETVHEGERWQDIKRFGIEISHNIENESPIVLKAHDLRKAVQI (1/1)	Bacteria	Bacteroides	RagB/SusD family nutrient uptake outer membrane protein n=9 Tax=Bacteroides TaxID=816 RepID=A0A174GCP0_9BACE	is_gut_microbiome	FALSE
agilent_113791	LKANYWKDENAQNIISAVAHEMEQKGYVRTEDKEKANVGIQLSYAQQRIQMTTGGWYGGWWDAG (1/1)	Bacteria	Bacteroides	DUF4136 domain-containing protein n=32 Tax=Bacteroides TaxID=816 RepID=I9A5F1_BACVU	is_gut_microbiome	FALSE
agilent_121687	LVPVKRVNAFWGTEEGGFKTDHMLNDGNNQGKVTKWIARIITKDSSKELLKFTTQQGSSANDYI (1/1)	Bacteria	Bacteroides	Uncharacterized protein n=30 Tax=Bacteroides TaxID=816 RepID=A7LY99_BACO1	is_gut_microbiome	FALSE
agilent_136654	NIRTSHAARVISVYNLSGQQMIQQKEFGDKKEYSIPVRGLTAGYYIVVLQSADGKVYKSKFMKR (1/1)	Bacteria	Bacteroides	Streptopain n=9 Tax=Bacteroides TaxID=816 RepID=A0A0P0GSM5_9BACE	is_gut_microbiome	FALSE
agilent_163760	RILKEAKTQAQVEGQKLLDEAKKQIQAEKDSAISDIRRQVAVLSVDIAEKVLRKNLDDEKEQME (1/1)	Bacteria	Bacteroides	ATP synthase subunit b n=27 Tax=Bacteroides TaxID=816 RepID=ATPF_BACV8	is_gut_microbiome	FALSE
agilent_196645	VDGNCIEHGDTERDYVVKDALGRVLKESAYSEMDDYLIVKEYTYNKKGWLETCVSSDDNKVSYD (1/1)	Bacteria	Bacteroides	Uncharacterized protein n=13 Tax=Bacteroides TaxID=816 RepID=B0NR33_BACSE	is_gut_microbiome	FALSE
agilent_216841	YRGENGLFKNDNYKRLNARVALDHKLLENLKIGTNITYTYKDQNTRRDPLNMCNKIVPLSKPYD (1/1)	Bacteria	Bacteroides	Carboxypeptidase regulatory-like domain protein n=18 Tax=Bacteroides TaxID=816 RepID=A0A0P0FXE5_9BACE	is_gut_microbiome	FALSE
agilent_37817	DLDVSVIDELPPGRKPIQTIHQFDNRRASLYASIRKQIEEGRQIYIVYPLIKESEKMDIKNLEE (1/1)	Bacteria	Bacteroides	ATP-dependent DNA helicase RecG n=33 Tax=Bacteroides TaxID=816 RepID=U6RD16_9BACE	is_gut_microbiome	FALSE
agilent_41163	DSFEDNTSNFESMKSLYGIESAVYDQKAEEIPSVTAEEMASVLEALRQNGNTVRNCESETTEGF (1/1)	Bacteria	Bacteroides	DUF5033 domain-containing protein n=11 Tax=Bacteroides TaxID=816 RepID=A0A413MR02_9BACE	is_gut_microbiome	FALSE
agilent_69695	GGQSAVAANNIIQQQKISVTGKVIDNLGEPIIGANVVVQGQTVGTITDIDGVFKLDVPRGAKLL (1/1)	Bacteria	Bacteroides dorei CL03T12C01	Plug domain-containing protein n=39 Tax=Bacteroides TaxID=816 RepID=A0A0M1VZ83_9BACE	is_gut_microbiome	FALSE
agilent_17763	AGRDADGREIGRPSKNIVIRNCLFQSECNGLCIGSEMSGGVENIYMDNIQIGTVKNALYFKSNR (1/1)	Bacteria	Bacteroides dorei CL03T12C01	Beta-xylosidase n=22 Tax=Bacteroides TaxID=816 RepID=A0A174CSM3_BACVU	is_gut_microbiome	FALSE
agilent_134334	NESLLVSAYQQPSKIKGTVIDANGEVVIGASVVVKGTANGTITDIDGNFILSDVPTNGTIQVSF (1/1)	Bacteria	Bacteroides dorei CL03T12C01	Plug domain-containing protein n=18 Tax=Bacteroides TaxID=816 RepID=B6W5P8_9BACE	is_gut_microbiome	FALSE
agilent_92683	ISVGEKNYDTQIVSQTKTITGTIIDETGEPMIGVSVLVQGTTTGAVTDLDGKFTLEVPANATLV (1/1)	Bacteria	Bacteroides dorei CL03T12C01	TonB-dependent receptor n=27 Tax=Bacteroides TaxID=816 RepID=A0A414HGH8_BACVU	is_gut_microbiome	FALSE
agilent_154097	QGPTTTINLGAWTQSVDDTHSRLVDVDWNATYPIYDLVSDPAKKVALENAVEKYIDSFKLEILE (1/1)	Bacteria	Bacteroides dorei CL03T12C01	MACPF domain-containing protein n=12 Tax=Bacteroides TaxID=816 RepID=I9FUB9_9BACE	is_gut_microbiome	FALSE
agilent_106774	KVEGKIAAKTAIVALEGRSLVVRVAPLSADASKLSFSLVNSKLAEAPITLGEVKAYEGLVTRAE (1/1)	Bacteria	Bacteroides dorei CL03T12C01	DUF4988 domain-containing protein n=15 Tax=Bacteroidaceae TaxID=815 RepID=A0A4S2FKQ5_9BACE	is_gut_microbiome	FALSE
agilent_26147	ATKEVAIVQQVGRSVKGVVVDDKGEPVIGATVMVKGSTNGTITDFDGNFILNDVSSNASLIVSY (1/1)	Bacteria	Bacteroides dorei CL03T12C01	STN domain-containing protein n=28 Tax=Bacteroides TaxID=816 RepID=B6VSZ9_9BACE	is_gut_microbiome	FALSE
agilent_53162	EPLGSSDLSRSNWCPGSDVVPEEVMLGDLKAGKHTFKISIPEAQEVDGDKLNHWLISAYLVWDE (1/1)	Bacteria	Bacteroides dorei CL03T12C01	N-glycanase_N domain-containing protein n=3 Tax=Bacteroidaceae TaxID=815 RepID=U6RKM4_9BACE	is_gut_microbiome	FALSE
agilent_95795	KAVGQDGAQGEPGKDAQPEVKKENGKWYLWNGTEFEEFAGATPATNVPYYYADPTDPNNYVIMV (1/1)	Bacteria	Bacteroides dorei CL03T12C01	DUF4988 domain-containing protein n=14 Tax=Bacteroides TaxID=816 RepID=I9R3H6_9BACE	is_gut_microbiome	FALSE
agilent_211357	YDPVKKQYYIGKKRYGIAVKNDGKARGNISLGDKSPSVNGVPATAKVVASFHTHTPMTEIKGMK (1/1)	Bacteria	Bacteroides fragilis YCH46	Uncharacterized protein n=55 Tax=Bacteroides fragilis TaxID=817 RepID=Q64V66_BACFR	is_IgA_coated_strain	FALSE
agilent_207247	VYEYIVDKAVEYKLGARGLRSIVETIMMDVMFEIPSEDQKEYEVTLDYAKHQLEKANLARLQTA (1/1)	Bacteria	Bacteroides fragilis YCH46	ATP-dependent Clp protease ATP-binding subunit ClpX n=136 Tax=root TaxID=1 RepID=CLPX_BACTN	is_IgA_coated_strain	FALSE
agilent_203238	VQAIFAKVNPGEIDTNRPERLNVRIIQSPEPDAYMLPNGAMLVSTGLLCTIDSEEELEAIIANE (1/1)	Bacteria	Bacteroides fragilis YCH46	Peptidase_M48 domain-containing protein n=39 Tax=Bacteroidaceae TaxID=815 RepID=Q64R34_BACFR	is_IgA_coated_strain	FALSE
agilent_139506	NPGLSAENFRIGQVIRIPSAAEAIDSTVEAVVAAPSEPTMQPAVKPRCKDMHKVKRRETIFSVS (1/1)	Bacteria	Bacteroides fragilis YCH46	LysM peptidoglycan-binding domain-containing protein n=45 Tax=Bacteroidaceae TaxID=815 RepID=A0A0K6BVP1_BACFG	is_IgA_coated_strain	FALSE
agilent_75822	GRGPIDNYADRKVGQFIEQHKNTVAGEFVNFPKPQDMGNHEDVRWCALTNNAGNGAVFIATDRL (1/1)	Bacteria	Bacteroides fragilis YCH46	Beta-galactosidase n=66 Tax=Bacteroidaceae TaxID=815 RepID=A0A2M9V4C7_BACFG	is_IgA_coated_strain	FALSE
agilent_54867	ESMLENHHEVLIDKNEAFVGPGHNSEIVTDDKGADWVFYHAVSVANPEGRVLMLDRVNWKKGWP (1/1)	Bacteria	Bacteroides fragilis YCH46	Arabinan endo-1,5-alpha-L-arabinosidase n=54 Tax=Bacteroides TaxID=816 RepID=A0A2M9V9V5_BACFG	is_IgA_coated_strain	FALSE
agilent_14706	ADRNHSTLIGKYRQTVAEQFYPYIRPQETGTKTDLRWWRVLNISGNGLQFVGDAPFSASALNYS (1/1)	Bacteria	Bacteroides fragilis YCH46	Beta-galactosidase n=49 Tax=Bacteroides TaxID=816 RepID=A0A380YT47_BACFG	is_IgA_coated_strain	FALSE
agilent_60130	FGVPANSPVLDDITVKDLKKKKQLTDKELDGLIQYFKERKENMAKKYGEEKITMEGQSYYYIAS (1/1)	Bacteria	Bacteroides fragilis YCH46	Type VI secretion system protein TssR n=55 Tax=Bacteroides fragilis TaxID=817 RepID=A0A4P8LD83_BACFG	is_IgA_coated_strain	FALSE
agilent_182072	SWRQENGIYIHDKPEEADQCVEWNFATLKGRGVYKGDLLSLYNHAPLWYGEGDEKIWVDDDTFP (1/1)	Bacteria	Bacteroides fragilis YCH46	Uncharacterized protein n=50 Tax=Bacteroidaceae TaxID=815 RepID=Q64MM2_BACFR	is_IgA_coated_strain	FALSE
agilent_108889	LALFAPEKEDLKLPSEAAIAKLLKDAKTEKLTAYVDKVSDEPLMAEAPKGGKIVSESKDDIFGA (1/1)	Bacteria	Bacteroides fragilis YCH46	Insulinase family protein n=52 Tax=Bacteroidaceae TaxID=815 RepID=A0A0K6BRS0_BACFG	is_IgA_coated_strain	FALSE
agilent_154061	QGMYDYYNRKGYRYKMRQELDEECLDYLDKLNEIAYKDAYIQDYVQAIFAKVNPGEIDTNRPER (1/1)	Bacteria	Bacteroides fragilis YCH46	Peptidase_M48 domain-containing protein n=39 Tax=Bacteroidaceae TaxID=815 RepID=Q64R34_BACFR	is_IgA_coated_strain	FALSE
agilent_202464	VNPKDGKEVCAIVKLKSRINGHKATITDDYQNLKEIVLDKRREEALQKWIVEKQKHTYVRINPA (1/1)	Bacteria	Bacteroides fragilis YCH46	Peptidylprolyl isomerase n=30 Tax=Bacteroides TaxID=816 RepID=A0A149NQL8_BACFG	is_IgA_coated_strain	FALSE
agilent_163428	RHSLNRLPEKPEEDILPEGSKGYPKYLNKYPGKTGDNPQDNDICIIRLSEVYLNAAEAAFKLGG (1/1)	Bacteria	Bacteroides fragilis YCH46	Membrane protein n=46 Tax=Bacteroides TaxID=816 RepID=A0A0I9SCI3_BACFG	is_IgA_coated_strain	FALSE
agilent_18111	AGYATECTYKLSDQVRKYTFTYSGEYLTRIDEEINSTPYSSVELAYDDNGNLSHIIANGLQTNY (1/1)	Bacteria	Bacteroides fragilis YCH46	DUF4595 domain-containing protein n=43 Tax=Bacteroides TaxID=816 RepID=E1WSL3_BACF6	is_IgA_coated_strain	FALSE
agilent_18552	AIEFGKKRNTLELSWQGENDPLEPTARPREYMVYTRIGYGGFDNGVRVNKPSYTLKIEPGLVYS (1/1)	Bacteria	Bacteroides fragilis YCH46	Xanthan lyase n=60 Tax=Bacteroides TaxID=816 RepID=A0A2M9VA06_BACFG	is_IgA_coated_strain	FALSE
agilent_19374	AKELPAAVINALAKDYEGASIKEAFVSERETGKVYKVIVTVIKEDQSTEDVTVLLNEKGEIVKE (1/1)	Bacteria	Bacteroides fragilis YCH46	Uncharacterized protein n=24 Tax=Bacteroides TaxID=816 RepID=A0A0I9TM41_BACFG	is_IgA_coated_strain	FALSE
agilent_198873	VGNIEAGNLRANAVEASSQGVGDITCNATESIDAAVRGVGSIKYKGSPTIKSLSKKGVGTIKNI (1/1)	Bacteria	Bacteroides fragilis YCH46	DUF2807 domain-containing protein n=29 Tax=Bacteroides TaxID=816 RepID=A0A0E2B7D7_BACFG	is_IgA_coated_strain	FALSE
agilent_198879	VGNLDNLEHAIARVSDIPLIDIRQTSHAAREEASFTLTADNPNVKVTNDAGKELPVVLTKTKGN (1/1)	Bacteria	Bacteroides fragilis YCH46	Uncharacterized protein n=43 Tax=Bacteroides TaxID=816 RepID=Q5LHT7_BACFN	is_IgA_coated_strain	FALSE
agilent_202527	VNRKKKDYRILLDRLFSPAPRKYHYADMQVSIANTEKEKELMPEVETTPLPEEDIETFFAAYAD (1/1)	Bacteria	Bacteroides fragilis YCH46	Uncharacterized protein n=53 Tax=Bacteroides TaxID=816 RepID=Q5LFP9_BACFN	is_IgA_coated_strain	FALSE
agilent_43878	DYEIAIKLLSTPDDKTVPSLKCELVKDDKFKEVACSTDPEQKHRFSLDNTVYGNRAIAVSVSPD (1/1)	Bacteria	Bacteroides fragilis YCH46	Prolyl tripeptidyl peptidase n=56 Tax=Bacteroidaceae TaxID=815 RepID=D1JSC7_BACFG	is_IgA_coated_strain	FALSE
agilent_44143	DYLVEDKKKKKHSIWRRKHLNSELKKTPA (1/1)	Bacteria	Bacteroides ovatus	Glyco_trans_2-like domain-containing protein n=34 Tax=Bacteroidaceae TaxID=815 RepID=A7M111_BACO1	is_gut_microbiome	FALSE
agilent_178022	SQAIGSWVTTNNRTPDVFLDYGARPRTLKMRFKWDMNTDPQERIASIKFLPVNAEDELEKEVTL (1/1)	Bacteria	Bacteroides ovatus	BACON domain-containing protein n=7 Tax=Bacteroides TaxID=816 RepID=E5C3L1_9BACE	is_gut_microbiome	FALSE
agilent_188392	TKNYGDFILEFDFKVDDGLNSGVQLRSESKKDYKKGRVHGYQFEIDPSKRAWSGGIYDEARRNW (1/1)	Bacteria	Bacteroides ovatus	Uncharacterized protein n=82 Tax=Bacteroidaceae TaxID=815 RepID=D6CY96_9BACE	is_gut_microbiome	FALSE
agilent_146603	PHSIYSMRLAQKGELLTHHKDRAVLTLLNTDSVIERDFLTVSPEMSLGDMVKVIAKSGRNMFPV (1/1)	Bacteria	Bacteroides ovatus	Uncharacterized protein n=28 Tax=Parabacteroides TaxID=375288 RepID=K5Y4U1_9BACT	is_gut_microbiome	FALSE
agilent_193955	TVIVGYGTQRKISNIGAQSSMKMEDIKTPSASLTTTLAGRLAGVVAVQRTGEPGKDAADIWIRG (1/1)	Bacteria	Bacteroides ovatus	STN domain-containing protein n=61 Tax=Bacteroidaceae TaxID=815 RepID=F7M4X1_9BACE	is_gut_microbiome	FALSE
agilent_134190	NELYLITFNASKVVTKDEKATKYATVLGSSSFGTNSGVTTPNTPVKVDPNTKYLLVIANPGYQL (1/1)	Bacteria	Bacteroides ovatus	Uncharacterized protein n=26 Tax=Bacteroides TaxID=816 RepID=A0A139KXE4_BACOV	is_gut_microbiome	FALSE
agilent_125546	MGVDMVEIDLKRTKDGHLVVMHDKTINRTMSGKGLVEDYTLAELKAMRLKNGVACKTRHQIPTL (1/1)	Bacteria	Bacteroides ovatus	GP-PDE domain-containing protein n=37 Tax=Bacteroidaceae TaxID=815 RepID=A0A0J9FCU0_9BACE	is_gut_microbiome	FALSE
agilent_125065	MGADMVELDIQQTKDNNFICMHDATLDRTSTGKGAIKNYTTTELKQFVLKSGNGIKTRRSIPTL (1/1)	Bacteria	Bacteroides ovatus	Glycerophosphodiester phosphodiesterase n=12 Tax=Bacteroides TaxID=816 RepID=A0A139LN71_BACOV	is_gut_microbiome	FALSE
agilent_92357	ISKLQVFNSSVGVSLKKTVLPPDGMTKLKVTIRKRDVGNKKHHLRILMITNDPLRPKVEINIKR (1/1)	Bacteria	Bacteroides ovatus	Uncharacterized protein n=15 Tax=Bacteroidaceae TaxID=815 RepID=A0A1C7GY29_9BACE	is_gut_microbiome	FALSE
agilent_28855	CADCHMPYKSEGGVKYSDHHIQSPLAMIDRTCQVCHRESEETLRNNVYERQNKANEMRNRLETE (1/1)	Bacteria	Bacteroides ovatus	Cytochrome c-552 n=27 Tax=Bacteroidales TaxID=171549 RepID=NRFA_PARD8	is_gut_microbiome	FALSE
agilent_114177	LKIRYTDGKVGNSEVSDRRFMYLDQMKENGDYGYKFGPNGTKWSGYETVNMAVDLIWEESRKQD (1/1)	Bacteria	Bacteroides ovatus	STN domain-containing protein n=61 Tax=Bacteroidaceae TaxID=815 RepID=F7M4X1_9BACE	is_gut_microbiome	FALSE
agilent_54686	ESIDTNVSGMMPNGDPAPKRDPKDKKRIIKVGKKVIIGLAIDRTYMELTNPDPTQDAYETHTNQ (1/1)	Bacteria	Bacteroides ovatus	RHS repeat-associated core domain-containing protein n=9 Tax=Bacteroides TaxID=816 RepID=I9TDA4_BACOV	is_gut_microbiome	FALSE
agilent_122606	LYRTPGPWTGSSDEAEWTNDNKGKLINNNSIDATEGTMVLYRWKSWFSGIHEAAVFTENVDQAP (1/1)	Bacteria	Bacteroides ovatus	RagB/SusD family nutrient uptake outer membrane protein n=47 Tax=Bacteroidaceae TaxID=815 RepID=A0A1G8KSP5_BACOV	is_gut_microbiome	FALSE
agilent_83883	HWKLTHLLNYNQTFHKHDIGMLLGFEEERFAKRTTDTAKLGLIDSSVGDPSSATTPSSISGTGE (1/1)	Bacteria	Bacteroides ovatus	TonB-linked outer membrane protein, SusC/RagA family n=54 Tax=Bacteroidales TaxID=171549 RepID=A7LVX4_BACO1	is_gut_microbiome	FALSE
agilent_122600	LYRRTRRIGTDGSIESDSLKYTDGRVIISSYNKQGLLTETKEYNKNGELQAYTANKYDDKGRLI (1/1)	Bacteria	Bacteroides ovatus	YD repeat (Two copies) n=64 Tax=Bacteroidaceae TaxID=815 RepID=I8YZJ0_BACOV	is_gut_microbiome	FALSE
agilent_12387	AAFEAAQARYQALVEQKKAAFSQFTETSKKTTGAEAAILRKEADLDLARLNLSYTVITAPYDGH (1/1)	Bacteria	Bacteroides ovatus	Biotin_lipoyl_2 domain-containing protein n=28 Tax=Bacteroidales TaxID=171549 RepID=K6B887_9BACT	is_gut_microbiome	FALSE
agilent_127484	MLERQQEFPYEGQRWFDLVRMGGAKEAMKAEGHIIQDYQYLYPIPKTELERINNTELLWQNTGY (1/1)	Bacteria	Bacteroides ovatus	RagB/SusD domain-containing protein n=60 Tax=Bacteroidaceae TaxID=815 RepID=D6D3V1_9BACE	is_gut_microbiome	FALSE
agilent_149320	PSATFSPSKGKTPVPVIPGGKDVAVEPEKDSAVLPEIKPEVKPEETVPAKRSLSGVEFSFYSKD (1/1)	Bacteria	Bacteroides ovatus	Uncharacterized protein n=42 Tax=Bacteroides TaxID=816 RepID=A0A139LB75_BACOV	is_gut_microbiome	FALSE
agilent_158822	QSVDDDLYFIPSKDKQEKKETPVKKETKKQVTNIYTSPGTTVVVQDRKGRTRDVDEYNRRYDAR (1/1)	Bacteria	Bacteroides ovatus	Uncharacterized protein n=24 Tax=Bacteroidales TaxID=171549 RepID=A0A395VXS7_BACOV	is_gut_microbiome	FALSE
agilent_178971	SSAEAVTAPTEINATVVNDTVVKDTVTKEDAPAKASLVALAANVNDTVVTDTTSKDKPAEPVKE (1/1)	Bacteria	Bacteroides ovatus	Uncharacterized protein n=33 Tax=Bacteroides TaxID=816 RepID=D6D6J3_9BACE	is_gut_microbiome	FALSE
agilent_202937	VPIEEDVNYDHPHRYQVVTVGDDHTYYIKKGERTAYLNLYREPRFYADLGFDRGYWFGNGRTKD (1/1)	Bacteria	Bacteroides ovatus	RagB/SusD family nutrient uptake outer membrane protein n=5 Tax=Bacteroides TaxID=816 RepID=A0A395W0J1_BACOV	is_gut_microbiome	FALSE
agilent_205439	VTGCDDDDDDDVAKDLIELIVNKPVIRIGQNEEAKVNVVVGNGNYTVRSFNTAIATATVSGELI (1/1)	Bacteria	Bacteroides ovatus	Uncharacterized protein n=42 Tax=Bacteroides TaxID=816 RepID=D6D6J2_9BACE	is_gut_microbiome	FALSE
agilent_38976	DNAPRGSRRVTSDVYALATAVLFQSPVQHFALAPNNLTDAPSWAIDFMKEVPTTWDEVRFIDGY (1/1)	Bacteria	Bacteroides ovatus	Glycoside hydrolase 97 n=72 Tax=Bacteroidaceae TaxID=815 RepID=D6D0J3_9BACE	is_gut_microbiome	FALSE
agilent_61186	FLEGKFNPKYDKQEDIYNAFFLELEDAVNKIDPTKDKVTGDLIYAGDVTKWQQLANSLRLRFAM (1/1)	Bacteria	Bacteroides ovatus	Uncharacterized protein n=68 Tax=Bacteroidaceae TaxID=815 RepID=A0A1C7H3S6_9BACE	is_gut_microbiome	FALSE
twist_98002	WESRFPKFHEHVTNYLREFSANKHDDAADVLTGIVEKEVIPTIYQKRRGIRVIN (1/1)	Phage	Bacteroides phage B124-14	YP_005102508.1 putative phage terminase large subunit [Bacteroides phage B124-14]	is_phage	FALSE
agilent_166519	RQRTMDFALGGEHLFGALSMDWHASYAKASEERPNERYIDFQLKKQKFDMDLSDERQPFASPKT (1/1)	Bacteria	Bacteroides uniformis	TonB-dependent receptor n=1 Tax=Bacteroides uniformis CAG:3 TaxID=1263055 RepID=R7EMT3_9BACE	is_gut_microbiome	FALSE
agilent_151560	QADKLSRPASTMKLLTTITALSRPEADEPFRTEVWYQGTIERDTLQGDMYVIGGYDPEFDEEAL (1/1)	Bacteria	Bacteroides uniformis ATCC 8492	D-alanyl-D-alanine carboxypeptidase/D-alanyl-D-alanine-endopeptidase n=57 Tax=Bacteroides TaxID=816 RepID=A0A174FE64_BACUN	is_gut_microbiome	FALSE
agilent_171544	SEIIGKPTDMPWAFIFEREDMLPRHPA (1/1)	Bacteria	Bacteroides uniformis ATCC 8492	Phosphatidylglycerol--prolipoprotein diacylglyceryl transferase n=47 Tax=root TaxID=1 RepID=F3PVF2_9BACE	is_gut_microbiome	FALSE
agilent_58858	FEDRVKSWKERGYIIHFMTGIAWGEYQDYFTGQWDGKWHLDEGQVTQAGDTIWHGHMVPYIVPS (1/1)	Bacteria	Bacteroides uniformis ATCC 8492	Uncharacterized protein n=30 Tax=Bacteroides TaxID=816 RepID=E5VBB8_9BACE	is_gut_microbiome	FALSE
agilent_48876	EHSLWKPDMALTPVSEQQKREVQEIEKRFRDMLYTPSKFTDKELDGIRKKYDTYKITYKNGKVT (1/1)	Bacteria	Bacteroides uniformis ATCC 8492	Chondroitin sulfate ABC lyase n=8 Tax=Bacteroidaceae TaxID=815 RepID=E5WWA2_9BACE	is_gut_microbiome	FALSE
agilent_55091	ESVLSSQSTQQAKKITGKVLDAAGEPIIGASVLVKGSGTGAVTDIDGNFSVEAPVGSTLEVSFI (1/1)	Bacteria	Bacteroides uniformis ATCC 8492	TonB-dependent receptor plug n=30 Tax=root TaxID=1 RepID=A0A174SXW8_BACUN	is_gut_microbiome	FALSE
agilent_44109	DYLGVDQWFNFQGPNMAERYDEVVNADGTISYKQAEGTKSIGGWNFIGYEPEFVAWAEARGEGV (1/1)	Bacteria	Bacteroides uniformis ATCC 8492	Membrane protein n=27 Tax=Bacteroides TaxID=816 RepID=A0A174K340_BACUN	is_gut_microbiome	FALSE
agilent_156035	QLSHLSGHMLSTGFSKEVNELVQRLAKEYNLPSIDRMDSSKDYRFTYIGYDGPKRTAEEKEASF (1/1)	Bacteria	Bacteroides uniformis ATCC 8492	Beta-lactamase domain-containing protein n=62 Tax=Bacteroidaceae TaxID=815 RepID=R9IC38_BACUN	is_gut_microbiome	FALSE
agilent_73858	GNALSWTEVYDASTAVLDSLLYSNSDKDTSSDRLNLNFHTDKVWDDKGKKMTWDVDYLRDNRDE (1/1)	Bacteria	Bacteroides uniformis ATCC 8492	OMP_b-brl_3 domain-containing protein n=59 Tax=root TaxID=1 RepID=I8ZDU0_BACUN	is_gut_microbiome	FALSE
agilent_16181	AEVHYEVISASGETSEKMLFLLMSEHCDSVLDISEERDKEWTNKETLSSEEIKAIIESALKDKL (1/1)	Bacteria	Bacteroides uniformis ATCC 8492	Uncharacterized protein n=25 Tax=Bacteroides TaxID=816 RepID=E5V5Z6_9BACE	is_gut_microbiome	FALSE
agilent_192817	TTDDSEEIRACLKQLRDTDGGTGFMHESFHSEDAADFTRSWFAWTNTLFGELILNTIKEYPNLL (1/1)	Bacteria	Bacteroides uniformis ATCC 8492	Tat pathway signal sequence domain protein n=43 Tax=Bacteroides TaxID=816 RepID=F3PUS5_9BACE	is_gut_microbiome	FALSE
agilent_172415	SFLNIDALKENPDAMKSAVTVMFGNPQGSIKEMLDLVVGTDSGIKFIYKGKTSGNEVECYLTTQ (1/1)	Bacteria	Bacteroides uniformis ATCC 8492	Uncharacterized protein n=38 Tax=Bacteroides TaxID=816 RepID=A0A139KH65_BACUN	is_gut_microbiome	FALSE
agilent_60134	FGVRGNDQANSFPFGQGWGAGPVAPNLYNDWSAAEHNDARRPASVFKTEDMPSYNKGGGDGFIQ (1/1)	Bacteria	Bacteroides uniformis ATCC 8492	RagB/SusD family nutrient uptake outer membrane protein n=41 Tax=Bacteroides TaxID=816 RepID=E5V828_9BACE	is_gut_microbiome	FALSE
agilent_69933	GGTSGYTSINPNKLTEKSRPLAKVYFTNLTIGNQHIEVDSIYEGRKLLTTVLGRTPSLSVRYDD (1/1)	Bacteria	Bacteroides uniformis ATCC 8492	Histidine kinase n=44 Tax=root TaxID=1 RepID=A0A174IRR8_BACUN	is_gut_microbiome	FALSE
agilent_123324	MASAPKHHSALYPSGHSGDITSDGAVTAHLKAGVPPSKLVMGMPFYGRGGDGYPSFQDYNKVGN (1/1)	Bacteria	Bacteroides uniformis ATCC 8492	Glyco_18 domain-containing protein n=48 Tax=Bacteroides TaxID=816 RepID=I9J9Q2_BACUN	is_gut_microbiome	FALSE
agilent_24333	ARTNVTAKIRENLTFSSNIDYSQTNSEEYASQYQVISRGLMTPAVQRKYWVSDNEWYGTPTPGP (1/1)	Bacteria	Bacteroides uniformis ATCC 8492	TonB-linked outer membrane, SusC/RagA family protein n=26 Tax=Bacteroides TaxID=816 RepID=A0A078RVN9_BACUN	is_gut_microbiome	FALSE
agilent_106226	KTMAASPFPTPKMSSRMVRQDWGKWNLDIVFPMVYHTFYTGDASFISDCTVENARDKNDMTTLY (1/1)	Bacteria	Bacteroides uniformis ATCC 8492	GHL10 domain-containing protein n=40 Tax=Bacteroides TaxID=816 RepID=I8ZKI3_BACUN	is_gut_microbiome	FALSE
agilent_117814	LQGDMYVIGGYDPEFDEEALDSLVATVARFPFSVIKGKVYGDVSMKDSLYWGSGWLWDDTPYSF (1/1)	Bacteria	Bacteroides uniformis ATCC 8492	D-alanyl-D-alanine carboxypeptidase/D-alanyl-D-alanine-endopeptidase n=57 Tax=Bacteroides TaxID=816 RepID=A0A174FE64_BACUN	is_gut_microbiome	FALSE
agilent_127067	MKRAKEDKIEGTSELAYPDIDQEMHNKSRSYWNEVVTREAKNHGCVPFYWETGGDMNRGTGTPK (1/1)	Bacteria	Bacteroides uniformis ATCC 8492	Cellulase n=39 Tax=Bacteroides TaxID=816 RepID=A0A174D4S3_BACUN	is_gut_microbiome	FALSE
agilent_147532	PLFATSVQPFAGVTVVQQSVVTVKGQVVDEKGEPIIGANVIVEGTTNGMITDLDGNFSLQCPVG (1/1)	Bacteria	Bacteroides uniformis ATCC 8492	TonB-dependent receptor n=34 Tax=root TaxID=1 RepID=E5V6W7_9BACE	is_gut_microbiome	FALSE
agilent_168007	RVAGKKKPQVLASASREEQEERGKGRYSYVAKSPAETSNVSRVLLPRCPKSVTVDGREVFDAKR (1/1)	Bacteria	Bacteroides uniformis ATCC 8492	Uncharacterized protein n=30 Tax=Bacteroides TaxID=816 RepID=E5VBB8_9BACE	is_gut_microbiome	FALSE
agilent_169474	SAKAEDSGAPLYEVVFDKEGGDFSKPIYKVLSDNGGSLSYATISHKTLNKVGAAAGLNSGETGT (1/1)	Bacteria	Bacteroides uniformis ATCC 8492	SusF/SusE family outer membrane protein n=25 Tax=root TaxID=1 RepID=A0A139K0Z0_BACUN	is_gut_microbiome	FALSE
agilent_205702	VTLPEENRENGITSGPFNLREGKSRFEYYTYMYAGMDEKGNAMWYMDETNEKGEVTGRTTTTTY (1/1)	Bacteria	Bacteroides uniformis ATCC 8492	TonB-dependent receptor n=70 Tax=root TaxID=1 RepID=A0A412T903_BACSE	is_gut_microbiome	FALSE
agilent_21712	ANEAGQVAGGGVFVSYEDVSDQKARVNVKTHIVNDRESGCRVVVESTLLDAVGKQVASTRKSLS (1/1)	Bacteria	Bacteroides uniformis ATCC 8492	Glycoside hydrolase family 2 n=19 Tax=Bacteroides TaxID=816 RepID=A0A139K1E2_BACUN	is_gut_microbiome	FALSE
agilent_30985	CYAAIDDKSKGAMGYDVVYTAPKNEAFYRNAGKSCFTREYGDCVDDWNSHNSYSRVAREWGEEP (1/1)	Bacteria	Bacteroides uniformis ATCC 8492	Glycoside hydrolase family 2 n=19 Tax=Bacteroides TaxID=816 RepID=A0A139K1E2_BACUN	is_gut_microbiome	FALSE
agilent_75806	GRGGFDNGVRVSSPSHTVKIEPGIVYSFKVTAVNRGGESFPSEILAAYKAKREKGQILIVNGFD (1/1)	Bacteria	Bacteroides uniformis ATCC 8492	Fibronectin type-III domain-containing protein n=58 Tax=Bacteroides TaxID=816 RepID=A0A078S111_BACUN	is_gut_microbiome	FALSE
agilent_85590	IDQEMHNKSRSYWNEVVTREAKNHGCVPFYWETGGDMNRGTGTPKEAYAIEGIMKGAEAGKYPY (1/1)	Bacteria	Bacteroides uniformis ATCC 8492	Cellulase n=39 Tax=Bacteroides TaxID=816 RepID=A0A174D4S3_BACUN	is_gut_microbiome	FALSE
agilent_98303	KFIYKGKTSGNEVECYLTTQDLKDILNGGSTAESSDKKKLEEQVKMTNVSCPMQVDEATMLNKL (1/1)	Bacteria	Bacteroides uniformis ATCC 8492	Uncharacterized protein n=38 Tax=Bacteroides TaxID=816 RepID=A0A139KH65_BACUN	is_gut_microbiome	FALSE
agilent_17248	AGGRMDSESVQSVLQTHTVKGTIVDETGEPLIGVSVIVKGQSTVGTITDFDGNFVLDIPTGKGM (1/1)	Bacteria	Bacteroides vulgatus ATCC 8482	SusC/RagA family TonB-linked outer membrane protein n=21 Tax=Bacteroides TaxID=816 RepID=I9UMA1_BACVU	is_gut_microbiome	FALSE
agilent_73853	GNAKAETIKEAEAAGVSGTNTSISGGLDMGSQIVAGAANSVINATKSAASKNIRKIKVTIKTNY (1/1)	Bacteria	Bacteroides vulgatus ATCC 8482	Conjugative transposon TraM protein n=40 Tax=Bacteria TaxID=2 RepID=C3R8Q2_9BACE	is_gut_microbiome	FALSE
agilent_159172	QTITGKVTNIHAQAIDGATVILQTIDSTFVDAVITDTTGYFRFNRQPASYRLIFQHIMYETLLL (1/1)	Bacteria	Bacteroides vulgatus ATCC 8482	OMP_b-brl_3 domain-containing protein n=44 Tax=Bacteroides TaxID=816 RepID=C6Z0I2_9BACE	is_gut_microbiome	FALSE
agilent_69645	GGNYGMDEPEDTVSPESEIQRIRELIRRNEQTLGSGPLSGTEQPAPSAFREKETTDGEEEKPRK (1/1)	Bacteria	Bacteroides vulgatus ATCC 8482	Conjugative transposon TraM protein n=40 Tax=Bacteria TaxID=2 RepID=C3R8Q2_9BACE	is_gut_microbiome	FALSE
agilent_78022	GTPWSHQARLRQLKFYGENKMNTYIYGPKDDPYHSAPNWRLPYPEKEAAQLQAFVKVANENEVD (1/1)	Bacteria	Bacteroides vulgatus ATCC 8482	Hyaluronoglucosaminidase n=7 Tax=Bacteroides TaxID=816 RepID=A0A174R002_9BACE	is_gut_microbiome	FALSE
agilent_115047	LLGQEIYHSQNKKNFQKNRYFPRAFEAGQAWDNMGFGTPQESTSSLSTPDRTASFFGQASYNYN (1/1)	Bacteria	Bacteroides/Phocaeicola	TonB-linked outer membrane, SusC/RagA family protein n=26 Tax=root TaxID=1 RepID=A0A069SFQ9_BACVU	is_gut_microbiome	FALSE
twist_1854	AYQEMVKNCMIQDLSWKGPAKNWEDVLLELGVEGSEPGIVGEEIAPLAMENVAA (1/1)	Plant	Barley (Hordeum vulgare)	allergen_name False allergome_name Hor v GBSS_I (3/5) (1/1) allergenonline_name False SDAP_name False iedb_name False	is_allergens	FALSE
agilent_237188	QKLHKDFTLEQEKQRGHERETSPERQEHRHHRRHHSQEREQGASEQEARRRNNPTNQKGMAFGM (1/1)	Bacteria	Bartonella henselae	BepD protein n=3 Tax=Bartonella henselae TaxID=38323 RepID=Q5QT02_BARHN	is_VFDB	FALSE
agilent_239561	SLSNAGLMIKDGPRVTKGGIHAGGKQITGVAEGTKDADAVNYKQLKEIRDAATTHWQLSVNGGN (1/1)	Bacteria	Bartonella henselae	Surface protein/adhesin n=3 Tax=Bartonella henselae TaxID=38323 RepID=X5LYA4_BARHN	is_VFDB	FALSE
agilent_35132	DGKITKWNDPAIADQNKDLKLPDTAITVVHRSDKSGTTQNFVSYFKDVTPDNWTYDLSENWPNE (1/1)	Bacteria	Bifidobacterium	Phosphate-binding protein PstS n=64 Tax=Bifidobacterium TaxID=1678 RepID=A0A0M0VLA5_BIFLN	is_gut_microbiome	FALSE
agilent_40970	DRYGKQRAYASMREMLADLRSLHKLRSDVKQQVSTAVSNLHNAEAAAAAIAVPERNGDLDPAGW (1/1)	Bacteria	Bifidobacterium	Uncharacterized protein n=31 Tax=Bifidobacterium TaxID=1678 RepID=A1A2I7_BIFAA	is_gut_microbiome	FALSE
agilent_91159	IQASFTNSKKERDYIKTSNYLYGGYATAGWGTYNDIVYGNVGLEEGLKTLDLMAQGQIEIQEES (1/1)	Bacteria	Bifidobacterium	Extracellular solute-binding protein n=28 Tax=Bifidobacterium TaxID=1678 RepID=A0A0C2UJK6_BIFAD	is_gut_microbiome	FALSE
agilent_114814	LLAVQGRANQKKSDGDAATWLPSNKGFRCEYVARQIGVKHKYSLWVTQAEKEAMAKVLSSCPTQ (1/1)	Bacteria	Bifidobacterium adolescentis ATCC 15703	Excalibur domain-containing protein n=34 Tax=Bifidobacterium TaxID=1678 RepID=A0A0B5BH65_BIFAD	is_probio_strain	FALSE
agilent_175873	SLISWIAQLIKQMNEAVSSKDDATSSDSDVSPSESNGEQPSSDNPDSDSDAATPDNTGQTDPGK (1/1)	Bacteria	Bifidobacterium adolescentis ATCC 15703	ABC transporter substrate-binding protein n=18 Tax=Bifidobacterium TaxID=1678 RepID=A0A174ATZ4_BIFAD	is_probio_strain	FALSE
agilent_25683	ATAADSQSGSNYVVSTRSFPKVNVAKANFFAEATSTEVDKDSNWGGLGSMDVPQTKSTAEKEAE (1/1)	Bacteria	Bifidobacterium animalis subsp. lactis DSM 10140	Peptidase P60 n=10 Tax=Bifidobacterium animalis TaxID=28025 RepID=A0A1C7FX89_9BIFI	is_probio_strain	FALSE
agilent_117712	LQDIAIEDAVAQSGPVTADNGVVVQSDDQPDDQTGDQQSQDGMPDNPNAKLPDTVSDEISDDAT (1/1)	Bacteria	Bifidobacterium bifidum PRL2010	1,4-beta-N-acetylmuramidase n=61 Tax=Bacteria TaxID=2 RepID=A0A0H3EAX6_BIFBP	is_probio_strain	FALSE
agilent_179678	SSPVTAILNAITPQAVTPVTNFSKTNGKVFFRNQTDGKDYVCSGASVNSRSKRLVVTAGHCVHG (1/1)	Bacteria	Bifidobacterium bifidum PRL2010	Putative serine/cysteine peptidase n=18 Tax=Bacteria TaxID=2 RepID=E3EMG2_BIFBS	is_probio_strain	FALSE
agilent_37551	DKTDQIGIYGNLKTPLDEQAQQELADRINKALPAGSKAHAITGNQLRDESTQSAQEALGFVQPL (1/1)	Bacteria	Bifidobacterium breve UCC2003	ABC transporter permease YtrF n=70 Tax=Bacteria TaxID=2 RepID=A0A508ZF14_BIFBR	is_probio_strain	FALSE
agilent_166003	RPGFPYRSWAQWWKLMHAESGHQ (1/1)	Bacteria	Bifidobacterium breve UCC2003	Uncharacterized protein n=26 Tax=Bacteria TaxID=2 RepID=D6ZV98_BIFLJ	is_probio_strain	FALSE
agilent_151860	QANITDDFFRGEKVKAVYFESASKINDDWDVLPFNSQYAQEFVDTVVPELTEDGDLYNALGKWQ (1/1)	Bacteria	Bifidobacterium breve UCC2003	Lactose-binding protein n=31 Tax=Bifidobacterium TaxID=1678 RepID=A0A508ZG25_BIFBR	is_probio_strain	FALSE
agilent_77839	GTLDQTNGLFDQLSSTIAQTRTTIGSAQDSLNQIIDDVSTVRTDVATLDSSAVYQKIRDTMHLD (1/1)	Bacteria	Bifidobacterium breve UCC2003	Phage infection protein n=49 Tax=Bacteria TaxID=2 RepID=F9XZT3_BIFBU	is_probio_strain	FALSE
agilent_115049	LLGQVLTAYEGLVKTGNTTDYINNATAGMQASAIIPGFQSLIDGTMTPKAFVESIQAQYEKEAK (1/1)	Bacteria	Bifidobacterium breve UCC2003	MalE-type ABC sugar transport system periplasmic component n=37 Tax=Bacteria TaxID=2 RepID=A0A087A310_9BIFI	is_probio_strain	FALSE
agilent_143126	NYGGEEIPGTMTEAVAAKDGKDVTLTIDRDVQWYAKKIMKEATAQYSAQWGIAVVQNVQNGEIL (1/1)	Bacteria	Bifidobacterium breve UCC2003	Peptidoglycan synthetase FtsI, penicillin-binding protein n=43 Tax=Bacteria TaxID=2 RepID=F9Y1Q1_BIFBU	is_probio_strain	FALSE
agilent_152061	QAWEKENLSGEDTGDWYNRLAPTNLTGNSRLTVPIPTAAGVPEPTAAETTSRIPIFDASGREIR (1/1)	Bacteria	Bifidobacterium breve UCC2003	Putative peptidoglycan biosynthesis protein MviN n=63 Tax=Bacteria TaxID=2 RepID=A0A508ZAV8_BIFBR	is_probio_strain	FALSE
agilent_212164	YFESASKINDDWDVLPFNSQYAQEFVDTVVPELTEDGDLYNALGKWQSNLETYAEDQGFNVVDK (1/1)	Bacteria	Bifidobacterium breve UCC2003	Lactose-binding protein n=31 Tax=Bifidobacterium TaxID=1678 RepID=A0A508ZG25_BIFBR	is_probio_strain	FALSE
agilent_29665	CHDAEGIKTRVDGGAFPADNDTLKSDDFLNMTSLTDSDGKAHEYFGGQKFNEELAKAAANVSTG (1/1)	Bacteria	Bifidobacterium longum 35624	Solute-binding protein of the ABC-type sugar transport system n=85 Tax=Bifidobacterium TaxID=1678 RepID=A0A0A1GM27_BIFLN	is_probio_strain	FALSE
agilent_34763	DGAYAGQVVTDDNGTPNDTSDDWFYYYVPVKDKASEAAGQDPFAIGVAKSKSPLGPWKDAIGKP (1/1)	Bacteria	Bifidobacterium longum 35624	Putative xylanase n=131 Tax=Bacteria TaxID=2 RepID=E8MX38_BIFL1	is_probio_strain	FALSE
agilent_101646	KLFAVDGVDLQFTEQAIRAIADIAIKQGTGARGLRSIIERTLQDTMFQLPSLDDVRQVIVDKAS (1/1)	Bacteria	Bifidobacterium longum 35624	ATP-dependent Clp protease ATP-binding subunit ClpX n=97 Tax=Bifidobacterium TaxID=1678 RepID=CLPX_BIFLO	is_probio_strain	FALSE
agilent_108423	LADAKQVLQSSTDQQEVDKALSRLQSAADKLVKKSGDSGKTDGKDDGAQKPASKPSDKISDTGS (1/1)	Bacteria	Bifidobacterium longum 35624	Big_4 domain-containing protein n=94 Tax=Bifidobacterium longum TaxID=216816 RepID=A0A0A6VMD7_BIFLN	is_probio_strain	FALSE
agilent_194578	TVYYRATDKAGNVSASAKTDIPSDTSVPLTGYIEGDATATDVDGKASGWVKGAAALNDGKIIPD (1/1)	Bacteria	Bifidobacterium longum 35624	Putative xylanase n=131 Tax=Bacteria TaxID=2 RepID=E8MX38_BIFL1	is_probio_strain	FALSE
agilent_32775	DDNTKPWKQLFQQYTLNSGTLTDISDISVRNVTDGIDYAQQSEPKLPSDVSSDKEWNSDYANHW (1/1)	Bacteria	Bifidobacterium longum 35624	Uncharacterized protein n=165 Tax=Terrabacteria group TaxID=1783272 RepID=Q8G7F6_BIFLO	is_probio_strain	FALSE
agilent_78103	GTSAFGDSADLSYRTLDYDVTATANGDLKVTQHIDVKMRERTDSDDNTKPWKQLFQQYTLNSGT (1/1)	Bacteria	Bifidobacterium longum 35624	Uncharacterized protein n=165 Tax=Terrabacteria group TaxID=1783272 RepID=Q8G7F6_BIFLO	is_probio_strain	FALSE
twist_10999	KYNLQVRGTRGEHTEAEGGVYDISNKRRMGLTEYDAVKGMNDGIAELIKIESSL (1/1)	Animal	Blattella germanica (German cockroach)	allergen_name False allergome_name Bla g 9 (4/4) (1/1) allergenonline_name False SDAP_name False iedb_name False	is_allergens	FALSE
twist_10998	KYNLQVRGTRGEHTEAEGGVYDISNKRRMGLTEYDAVKEMNDGIAELIKLESSL (1/1)	Animal	Blattella germanica (German cockroach)	allergen_name False allergome_name Bla g 9 (1/4), Per a 9 (1/4) (1/1) allergenonline_name Unassigned (1/1), Unassigned (1/1) (1/1) SDAP_name False iedb_name False	is_allergens	FALSE
twist_25205	YNLQVRGTRGEHTEAEGGVYDISNKRRMGLTEYDAVKEMNDGIAELIKIESSL (1/1)	Animal	Blattella germanica (German cockroach)	allergen_name False allergome_name Bla g 9 (3/4) (1/1) allergenonline_name False SDAP_name False iedb_name False	is_allergens	FALSE
twist_6761	GKVTEAQFSPVNTQFSSGWDESVPDEKLHWDVVPMSQQPFQIELNSRGEVRKLR (1/1)	Animal	Blattella germanica (German cockroach)	allergen_name False allergome_name Bla g Vitellogenin (2/2) (1/1) allergenonline_name False SDAP_name False iedb_name False	is_allergens	FALSE
agilent_133371	NDGQESEQNTSGTVSSYNEEYEQVPVQNWNARESSTTTEKNRSSVTEYTERYRGENENVSSSIM (1/1)	Bacteria	Blautia obeum ATCC 29174	Uncharacterized protein n=18 Tax=Clostridiales TaxID=186802 RepID=A0A174RAJ5_9FIRM	is_gut_microbiome	FALSE
agilent_196991	VDSLHDDGDDGDDGDNGDHGNNTPMLGPDVLTDANGNKLNPQVGEVIDYAKKGVALYHYVNGNL (1/1)	Bacteria	Blautia obeum ATCC 29174	Kappa-carrageenase n=9 Tax=Blautia obeum TaxID=40520 RepID=A0A174N6A9_9FIRM	is_gut_microbiome	FALSE
agilent_208541	WIEVSGQELPILERITENGTSFALTALEKDEDGRWNYIARRDYQVDSLHDDGDDGDDGDNGDHG (1/1)	Bacteria	Blautia obeum ATCC 29174	Kappa-carrageenase n=9 Tax=Blautia obeum TaxID=40520 RepID=A0A174N6A9_9FIRM	is_gut_microbiome	FALSE
agilent_183889	TCTERGYTIYKCKVDGCTYEEKRDETAALGHELKEVSMQEATADKPGVITYKCQRQGCDYTELA (1/1)	Bacteria	Blautia obeum ATCC 29174	Uncharacterized protein n=25 Tax=Clostridiales TaxID=186802 RepID=A0A174HY43_9FIRM	is_gut_microbiome	FALSE
agilent_33855	DERPEIPDPDSEYLELQLYLKSDDIMESNITETYDLDDDTYAEEEGKVYDVADDSEWKAVGEKI (1/1)	Bacteria	Blautia obeum ATCC 29174	DUF4179 domain-containing protein n=18 Tax=Clostridiales TaxID=186802 RepID=A5ZWW4_9FIRM	is_gut_microbiome	FALSE
agilent_71398	GKDKKVAKMTRDGLTEENLRDGSVKDISHRSRGRPENKEEFVPERERKKAGNEDSKSGKGKRLQ (1/1)	Bacteria	Blautia obeum ATCC 29174	D-gamma-glutamyl-meso-diaminopimelic acid endopeptidase CwlS n=68 Tax=Firmicutes TaxID=1239 RepID=A0A173WZX5_9FIRM	is_gut_microbiome	FALSE
agilent_90665	IPDPDSEYLELQLYLKSDDIMESNITETYDLDDDTYAEEEGKVYDVADDSEWKAVGEKIRINIR (1/1)	Bacteria	Blautia obeum ATCC 29174	DUF4179 domain-containing protein n=18 Tax=Clostridiales TaxID=186802 RepID=A5ZWW4_9FIRM	is_gut_microbiome	FALSE
agilent_31841	DASKLSGKQLVTFEELYDITNPDEPVKVTEHKDITDKGQTVTIKEVPETPAPEEPKKPETPDTP (1/1)	Bacteria	Blautia producta	Cell surface protein n=12 Tax=Clostridiales TaxID=186802 RepID=A0A492IHU9_CLODI	is_IgA_coated_strain	FALSE
agilent_130807	MSVGWTLVNGKWYYTDTNGFMTTGWQKVNGKWYYMDSNGVMQTGRKQLGKYFYYFDASTGAMAE (1/1)	Bacteria	Blautia producta	Toxin A n=3 Tax=Blautia TaxID=572511 RepID=A0A4P6M4H6_9FIRM	is_IgA_coated_strain	FALSE
agilent_210148	WYYLNDNGAMAQGWAKINGTWYYLTPGSGVMKSGWYKVGSTWYYSNGSGAMQTGWLLLGNTWYY (1/1)	Bacteria	Blautia producta	Toxin A n=3 Tax=Blautia TaxID=572511 RepID=A0A4P6M6N2_9FIRM	is_IgA_coated_strain	FALSE
agilent_37743	DLARDNDVPIIFFNREPVAEDLMQWDKLYYVGAEAKQSGVMQGELAADVIQANSQIDRNKDGKI (1/1)	Bacteria	Blautia producta	D-galactose-binding periplasmic protein n=4 Tax=Clostridiales TaxID=186802 RepID=A0A4P6M4D4_9FIRM	is_IgA_coated_strain	FALSE
agilent_74695	GNWEKSGSTYYFKKSNGTYAKNEYVAWNGNWYYLDGNGVMLTGWHYIRGYKMYFTGSGALQQDV (1/1)	Bacteria	Blautia producta	Toxin A n=3 Tax=Blautia TaxID=572511 RepID=A0A4P6M6N2_9FIRM	is_IgA_coated_strain	FALSE
agilent_77323	GTADEAGNVLGEDVYVYKEDERSYYALNVAVTADNYKDFTDSTKVYEPVSTQLEESAHATKKVW (1/1)	Bacteria	Blautia producta	D-galactose-binding periplasmic protein n=6 Tax=Lachnospiraceae TaxID=186803 RepID=A0A4P6M607_9FIRM	is_IgA_coated_strain	FALSE
agilent_76826	GSMATGWLKLDNDWYYLSSSGRMATGWVKTDGSWYYLTSSGAMAENTWIGNYYVNSNGAWTRTR (1/1)	Bacteria	Blautia producta	Autolysin n=3 Tax=Blautia TaxID=572511 RepID=A0A4P6LV93_9FIRM	is_IgA_coated_strain	FALSE
agilent_141708	NTKYYLYGNGAMATGWAALGNKWYYFTDSGAVARGWFKVNNTWYYSDSSGIMQTGWLKQGNTKY (1/1)	Bacteria	Blautia producta	Toxin A n=3 Tax=Blautia TaxID=572511 RepID=A0A4P6M4H6_9FIRM	is_IgA_coated_strain	FALSE
agilent_122181	LYCYNTWYYLNGNGAMAEGWISIGGTWYYMQPGNGAMKTGWQKIDGKWYFLNPNGAMRTGGWFN (1/1)	Bacteria	Blautia producta	Toxin A n=4 Tax=Blautia TaxID=572511 RepID=A0A4P6M723_9FIRM	is_IgA_coated_strain	FALSE
agilent_17417	AGKMQTGWIKSNGRYYYTSGSGAMMTGWIFVGNKWYYLDDSGAMLTGWYKVKGVWYYSNSSGEM (1/1)	Bacteria	Blautia producta	Toxin A n=3 Tax=Blautia TaxID=572511 RepID=A0A4P6M4H6_9FIRM	is_IgA_coated_strain	FALSE
agilent_37652	DKWESIDGKWYAFDADGYMRTGWFREGNTWYYLTSSGAMATGWVQVGNSWYYFRDNGAMATGWV (1/1)	Bacteria	Blautia producta	Autolysin n=3 Tax=Blautia TaxID=572511 RepID=A0A4P6LV93_9FIRM	is_IgA_coated_strain	FALSE
agilent_207238	VYEPVSTQLEESAHATKKVWLDIYNASDNFLSSTYQPLLQNYDDLLNLDVDYIGGDGQTESNIT (1/1)	Bacteria	Blautia producta	D-galactose-binding periplasmic protein n=6 Tax=Lachnospiraceae TaxID=186803 RepID=A0A4P6M607_9FIRM	is_IgA_coated_strain	FALSE
agilent_172699	SGAMQTGWLQLGNIWYYLNSSGAMLTGWHTLGGKEYYFNNSGAWVPDKKKDNTQNLYAIEGKSS (1/1)	Bacteria	Blautia producta	Toxin A n=4 Tax=Blautia TaxID=572511 RepID=A0A4P6M723_9FIRM	is_IgA_coated_strain	FALSE
agilent_46785	EEKTETVTVKSPVNVRADAASQAQVLGVLQGGTTVTRTGICDNGWHRIVYEGETGYVWGDYLSD (1/1)	Bacteria	Blautia producta	Putative endopeptidase p60 n=6 Tax=Clostridiales TaxID=186802 RepID=A0A4V0Z7B6_9FIRM	is_IgA_coated_strain	FALSE
agilent_205930	VTSNYKLINTPQKGGGLTAHITSIEYPSSGPEINEAVADNDYTTSWSLPSWDAGGYNSGKPSPI (1/1)	Bacteria	Blautia producta	Uncharacterized protein n=5 Tax=Clostridiales TaxID=186802 RepID=A0A4P6M5E2_9FIRM	is_IgA_coated_strain	FALSE
agilent_26064	ATGWVADGNKWFYLNGMGAMTTGWQKVNDLWYYLNPSNGVMYANTWTPDGYYVDSSGAWTGQRR (1/1)	Bacteria	Blautia producta	Toxin A n=3 Tax=Blautia TaxID=572511 RepID=A0A4P6M4H6_9FIRM	is_IgA_coated_strain	FALSE
agilent_21513	AMQTGWYKVGKTWYYSNGSGVMQTGWLNLNGTWYYLNGSGAMQTGWLKLGSTWYYLNPSNGAMR (1/1)	Bacteria	Blautia producta	Toxin A n=4 Tax=Lachnospiraceae TaxID=186803 RepID=A0A4P6M1P6_9FIRM	is_IgA_coated_strain	FALSE
agilent_21512	AMQTGWYKVGKTWYYSNGSGAMQTGWLNLNGTWYYLNGNGSMATGWLNLGGTWYYLNPSGGAMQ (1/1)	Bacteria	Blautia producta	Toxin A n=4 Tax=Lachnospiraceae TaxID=186803 RepID=A0A4P6M1P6_9FIRM	is_IgA_coated_strain	FALSE
agilent_48005	EGEKIVTSAVSDKFLKGILIGYVSEIKEDPNNLTKTGTLTPAVDFEHLQEVLVIKELKQQKGDS (1/1)	Bacteria	Blautia producta	Cell shape-determining protein MreC n=5 Tax=Lachnospiraceae TaxID=186803 RepID=A0A4P6LZT0_9FIRM	is_IgA_coated_strain	FALSE
agilent_120430	LTGWYKVKGVWYYSNSSGEMLTGLHTIGQSKYYLAGNGAMATGWVYTGNKWYYFNSNGDAAVGW (1/1)	Bacteria	Blautia producta	Toxin A n=3 Tax=Blautia TaxID=572511 RepID=A0A4P6M4H6_9FIRM	is_IgA_coated_strain	FALSE
agilent_79706	GWQYIGGEWYYLKTTSPDSGSMLTGWLKNEGKWYYLETSGVMISNCTRTIGKAKYTFNSSGAVV (1/1)	Bacteria	Blautia producta	hypothetical protein n=1 Tax=Blautia producta TaxID=33035 RepID=UPI0009DAAF75	is_IgA_coated_strain	FALSE
agilent_156689	QNKYQLTDLKDSTTYEICLTGTNEMGTSGKSKLYAGETTDIDPAVTSNYKLINTPQKGGGLTAH (1/1)	Bacteria	Blautia producta	Uncharacterized protein n=5 Tax=Clostridiales TaxID=186802 RepID=A0A4P6M5E2_9FIRM	is_IgA_coated_strain	FALSE
agilent_68700	GFQEWWNTSRPSKMTIKSGDKTLKEKAFTVYNTSTDLQVNQTFEVTEENAGRITVTISKTGNPD (1/1)	Bacteria	Blautia producta	Beta-L-arabinobiosidase n=5 Tax=Clostridiales TaxID=186802 RepID=A0A4P6M6J9_9FIRM	is_IgA_coated_strain	FALSE
agilent_155032	QKEIDKAADSIQKAVSNLKKTAKGTWKHNSKGWWYEYDNGKWAADKWESIDGKWYAFDADGYMR (1/1)	Bacteria	Blautia producta	Autolysin n=3 Tax=Blautia TaxID=572511 RepID=A0A4P6LV93_9FIRM	is_IgA_coated_strain	FALSE
agilent_12530	AAGTIAVYGQNAAEKQVKEAAEEKLAQDETAVYIPWDEDTLYKEAVTDQNIVKQVCEKYGLDYD (1/1)	Bacteria	Blautia producta	Uncharacterized protein n=3 Tax=Blautia TaxID=572511 RepID=A0A4V0Z735_9FIRM	is_IgA_coated_strain	FALSE
agilent_24542	ASDADGVQRGSTWQCCPGLLVYRRDIAKEVFGTDDPGAIGEKTKDWDAMKATANELSAKGYYAL (1/1)	Bacteria	Blautia producta	ABC transporter substrate-binding protein n=2 Tax=Blautia TaxID=572511 RepID=A0A1C7IDY3_9FIRM	is_IgA_coated_strain	FALSE
agilent_47238	EETLYSPFVMMTGLILPGETFSNVVIDNGKVISDGSRNIVLGIAMPGLKESLGLDKALNKDGDS (1/1)	Bacteria	Blautia producta	Uncharacterized protein n=4 Tax=Clostridiales TaxID=186802 RepID=A0A4P6LZP8_9FIRM	is_IgA_coated_strain	FALSE
agilent_59714	FGFMSKNTAGDAMSENYADVLASTVESNKDSFSEEEYETLSKDIETIRGIEEEIAKLEKEIAAS (1/1)	Bacteria	Blautia producta	Thioredoxin domain-containing protein n=3 Tax=Clostridiales TaxID=186802 RepID=N2AGS8_9CLOT	is_IgA_coated_strain	FALSE
agilent_93814	IVKSQGILDSLNFLQDIYTNGYGPDLSLVLNGQASNTSAREYLPEGKLAISLDGSWITGNWTDT (1/1)	Bacteria	Blautia producta	Multiple sugar transport system substrate-binding protein n=7 Tax=Lachnospiraceae TaxID=186803 RepID=A0A4R2K0E0_9FIRM	is_IgA_coated_strain	FALSE
twist_25412	YTMKTIATFGDSNITFKDGETFTENRSDGETVQTTINIVGNKWDQLQKGTKDVR (1/1)	Animal	Blomia tropicalis (mite)	allergen_name False allergome_name Blo t 13 (2/5) (1/1) allergenonline_name False SDAP_name False iedb_name False	is_allergens	FALSE
twist_19908	RRFQRELEAAEDRADQAESNLSFIRAKHRSWVTTSQVPGGTRQVFVTEQESSNF (1/1)	Animal	Blomia tropicalis (mite)	allergen_name Blo t 11 (1/1) (1/1) allergome_name Blo t 11 (1/2) (1/1) allergenonline_name Blo t 11.0101 (1/1) (1/1) SDAP_name Blo t 11 (1/1) (1/1) iedb_name Paramyosin (1/1)	is_allergens	FALSE
twist_9814	KFNLQVRGTRGEHTEAEGGIYDISNKRRLGLTEYQAVKEMHDGIAELIKLEKEL (1/1)	Animal	Bombus hypocrita (bumble bee)	allergen_name False allergome_name Bom hy AK (1/2) (1/1) allergenonline_name False SDAP_name False iedb_name False	is_allergens	FALSE
twist_12068	LPKLAANREKLEEIAGKFNLQVRGTRGEHTEAEGGIYDISNKRRLGLTEYQAVK (1/1)	Animal	Bombus hypocrita (bumble bee)	allergen_name False allergome_name Bom hy AK (1/2) (1/1) allergenonline_name False SDAP_name False iedb_name False	is_allergens	FALSE
twist_10973	KYHLQVRGTRGEHTEAEGGVYDISNKRRMGLTEYDAVKEMYDGIAELIKIEKSL (1/1)	Animal	Bombyx mori (domestic silk moth)	allergen_name False allergome_name Bomb m 1 (1/4) (1/1) allergenonline_name False SDAP_name False iedb_name False	is_allergens	FALSE
agilent_220340	AGGALSLAAAEVAGALELSGQGVTVDRASASRARIDSTGSVGIGALKAGAVEAASPRRARRALR (1/1)	Bacteria	Bordetella	Filamentous hemagglutinin n=89 Tax=Bordetella TaxID=517 RepID=FHAB_BORPE	is_VFDB	FALSE
agilent_242556	VQLINGKTQQPVKLGLQGKIALPEAQQTESATFSLPMKAQYYQTSTSTSAGKLSVTYAVTLNYD (1/1)	Bacteria	Bordetella	Protein FhaE n=35 Tax=Bordetella TaxID=517 RepID=FHAE_BORPE	is_VFDB	FALSE
agilent_220764	ALKAGAVEAASPRRARRALRQDFFTPGSVVVRAQGNVTVGRGDPHQGVLAQGDIIMDAKGGTLL (1/1)	Bacteria	Bordetella	Filamentous hemagglutinin n=89 Tax=Bordetella TaxID=517 RepID=FHAB_BORPE	is_VFDB	FALSE
agilent_236540	PQKATPGPVAEVGKATVTTVQVQSAPPKPAPVAKQPAPAPKPKPKPKPKAERPKPGKTTPLSGR (1/1)	Bacteria	Bordetella	Filamentous hemagglutinin n=89 Tax=Bordetella TaxID=517 RepID=FHAB_BORPE	is_VFDB	FALSE
twist_34760	GKVDIGTYRYRLAANGNGQWSLVGAKAPPAPKPAPQPGPQPPQPPQPQPEAPAP (1/1)	Bacteria	Bordetella pertussis	pertactin & Pertactin precursor & P.69 outer membrane protein precursor	is_IEDB	FALSE
agilent_794	AVVRAPAKPRSPPRSERQPRSPPRSERQPRSPPRSERQPRSPPRSERQPRPRPEVRPPPAKQRP (1/1)	Bacteria	Boreoeutheria	Myelin-associated oligodendrocyte basic protein n=42 Tax=Boreoeutheria TaxID=1437010 RepID=MOBP_HUMAN	is_IEDB	FALSE
agilent_11583	MIINHNTSAINASRNNGINAANLSKTQEKLSSGYRINRASDDAAGMGVSGKINAQIRGLSQASR (1/1)	Bacteria	Borreliaceae	Borreliaceae_Flagellar filament	is_IEDB	FALSE
twist_16788	PELFRQFYQLDAYPSGAWYYVPLGTQYTDAPSFSDIPNPIGLENSEKTTMPLW (1/1)	Animal	bos (genus, the species is unclear) - wild or domestic cattle	allergen_name False allergome_name False allergenonline_name Unassigned (1/1) (1/1) SDAP_name Bos d 8 (5/13) (1/1) iedb_name False	is_allergens	FALSE
twist_11747	LKNLKDSGASKEELKAKVEEALHAVIDEEKKQYIADFGPACKKIFGVHTSRRRR (1/1)	Animal	bos (genus, the species is unclear) - wild or domestic cattle	allergen_name False allergome_name False allergenonline_name Unassigned (1/1) (1/1) SDAP_name False iedb_name False	is_allergens	FALSE
twist_15849	NGTPGQTGARGLPGERGRVGAPGPAGARGSDGSVGPVGPAGPIGSAGPPGFPGA (1/1)	Animal	bos (genus, the species is unclear) - wild or domestic cattle	allergen_name False allergome_name Bos d alpha2I (2/2) (1/1) allergenonline_name Unassigned (1/1) (1/1) SDAP_name False iedb_name collagen, type I, alpha 2 (1/2) (1/1), alpha2(I) collagen (1/1)	is_allergens	FALSE
twist_530	AGDEGNAGPDGAPGERGGPGERGPRGTPGARGPRGDPGEAGPQGDQGREGPVGV (1/1)	Animal	bos (genus, the species is unclear) - wild or domestic cattle	allergen_name False allergome_name Bos d Collagen_140kD (2/2) (1/1) allergenonline_name False SDAP_name False iedb_name False	is_allergens	FALSE
twist_1184	APGPAGANGDRGEAGPAGPAGPAGPRGSPGERGEVGPAGPNGFAGPAGAAGQPG (1/1)	Animal	bos (genus, the species is unclear) - wild or domestic cattle	allergen_name False allergome_name Bos d alpha2I (2/2) (1/1) allergenonline_name Unassigned (1/1) (1/1) SDAP_name False iedb_name collagen, type I, alpha 2 (1/2) (1/1), alpha2(I) collagen (1/1)	is_allergens	FALSE
twist_25228	YPELFRQFYQLDAYPSGAWYYVPLGTQYTDAPSFSDIPNPIGSENSEKTTISLW (1/1)	Animal	bos (genus, the species is unclear) - wild or domestic cattle	allergen_name False allergome_name False allergenonline_name Unassigned (1/1) (1/1) SDAP_name Bos d 8 (6/13) (1/1) iedb_name False	is_allergens	FALSE
twist_4346	ELFRQFYQLDAYPSGAWYYVPLGTQYTDAPSFSDIPNPIGSENSGKTTMPLW (1/1)	Animal	bos (genus, the species is unclear) - wild or domestic cattle	allergen_name False allergome_name Bos d 8 (2/6), Bos d 9 (2/3) (1/1) allergenonline_name False SDAP_name False iedb_name False	is_allergens	FALSE
twist_40110	KTEIPTINTIASGEPTSTPTTEAVESTVATLEDSPEVIESPPEINTVQVTSTAV (1/1)	Animal	Bos taurus	Kappa-casein precursor	is_IEDB	FALSE
twist_33039	FGLKKEECPAVRLITLEEEMTKYKPESDELTAEKITEFCHRFLEGKIKPHLMSQ (1/1)	Animal	Bos taurus	protein disulfide-isomerase precursor	is_IEDB	FALSE
twist_27025	AKGSPGCPGEMGKPGLPGKPGLPGIKGEPGLAMPGEPGAPGLPGERGSSGENGE (1/1)	Animal	Bos taurus	collagen, type IV, alpha 3 (Goodpasture antigen)	is_IEDB	FALSE
twist_36969	IGSSSEESAEVATEEVKITVDDKHYQKALNEINQFYQKFPQYLQYLYQGPIVLN (1/1)	Animal	Bos taurus	Alpha-S2-casein precursor	is_IEDB	FALSE
twist_57645	YPELFRQFYQLDAYPSGAWYYVPLGTQYTDAPSFSDIPNPIGSENSEKTTMPLW (1/1)	Animal	Bos taurus	alpha S1 casein & Alpha-S1-casein	is_IEDB	FALSE
twist_7818	HAQQKEPMIGVNQELAYFYPQLFRQFYQLDAYPSGAWYYVPLGTQYPDAPSFSD (1/1)	Animal	Bubalus bubalis (buffalo)	allergen_name False allergome_name Bub b 8 (5/6), Bub b 9 (1/2) (1/1) allergenonline_name False SDAP_name False iedb_name False	is_allergens	FALSE
twist_22083	TEEVKITVDDKHYQKALNEINQFYQKFPQYLQYLYQGPIVLNPWDQVKRNAVPI (1/1)	Animal	Bubalus bubalis (buffalo)	allergen_name False allergome_name Bub b 10 (2/3), Bub b 8 (6/6) (1/1) allergenonline_name False SDAP_name False iedb_name False	is_allergens	FALSE
twist_25254	YPQLFRQFYQLDAYPSGAWYYVPLGTQYPDAPSFSDIPNPIGSENSGKTTMPLW (1/1)	Animal	Bubalus bubalis (buffalo)	allergen_name False allergome_name Bub b 8 (5/6), Bub b 9 (1/2) (1/1) allergenonline_name False SDAP_name False iedb_name False	is_allergens	FALSE
agilent_233272	MLGINSNINSLVAQQNLNGSQGALSQAITRLSSGKRINSAADDAAGLAIATRMQTQINGLNQGV (1/1)	Bacteria	Burkholderia pseudomallei	VFG002535(gb|YP_109915) (fliC) flagellin [Flagella (VF0430)] [Burkholderia pseudomallei K96243]	is_VFDB	FALSE
agilent_220368	AGLAIATRMQTQINGLNQGVSNANDGVSILQTASSGLTSLTNSLQRIRQLAVQASNGPLSASDA (1/1)	Bacteria	Burkholderiaceae	VFG002535(gb|YP_109915) (fliC) flagellin [Flagella (VF0430)] [Burkholderia pseudomallei K96243]	is_VFDB	FALSE
agilent_130111	MRVNCNISAIIANNQLSKSEDALSSAIERLSSGLRINKAEDDASGMAISKKMHAQIKAIERSAN (1/1)	Bacteria	Butyrivibrio	Flagellin n=3 Tax=Butyrivibrio TaxID=830 RepID=D4S2X1_9FIRM	is_gut_microbiome	FALSE
agilent_73393	GMAISKKMHAQIKAIERSANNTQDGVSVVQTAEGALSELENILQRMRELSVKAASETNSGEEKD (1/1)	Bacteria	Butyrivibrio	Flagellin n=3 Tax=Butyrivibrio TaxID=830 RepID=D4S2X1_9FIRM	is_gut_microbiome	FALSE
twist_12245	LQVRGTRGEHTEAEGGVYDISNKRRMGLTEYQAVKEMQDGILELIKIEKEMQ (1/1)	Animal	Callinectes sapidus (the blue crab)	allergen_name False allergome_name Cal s 2 (2/3) (1/1) allergenonline_name False SDAP_name False iedb_name False	is_allergens	FALSE
agilent_208438	WGTDEYNQALGLKRAKAVKEALIAQGVNSDRIAVKSYGETNPVCTEKTKACDAQNRRAEFKLSR (1/1)	Bacteria	Campylobacter coli	Peptidoglycan-associated protein n=64 Tax=Campylobacteraceae TaxID=72294 RepID=D2N0B9_CAMJU	is_patho_strain	FALSE
agilent_161107	RANFDNASKDYNRSKTLYNKGAISQKEYDSALANFNNTKANLTSARADLENARIDLAYTEIKAP (1/1)	Bacteria	Campylobacter coli	CmeA n=102 Tax=Campylobacter TaxID=194 RepID=C0M170_CAMCO	is_patho_strain	FALSE
agilent_185725	TFKLDELPTNLSATEKSRKMVQENCIRCHADFAQTAINATTNPHADKSLNCASCHKDVGHKHGI (1/1)	Bacteria	Campylobacter jejuni	Cytochrome c-type protein n=76 Tax=Campylobacteraceae TaxID=72294 RepID=A0A246B2R4_CAMJU	is_patho_strain	FALSE
agilent_100245	KIPKNPSKVVILDLGILDTFDALKLNDKVVGVPAKNLPKYLQQFKNKPSVGGVQQVDFEAINAL (1/1)	Bacteria	Campylobacter jejuni	Enterochelin ABC transporter substrate-binding protein n=211 Tax=Campylobacteraceae TaxID=72294 RepID=A0A2R4CZR0_CAMJU	is_patho_strain	FALSE
twist_88491	PNKMSTVKGKIKKGGAIVGMATGAALPFGYNLLKRNNIRTDPHIINTYNGTPNR (1/1)	Phage	Campylobacter phage CP30A	YP_006908093.1 hypothetical protein [Campylobacter phage CP30A]	is_phage	FALSE
twist_81512	MKKGITLNEAVKRRAKNMDKSKGITLNEAAEKGYFKYIKRKVSINESEINGLKD (1/1)	Phage	Campylobacter phage CP30A	YP_006908131.1 hypothetical protein [Campylobacter phage CP30A]	is_phage	FALSE
twist_72254	INCQTKKIRSKWSIEAITDLVALTGKTTVEDILERELLTEIIQEIDFSALKMMT (1/1)	Phage	Campylobacter phage PC14	YP_009321608.1 major head protein II [Campylobacter phage PC14]	is_phage	FALSE
twist_87581	NVAGVDLNADRDYVTISQGTKKYMNESEFASQNYLGMVCNGLRLHVYPDRIIEN (1/1)	Phage	Campylobacter virus CP21	YP_007005285.1 radical SAM domain-containing protein [Campylobacter virus CP21]	is_phage	FALSE
twist_82594	MLSFVVNQALPDLNQSFNSEGTDLTSYVKPESNLNLVYKKRSNITYTIEKSFES (1/1)	Phage	Campylobacter virus CP21	YP_007005167.1 hypothetical protein [Campylobacter virus CP21]	is_phage	FALSE
twist_86336	NFNSYYKNFIDTFNTNSRVLPSTQALIANGRTITLRRADGSSESIETQDTLYDD (1/1)	Phage	Campylobacter virus CPt10	YP_009169040.1 hypothetical phage protein [Campylobacter virus CPt10]	is_phage	FALSE
twist_92035	SEYELYDHTISNFNTFDEDKLSKPFVYKDAKLKIFAKTPGIWGNKIDVAIAHPD (1/1)	Phage	Campylobacter virus CPt10	YP_009168989.1 Possible phage tail sheath protein [Campylobacter virus CPt10]	is_phage	FALSE
twist_87571	NTYGYRVRAKIKYNEDSLEVIAEDELKNTQLLYIDKTLFSKYNSQVYKDFKESM (1/1)	Phage	Campylobacter virus CPt10	YP_009168980.1 hypothetical phage protein [Campylobacter virus CPt10]	is_phage	FALSE
twist_63959	DQKEIDSLFNDKFLRALQKNQNILIDKTNTSVKSRRRLFTASSLVRNYHKKAVV (1/1)	Phage	Campylobacter virus CPt10	YP_009168991.1 hypothetical phage protein [Campylobacter virus CPt10]	is_phage	FALSE
twist_24318	VTKAVENAKDGEIFLLENLRYHIEEEGSSKDKDGKKVKADPEAVKKFRQELTSL (1/1)	Fungus	Candida albicans	allergen_name False allergome_name Cand a PGK (2/2) (1/1) allergenonline_name False SDAP_name False iedb_name False	is_allergens	FALSE
twist_10153	KKVKADPEAVKKFRQELTSLADVYINDAFGTAHRAHSSMVGLEVPQRAAGFLMS (1/1)	Fungus	Candida albicans	allergen_name False allergome_name Cand a PGK (2/2) (1/1) allergenonline_name False SDAP_name False iedb_name False	is_allergens	FALSE
agilent_123141	MALDTKGSSVEYDKMEIVHPERVGRDTKKYVKPVVFPEDKPKTKPAKRTYAQVIDIEDPNREQL (1/1)	Bacteria	Candidatus Gastranaerophilales bacterium	Uncharacterized protein n=1 Tax=Candidatus Gastranaerophilales bacterium TaxID=2137880 RepID=A0A316NYM2_9BACT	is_gut_microbiome	FALSE
twist_20844	SIRSSSEESAEVAPEEIKITVDDKHYQKALNEINQFYQKFPQYLQYPYQGPIVL (1/1)	Animal	capra hircus (goat)	allergen_name False allergome_name Cap h 10 (1/2), Cap h 8 (1/5) (1/1) allergenonline_name False SDAP_name False iedb_name False	is_allergens	FALSE
twist_12102	LPQAIKSTEIIEGDGGPGTIKKITFGEASKYKYSKHRIDALDPENCTYSFSVIE (1/1)	Plant	Castanea sativa (the sweet chestnut)	allergen_name False allergome_name Cas s 1 (1/6) (1/1) allergenonline_name Unassigned (1/1) (1/1) SDAP_name False iedb_name False	is_allergens	FALSE
twist_6459	GGPGTIKKITFGEASKYKYSRHRIDALDPENCTYSFSVIEGDVLTDIENVSTET (1/1)	Plant	Castanea sativa (the sweet chestnut)	allergen_name False allergome_name Cas s 1 (6/6) (1/1) allergenonline_name Unassigned (1/1) (1/1) SDAP_name False iedb_name False	is_allergens	FALSE
twist_3072	DNLIPKVLPQAIKSTEIIEGNGGPGTIKKITFGEASKYKYSKHRIDALDPENCT (1/1)	Plant	Castanea sativa (the sweet chestnut)	allergen_name Cas s 1 (1/1) (1/1) allergome_name Cas s 1 (3/6) (1/1) allergenonline_name Cas s 1.0101 (1/1) (1/1) SDAP_name False iedb_name False	is_allergens	FALSE
agilent_7725	QQSHLSSIVTPEEQEFVNNNAQDYQWIGLNDRTIEGDFRWSDGHPMQFENWRPNQPDNFFAAGE (1/1)	Animal	Catarrhini	Aggrecan core protein n=17 Tax=Catarrhini TaxID=9526 RepID=PGCA_HUMAN	is_IEDB	FALSE
agilent_2709	FVSSRIEAVKLQMEPKMQSKTKIYRRPLDRPASPRSDVNDIKGTPPEEISAAQPLLRPNSAGSS (1/1)	Animal	Catarrhini	Syncytin-1 n=15 Tax=Catarrhini TaxID=9526 RepID=SYCY1_HUMAN	is_IEDB	FALSE
agilent_5730	LRSPSKVIESLQEKLASPPRRADPDRLMRMKEVSSVSRMRVLSFRNADSQEDAEELKATTRGQA (1/1)	Animal	Catarrhini	Junctional protein associated with coronary artery disease n=49 Tax=Catarrhini TaxID=9526 RepID=JCAD_HUMAN	is_IEDB	FALSE
agilent_221094	AQAIDVEATKAAQEKDEKAKPVVIAETTTTLANKEKTGTWKIRHKLTTEQVLDKTIVLFNYVYE (1/1)	Bacteria	cellular organisms	LPXTG-motif cell wall anchor domain protein n=251 Tax=cellular organisms TaxID=131567 RepID=E2YSZ2_ENTFL	is_VFDB	FALSE
twist_35894	GYYQLLQASLTCSPHRQRRSTKDNFNVYKATRPYLAHCPDCGEGHSCHSPVALE (1/1)	Virus	Chikungunya virus	structural polyprotein (1/3) & E2 protein (2/4)	is_IEDB	FALSE
agilent_239721	SPRIFSGAEKKQQLASVITNTLDAINADNEDYPKPGDFPRSSFSSTPPHAPVPQSEIPTSPTST (1/1)	Bacteria	Chlamydia trachomatis	Low Calcium Response E n=20 Tax=Chlamydia trachomatis TaxID=813 RepID=O84091_CHLTR	is_VFDB	FALSE
agilent_183470	TAPVSTKSEESKKPAEPAKDDKAVKDGKPAVAAPAPTKPEESKKTVEPAKDDKAVKDNKVAAAA (1/1)	Bacteria	Clostridia bacterium UC5.1-1D1	hypothetical protein n=1 Tax=Clostridia bacterium UC5.1-1D1 TaxID=1697794 RepID=UPI0006C7ABC3	is_gut_microbiome	FALSE
agilent_193795	TVEPAKDDKAVKDNKVAAAAPAHTKPEDGKKLAEPVKDDKAAKDGKPAATAPAPTKPEESKKPA (1/1)	Bacteria	Clostridia bacterium UC5.1-1D1	hypothetical protein n=1 Tax=Clostridia bacterium UC5.1-1D1 TaxID=1697794 RepID=UPI0006C7ABC3	is_gut_microbiome	FALSE
agilent_89422	ILNETAFYPEGGGQPADKGTIEGEEVLDVQYVDGEICHIMKKPLKAGEQVVGRINWEWRFDLMQ (1/1)	Bacteria	Clostridiales	Alanine--tRNA ligase n=9 Tax=Clostridiales TaxID=186802 RepID=A0A173RR50_9FIRM	is_gut_microbiome	FALSE
agilent_205947	VTSYIPGEGHNLQEHSVVLIRGGRVKDLPGTRYHIIRGTLDTAGVANRKQARSKYGAKRPKAAK (1/1)	Bacteria	Clostridiales	30S ribosomal protein S12 n=10 Tax=Clostridiales TaxID=186802 RepID=C9L9J0_BLAHA	is_gut_microbiome	FALSE
agilent_146164	PGLAESWDFDDETNTYTFHMAEDAKWQDGEPVTAEDVKFTIEAIMDPENGSENAPNYEDVEEIN (1/1)	Bacteria	Clostridiales	Oligopeptide-binding protein AppA n=59 Tax=Clostridiales TaxID=186802 RepID=A0A174CCG1_9FIRM	is_gut_microbiome	FALSE
agilent_68956	GGAIGFAIFPAHWSWMGNLPY (1/1)	Bacteria	Clostridiales	Uncharacterized protein n=23 Tax=Clostridiales TaxID=186802 RepID=E7GPX5_CLOSY	is_gut_microbiome	FALSE
agilent_113561	LIQTAEGALNEAHSILQRMNELAVQGANDTNENIDREAINEELDALTTELDRISSTTQFNKQNL (1/1)	Bacteria	Clostridiales	Flagellin n=2 Tax=Clostridiales TaxID=186802 RepID=A0A354D3V1_9FIRM	is_gut_microbiome	FALSE
agilent_50247	EKLSSGYRINRAGDDAAGLKISEKMRSQVRGLNRASTNAQDGVSLIQTAEGALNEAHSILQRMN (1/1)	Bacteria	Clostridiales	Flagellin n=2 Tax=Clostridiales TaxID=186802 RepID=A0A354D3V1_9FIRM	is_gut_microbiome	FALSE
agilent_64780	FYDIYTEDEKAADPDKADTGLFYFKGNPGAKFSICNAGGAFAYVGAMQDSFPHALELSRKEYNA (1/1)	Bacteria	Clostridiales	Alpha/beta hydrolase n=6 Tax=Clostridiales TaxID=186802 RepID=A0A1Q6L500_9FIRM	is_gut_microbiome	FALSE
agilent_70626	GIGQVSSKLPTFKSGTAKLYKGTKTLKSGTAALVANNNTLNSGAGQLASGAGQIASGSSQLAAG (1/1)	Bacteria	Clostridiales	Chromosome segregation protein n=15 Tax=Clostridiales TaxID=186802 RepID=D4MYA1_ANAHA	is_gut_microbiome	FALSE
agilent_54114	ERKTGARGLRSIIENVMTDIMYDIPSNEKIEKCIITKDTIQNNAKPKIIENPNKESKKKQRVQA (1/1)	Bacteria	Clostridiales	ATP-dependent Clp protease ATP-binding subunit ClpX n=3 Tax=Clostridiales TaxID=186802 RepID=A0A1Q6JWM2_9CLOT	is_gut_microbiome	FALSE
agilent_56881	EWEDATVSWDQSTPLQGEIGADDGQQRIWWNFKNYGDNTGHDGGVTHRLDVKVNGETVTQVDFD (1/1)	Bacteria	Clostridiales	Uncharacterized protein n=4 Tax=Clostridiales TaxID=186802 RepID=R7IJL8_9FIRM	is_gut_microbiome	FALSE
agilent_129839	MRINHNISAQLTNVSLKKVDNKVSASLERLSTGYKINKAADDSAGMAISNKMRTQIRALDQASR (1/1)	Bacteria	Clostridiales	Flagellin n=7 Tax=Clostridiales TaxID=186802 RepID=A0A3D2TUV9_9FIRM	is_gut_microbiome	FALSE
agilent_139748	NPTGTNYYTLNDVELINKEYVESSDTIGKMCMPEQNQDSIKVAITATKKIRDKIKVTDISAVAD (1/1)	Bacteria	Clostridiales	Uncharacterized protein conserved in bacteria n=36 Tax=Clostridiales TaxID=186802 RepID=A0A174SVM6_9FIRM	is_gut_microbiome	FALSE
agilent_164665	RLEHTIANLDNVAENTQAAESRIRDTDMASEMVEYSKNNILAQAGQSMLAQSNQSTQGVLSLLQ (1/1)	Bacteria	Clostridiales	Flagellin n=2 Tax=Clostridiales TaxID=186802 RepID=A0A354D3V1_9FIRM	is_gut_microbiome	FALSE
agilent_215637	YNLSAAMQSKNSEEGIVEVNAKVQGNSTILDNNTNTSIQFDDKGNNVKVTKYVDFSADIVDEKE (1/1)	Bacteria	Clostridiales	Uncharacterized protein n=11 Tax=Clostridiales TaxID=186802 RepID=B0P2M9_9CLOT	is_gut_microbiome	FALSE
agilent_71860	GKMGAVQNRLEHTINNLDTASENLQTAESRIRDTDMAEEMVNYSKNNILAQAGQSMLAQANQSN (1/1)	Bacteria	Clostridiales	Flagellin n=3 Tax=Clostridiales TaxID=186802 RepID=A0A174IP95_9FIRM	is_gut_microbiome	FALSE
agilent_182818	TAAENTTYDKEKLKKQVKALNCAQKENQVAPENAYVAYGDSQFEIVPETEGSKLDLKNAYNVLS (1/1)	Bacteria	Clostridiales	Uncharacterized protein n=32 Tax=Clostridiales TaxID=186802 RepID=C6J8W2_9FIRM	is_gut_microbiome	FALSE
agilent_32166	DDAAGLSISEKMRGQIRGLNQASTNAQDGISLIQTAEGALNESHSILQRMRELSVQASNGTETD (1/1)	Bacteria	Clostridiales	Flagellin n=3 Tax=Clostridiales TaxID=186802 RepID=A0A174IP95_9FIRM	is_gut_microbiome	FALSE
agilent_164671	RLEHTINNLDTASENLQTAESRIRDTDMAEEMVNYSKNNILAQAGQSMLAQANQSNQGVLTLLQ (1/1)	Bacteria	Clostridiales	Flagellin n=3 Tax=Clostridiales TaxID=186802 RepID=A0A174IP95_9FIRM	is_gut_microbiome	FALSE
agilent_135336	NGKKTDIYSPFVMVTGMILSTDNFSNITVDNGKVISDGSRNVVVGFGMPGMKESLDMSSDIADE (1/1)	Bacteria	Clostridiales	Chromosome segregation protein n=36 Tax=Clostridiales TaxID=186802 RepID=A0A174A0Y7_9FIRM	is_gut_microbiome	FALSE
agilent_169172	SADDPAGCAISEKMRVQIRGLDQAKNNTTDGISVINTAEGAIVEIQSMLTRLKELTVQAANDVN (1/1)	Bacteria	Clostridiales	Flagellin n=3 Tax=Clostridiales TaxID=186802 RepID=A0A174MPU4_9FIRM	is_gut_microbiome	FALSE
agilent_62959	FRNVKKRAVWCLNYVDSAVEDNIIENAGGGVLVSCMYFPNTHLMPGTAAGMAGNHQNAGISVKN (1/1)	Bacteria	Clostridiales	Plasmin and fibronectin-binding protein A n=4 Tax=Clostridiales TaxID=186802 RepID=A0A1C6J2Q8_9FIRM	is_gut_microbiome	FALSE
agilent_102473	KMFEPFEGALSKDDMDKLNEEAKAKSPKKKQEKTDKKRRTLETFCTNLTRRAKDGKIDRIIGRD (1/1)	Bacteria	Clostridiales	ATPases with chaperone activity ATP-binding subunit n=2 Tax=Clostridiales TaxID=186802 RepID=R5LI09_9FIRM	is_gut_microbiome	FALSE
agilent_126598	MKINHNISAQLANVNLKKNDNRLSLSMQKLSSGYKITKAADDSAGLAISNKMRTQIRALDRSAQ (1/1)	Bacteria	Clostridiales	Flagellin n=6 Tax=Clostridiales TaxID=186802 RepID=A0A0Q1HMM5_9FIRM	is_gut_microbiome	FALSE
agilent_79054	GVNQLAGGVGQYAGGIKSLVDGIGQVVPGIDTAVNGIQTAVEKMTALSSKIDANQIANFSDSMT (1/1)	Bacteria	Clostridiales	Chromosome segregation protein n=36 Tax=Clostridiales TaxID=186802 RepID=A0A174A0Y7_9FIRM	is_gut_microbiome	FALSE
agilent_73397	GMAISQKMHAQIRGLQRASKNGSDGVSFIQTTEGVLSEIENMLQRCRELSVQAANGSVTTIEDK (1/1)	Bacteria	Clostridiales	Flagellin n=5 Tax=Clostridiales TaxID=186802 RepID=R7C7Y1_9CLOT	is_gut_microbiome	FALSE
agilent_166348	RQGSLIKFKFKEENIMAMVVQHNLTAMNSNRQLGVTTSAQAKSAEKLSSGYRINRAGDDAAGLK (1/1)	Bacteria	Clostridiales	Flagellin n=2 Tax=Clostridiales TaxID=186802 RepID=A0A354D3V1_9FIRM	is_gut_microbiome	FALSE
agilent_139934	NQENKSMRINTNVSAIVSNNALQKAQDALSSSIQRLSSGYKINSSADDPAGCAISEKMRVQIRG (1/1)	Bacteria	Clostridiales	Flagellin n=3 Tax=Clostridiales TaxID=186802 RepID=A0A174MPU4_9FIRM	is_gut_microbiome	FALSE
agilent_214925	YLSAKRRWQAMKSKTFSGRSLRSSLKG (1/1)	Bacteria	Clostridiales	Uncharacterized protein n=27 Tax=Clostridiales TaxID=186802 RepID=C6J887_9FIRM	is_gut_microbiome	FALSE
agilent_73396	GMAISNKMRTQIRALDQASRNSADGDSIIQTAEGAMSEIENILQRIRELGVQAANGTLALEDRK (1/1)	Bacteria	Clostridiales	Flagellin n=7 Tax=Clostridiales TaxID=186802 RepID=A0A3D2TUV9_9FIRM	is_gut_microbiome	FALSE
agilent_72400	GLAISNKMRTQIRALDRSAQNAEDGVSILESADGALSEIHSVLQRVRELCVQNANDTYTLEDRE (1/1)	Bacteria	Clostridiales	Flagellin n=6 Tax=Clostridiales TaxID=186802 RepID=A0A0Q1HMM5_9FIRM	is_gut_microbiome	FALSE
agilent_50246	EKLSSGYRINRAGDDAAGLAISEKMRSQIRGLGQAKRNAQDGISMIQTYEGAAQETHSILQRMK (1/1)	Bacteria	Clostridiales	Flagellin n=2 Tax=Clostridiales TaxID=186802 RepID=R5LM81_9FIRM	is_gut_microbiome	FALSE
agilent_91231	IQGLNKKLTRLDKVRSDLRIVSDKLSDTLATTTIGTAQKVGEGKVQATLAAAELRDATAAQREK (1/1)	Bacteria	Clostridiales	Predicted membrane protein n=30 Tax=Clostridiales TaxID=186802 RepID=A0A173XJU2_9FIRM	is_gut_microbiome	FALSE
agilent_138563	NMTYKKGRESIKTIMGSGLMQDV (1/1)	Bacteria	Clostridiales	PTS system mannose-specific EIID component n=11 Tax=Clostridiales TaxID=186802 RepID=A0A174SSM1_ANAHA	is_gut_microbiome	FALSE
agilent_25007	ASKSKRRRMHYMKAKTASPETAVLTAERKLHNTWVYIKRHWQLYLLFLLPAVALTLVFKYAPMG (1/1)	Bacteria	Clostridiales	Putative multiple-sugar transport system permease YteP n=32 Tax=Clostridiales TaxID=186802 RepID=A0A564U1J5_9FIRM	is_gut_microbiome	FALSE
agilent_69356	GGIKFRKTEEYKAYKDFKKSLKAAKKA (1/1)	Bacteria	Clostridiales	Fn3_like domain-containing protein n=5 Tax=Clostridiales TaxID=186802 RepID=A0A1Q6JQM1_9FIRM	is_gut_microbiome	FALSE
agilent_73129	GLSISEKMRNQIRGINQAVKNSEDGVSLIQTAEGNMSEIHSILQRMGELATKAANDVNASVDRK (1/1)	Bacteria	Clostridiales	Flagellin n=6 Tax=Clostridiales TaxID=186802 RepID=R5NUP6_9CLOT	is_gut_microbiome	FALSE
agilent_45316	EAVAILNGLKEKYEQHHHVHYTAGAIQAAVELSERYISDRFLPDKAIDVMDEAASKKRVGLYTM (1/1)	Bacteria	Clostridiales	Negative regulator of genetic competence ClpC/MecB n=9 Tax=Clostridiales TaxID=186802 RepID=A0A173S2R7_9FIRM	is_gut_microbiome	FALSE
agilent_114834	LLDDQIANTNAKISNTEAQISDYNALISQAETELADAQQREEAQYELFCKRVREMEERGTISYW (1/1)	Bacteria	Clostridiales	Peptidase M23 n=2 Tax=Clostridiales TaxID=186802 RepID=A0A1Q6JQF1_9FIRM	is_gut_microbiome	FALSE
agilent_117770	LQEQQDDSGNSQLKQEVQTALLDQMEVNKYPDGAVDEQVKQANDYYTQIAQMYGVELSDFITTY (1/1)	Bacteria	Clostridiales	Peptidylprolyl isomerase n=21 Tax=Clostridiales TaxID=186802 RepID=A0A374E4C7_9FIRM	is_gut_microbiome	FALSE
agilent_86651	IFFITPDPHTLNCLKSRGRIAPFYQTKRRIHMNTTTTTTTTAAAKRSS (1/1)	Bacteria	Clostridiales	Uncharacterized protein n=32 Tax=Clostridiales TaxID=186802 RepID=C6JF55_9FIRM	is_gut_microbiome	FALSE
agilent_129842	MRINYNALAMNATTNFGKINNKVAKSMSRLSSGYKITSPADDAAGLAISKKMSAQIRGLDRAAL (1/1)	Bacteria	Clostridiales	Flagellin n=7 Tax=Clostridiales TaxID=186802 RepID=R5NUV8_9CLOT	is_gut_microbiome	FALSE
agilent_212303	YFLLRRRKKNPMKSHVFQMKY (1/1)	Bacteria	Clostridiales	Phosphoglycerol transferase and related proteins, alkaline phosphatase superfamily n=34 Tax=Clostridiales TaxID=186802 RepID=A0A173WVL9_9FIRM	is_gut_microbiome	FALSE
agilent_112869	LHEYGIKTRAQISYGQRLEISEPIMSVDYPEAEILNQNNQVDMYRLWTGGAKLQNKVLSSETGA (1/1)	Bacteria	Clostridiales	Uncharacterized protein n=4 Tax=Clostridiales TaxID=186802 RepID=R7IBA0_9FIRM	is_gut_microbiome	FALSE
agilent_126605	MKINTNISALRANFNLNSVQSQLTASINKLSSGYRITKAADDAAGMAISQKMHAQIRGLQRASK (1/1)	Bacteria	Clostridiales	Flagellin n=5 Tax=Clostridiales TaxID=186802 RepID=R7C7Y1_9CLOT	is_gut_microbiome	FALSE
agilent_148478	PNVGKSTFINSLAGKAAAKTGNKPGVTKGKQWIRLNKSVELLDTPGILWPKFEDQSVGLRLALI (1/1)	Bacteria	Clostridiales	Ribosome biogenesis GTPase A n=4 Tax=Clostridiales TaxID=186802 RepID=A0A395YA58_9FIRM	is_gut_microbiome	FALSE
agilent_149232	PRSEILKYQKAQIIVKDENLKKGNMILRTSGKQVKPWKLEGDHYETEVIFLKDGKQTLSVQAED (1/1)	Bacteria	Clostridiales	Ig-like_bact domain-containing protein n=19 Tax=Clostridiales TaxID=186802 RepID=L1Q5F4_ANAHA	is_gut_microbiome	FALSE
agilent_193099	TTKDLGIENDLATEYSCSDDGLTWTVKIRDDVKFTDGEPLTASDVAFTFNTCRDESSVNDFTML (1/1)	Bacteria	Clostridiales	Oligopeptide-binding protein AppA n=5 Tax=Clostridiales TaxID=186802 RepID=A0A1C6BGW9_9FIRM	is_gut_microbiome	FALSE
agilent_202462	VNPGPKPFLENRKVPVIDTERKLFGTRDEFLRLGAKEFTQKVYRSDKLYVTDTTMRDGQQSLLA (1/1)	Bacteria	Clostridiales	Pyruvate carboxylase n=14 Tax=Clostridiales TaxID=186802 RepID=C0EV76_9FIRM	is_gut_microbiome	FALSE
agilent_217974	YTEGRLSGNGAWVMQVDYEANKKALQYFVFGIGEDPGINDSYGVGNDKFIKGYYPEKTEGISTY (1/1)	Bacteria	Clostridiales	LytR_cpsA_psr domain-containing protein n=12 Tax=Clostridiales TaxID=186802 RepID=A0A1Q6NL23_9FIRM	is_gut_microbiome	FALSE
agilent_25733	ATALIVRPFSKKSIQSYVLRNQDELTNYARKVIEEHPMGPLEWNGWKVYYYADDMVEFCTGSFG (1/1)	Bacteria	Clostridiales	Uncharacterized protein n=4 Tax=Clostridiales TaxID=186802 RepID=A0A1Q6NWS0_9FIRM	is_gut_microbiome	FALSE
agilent_26664	ATTLDIYTHITDDMRLTAAANIDRGIGKAAPQEDTSEPGQETAPAQAEKPSMTDFKPYVGRKRR (1/1)	Bacteria	Clostridiales	Site-specific integrase n=11 Tax=Clostridiales TaxID=186802 RepID=A0A1Q6KN20_9FIRM	is_gut_microbiome	FALSE
agilent_62315	FPGLELRLKERTVYRNGELIAMTHREFATLVYLANHPSWVFSAGQIYEEVWGEDGENCGTAVAS (1/1)	Bacteria	Clostridiales	OmpR/PhoB-type domain-containing protein n=30 Tax=Clostridiales TaxID=186802 RepID=E7GPZ1_CLOSY	is_gut_microbiome	FALSE
agilent_31975	DAVPDDADEDTTVGMSYLDAVSYFEENGFDEPDPADYGVWVPGIPVLVGNALEAAGAADWLSGL (1/1)	Bacteria	Clostridiales bacterium 42_27	Ferrous iron transport protein B n=1 Tax=Clostridiales bacterium 42_27 TaxID=1897045 RepID=A0A1Q6NDJ7_9FIRM	is_gut_microbiome	FALSE
twist_42986	LYGIKVDDLPIVPNEKKFFMQSTDAIQAEELYTFGGQDPSIITPSTDKSIYDKV (1/1)	Bacteria	Clostridium botulinum	Botulinum neurotoxin type B precursor & neurotoxin B	is_IEDB	FALSE
agilent_227420	IDLPGLKGENSIKVDDPTYGKVSGAIDELVSKWNEKYSSTHTLPARTQYSESMVYSKSQISSAL (1/1)	Bacteria	Clostridium perfringens	Perfringolysin O n=33 Tax=Clostridium perfringens TaxID=1502 RepID=TACY_CLOPE	is_VFDB	FALSE
agilent_231580	LSYNRNEVLASNGDKIESFVPKEGKKTGNKFIVVERQKRSLTTSPVDISIIDSVNDRTYPGALQ (1/1)	Bacteria	Clostridium perfringens	Perfringolysin O n=33 Tax=Clostridium perfringens TaxID=1502 RepID=TACY_CLOPE	is_VFDB	FALSE
agilent_35533	DGSLATGFKKINDEWYRFDNNGEMQVGWQYINDIWYHFRDNGPMDTGWRKINNDWYYFNNDGEM (1/1)	Bacteria	Clostridium perfringens ATCC 13124	Cell wall binding repeat-containing protein/zinc carboxypeptidase n=15 Tax=Clostridium perfringens TaxID=1502 RepID=A0A381IPS4_CLOPF	is_patho_strain	FALSE
agilent_78371	GTVYGVSTNLNVRTGPGTSYQVIGYLLSGDKVKILEEENGWYKVQFNASTGTKNGYVSKDYIKV (1/1)	Bacteria	Clostridium perfringens ATCC 13124	N-acetylmuramoyl-L-alanine amidase n=56 Tax=Clostridium perfringens TaxID=1502 RepID=A0A336Q741_CLOPF	is_patho_strain	FALSE
agilent_79454	GVVTASKGLNVRKEANTSSQIIGILNSGESVEIIGEENGFYKITYKGQEAYASKNYINIFDGNS (1/1)	Bacteria	Clostridium perfringens ATCC 13124	Mannosyl-glycoprotein endo-beta-N-acetylglucosamidase domain protein, possible enterotoxin n=1 Tax=Clostridium perfringens B str. ATCC 3626 TaxID=451754 RepID=B1R5P4_CLOPF	is_patho_strain	FALSE
agilent_78402	GTWYYLNDNGSMATGWYKVYSKWYYSNSNGVMQTGWLNDNGTWYYLNSSGEMVTNTIIDGWKID (1/1)	Bacteria	Clostridium perfringens ATCC 13124	Cell wall binding repeat-containing protein n=19 Tax=Clostridium perfringens TaxID=1502 RepID=A0A381IPJ2_CLOPF	is_patho_strain	FALSE
agilent_188287	TKKTGIVNVSSSLNVREGASTSSKVIGSLSGNTKVTIVGEEGAFYKIEYKGSHGYVAKEYVKDV (1/1)	Bacteria	Clostridium perfringens ATCC 13124	Mannosyl-glycoprotein endo-beta-N-acetylglucosamidase domain protein, possible enterotoxin n=1 Tax=Clostridium perfringens B str. ATCC 3626 TaxID=451754 RepID=B1R5P4_CLOPF	is_patho_strain	FALSE
agilent_52294	ENGGKAALGWNKINGTWYYFNSDAKMVTAPTRIFDKDSSKEKIYFFDKNGAYRRYSGWYELKPV (1/1)	Bacteria	Clostridium perfringens ATCC 13124	Cell wall binding repeat-containing protein n=9 Tax=Clostridium perfringens TaxID=1502 RepID=A0A4U9NYM5_CLOPF	is_patho_strain	FALSE
agilent_46317	EEAIEVEARSALLMEASTGKIIYEKNANEKFAPASVTKIMTMLLAMEKVDRGEIKLSDQITVSE (1/1)	Bacteria	Clostridium perfringens ATCC 13124	D-alanyl-D-alanine carboxypeptidase n=33 Tax=Clostridium perfringens TaxID=1502 RepID=Q0SS17_CLOPS	is_patho_strain	FALSE
agilent_107181	KVNSALNMRSGPGSNYGVIGTLRNNDEVEIIKEVDGWYEIKFNGKSGYVSSQYIKVVDNESNEE (1/1)	Bacteria	Clostridium perfringens ATCC 13124	N-acetylmuramoyl-L-alanine amidase n=56 Tax=Clostridium perfringens TaxID=1502 RepID=A0A336Q741_CLOPF	is_patho_strain	FALSE
agilent_42179	DTGWRKINNDWYYFNNDGEMQTGWQSIGNKRYHFRDNGVMDTGWRSLGSDWYLLNSDGEMQTGW (1/1)	Bacteria	Clostridium perfringens ATCC 13124	Cell wall binding repeat-containing protein/zinc carboxypeptidase n=15 Tax=Clostridium perfringens TaxID=1502 RepID=A0A381IPS4_CLOPF	is_patho_strain	FALSE
agilent_157325	QPTKEVSNISSEKTDINNGWVHENNNWYYILNNEKITGWKEIDDNWYHFNSEGIMETGWQFING (1/1)	Bacteria	Clostridium perfringens ATCC 13124	Cell wall binding repeat-containing protein n=21 Tax=Clostridium perfringens TaxID=1502 RepID=A0A381IRL2_CLOPF	is_patho_strain	FALSE
agilent_159126	QTGWLNDNGNWYYLNDNGSMATGWYKVDSNWYYSNSSGVMQTGWLNDNGNWYYLNDNGSMATCW (1/1)	Bacteria	Clostridium perfringens ATCC 13124	Cell wall binding repeat-containing protein n=19 Tax=Clostridium perfringens TaxID=1502 RepID=A0A381IPJ2_CLOPF	is_patho_strain	FALSE
agilent_187062	TGWRFLDNNWYHLSENGPMTIGWKISDDKWYYLDDNGAMAQDSEKTINGNIYKFDSDGVMITDK (1/1)	Bacteria	Clostridium perfringens ATCC 13124	Cell wall binding repeat-containing protein n=21 Tax=Clostridium perfringens TaxID=1502 RepID=A0A381IRL2_CLOPF	is_patho_strain	FALSE
agilent_167207	RSLGSDWYLLNSDGEMQTGWQHINNIWYHLEDDGKMNTGWQDINGDKYYFNNSGEMQTGWQYIN (1/1)	Bacteria	Clostridium perfringens ATCC 13124	Cell wall binding repeat-containing protein/zinc carboxypeptidase n=15 Tax=Clostridium perfringens TaxID=1502 RepID=A0A381IPS4_CLOPF	is_patho_strain	FALSE
agilent_79003	GVMNIGWRKIDNIWYYFNINGEMQTGWLFENNIWYHFETTGSMTVGWKKINNDWYYFNSNGEMQ (1/1)	Bacteria	Clostridium perfringens ATCC 13124	LYZ2 domain-containing protein n=27 Tax=Clostridium perfringens TaxID=1502 RepID=Q8XMR4_CLOPE	is_patho_strain	FALSE
agilent_204074	VRSLNKTGIVNVSSSLNVRSSASTSSKVIGSLSGNTKVTIVGEEGAFYKIEYKGSHGYVAKEYV (1/1)	Bacteria	Clostridium perfringens ATCC 13124	Mannosyl-glycoprotein endo-beta-N-acetylglucosamidase domain protein, possible enterotoxin n=1 Tax=Clostridium perfringens B str. ATCC 3626 TaxID=451754 RepID=B1R5P4_CLOPF	is_patho_strain	FALSE
agilent_89931	IMTSNIGADKLDKKNAVGFSAKEDKERDYDKMKGIMLEELKQNFKPEFVNRLDDIVVFHSLEKD (1/1)	Bacteria	Clostridium perfringens ATCC 13124	Negative regulator of genetic competence MecB/ClpC n=38 Tax=Clostridium perfringens TaxID=1502 RepID=Q0SQA8_CLOPS	is_patho_strain	FALSE
agilent_79646	GWKYINKTWYHLRENGVMDTGWRKINGDWYYFNNSGSMMTGWQNINGSWYHLRDNGVVDIGWRE (1/1)	Bacteria	Clostridium perfringens ATCC 13124	YkuD domain-containing protein n=22 Tax=Clostridium perfringens TaxID=1502 RepID=Q8XMR2_CLOPE	is_patho_strain	FALSE
agilent_124779	MFDKLKEIIADKLSVNEDEITMESTFIDDLGADSLDIVELIMALEEELEMEIPDEDAEGFKTVG (1/1)	Bacteria	Clostridium perfringens ATCC 13124	Acyl carrier protein n=7 Tax=Clostridium perfringens TaxID=1502 RepID=ACP_CLOP1	is_patho_strain	FALSE
agilent_135255	NGIIQTGWLNDNGIWYYLNENGSMATGWYKVDSNWYYSNSNGVMQTGWLNDNGNWYYLNDNGSM (1/1)	Bacteria	Clostridium perfringens ATCC 13124	Cell wall binding repeat-containing protein n=19 Tax=Clostridium perfringens TaxID=1502 RepID=A0A381IPJ2_CLOPF	is_patho_strain	FALSE
agilent_135713	NGSPVAFPGPYDWNDKGFVDASKVKLINEGKYSENVMGKWELNNGIWYYYIDGKYVTGWNNIDN (1/1)	Bacteria	Clostridium perfringens ATCC 13124	LYZ2 domain-containing protein n=27 Tax=Clostridium perfringens TaxID=1502 RepID=Q8XMR4_CLOPE	is_patho_strain	FALSE
agilent_199155	VGWKKINNDWYYFNSNGEMQTGWQNIGTPKYHFRDNGVMDIGWREIDGQWHYFNENGEMQTGWQ (1/1)	Bacteria	Clostridium perfringens ATCC 13124	LYZ2 domain-containing protein n=27 Tax=Clostridium perfringens TaxID=1502 RepID=Q8XMR4_CLOPE	is_patho_strain	FALSE
agilent_43394	DVSGYKDYIASMSSDYGLNDKYQDYIDSLLNNIDNLDVPLVSDEYVNGHEAKDINEITNDIKEV (1/1)	Bacteria	Clostridium perfringens ATCC 13124	Collagenase ColA n=88 Tax=Clostridium perfringens TaxID=1502 RepID=COLA_CLOPE	is_patho_strain	FALSE
twist_73447	KCRGSIITSDKNINIFTNGLYAENIGIFGNRRALTQNGIGQMDGGFGNWIEIEK (1/1)	Phage	Clostridium phage phi24R	YP_007006998.1 pre-neck appendage [Clostridium phage phi24R]	is_phage	FALSE
twist_70213	GVKIIGMGDPYIPFLEWEYTRPNSKLDEYKKYLNKCRGSIITSDKNINIFTNGL (1/1)	Phage	Clostridium phage phi24R	YP_007006998.1 pre-neck appendage [Clostridium phage phi24R]	is_phage	FALSE
twist_68029	FTFDRGGKEKNLERVKKLKNEKRRNQILASGQYIETYESEPFYKPFASFVTAYA (1/1)	Phage	Clostridium phage phi24R	YP_007006982.1 DNA polymerase [Clostridium phage phi24R]	is_phage	FALSE
twist_86491	NGVDIATPTGTPVYASKDGTVIKRRELTTSYGKFLIIQHGDSQVVYAHNSELKV (1/1)	Phage	Clostridium phage phi24R	YP_007006989.1 lysozyme-peptidase [Clostridium phage phi24R]	is_phage	FALSE
twist_83701	MQKAKKGPDSRDFTYKFLQMLDEIVIDKKRTPNAAKEFIGYEYEMNKDGQFISK (1/1)	Phage	Clostridium phage phiCP34O	YP_007005329.1 phage terminase large subunit [Clostridium phage phiCP34O]	is_phage	FALSE
twist_99298	YPMISKKVSNAVRLAKQNIKDGKLDTFRVKQLTVGLEGSKFNMKKWGFLLDAPF (1/1)	Phage	Clostridium phage phiCP34O	YP_007005334.1 3''-phosphoadenosine 5''-phosphosulfate sulfotransferase/FAD synthetase-related enzyme [Clostridium phage phiCP34O]	is_phage	FALSE
twist_69336	GLEFPEIVKFAMSQENVEMIRPKKGFSQVIKEDGYPMISKKVSNAVRLAKQNIK (1/1)	Phage	Clostridium phage phiCP34O	YP_007005334.1 3''-phosphoadenosine 5''-phosphosulfate sulfotransferase/FAD synthetase-related enzyme [Clostridium phage phiCP34O]	is_phage	FALSE
twist_91487	RVYKLTEIAEKLNIKEKKALANELMRRGIPNQPYKVDGKSIRGYKIPFIRDYWE (1/1)	Phage	Clostridium phage phiCP34O	YP_007005337.1 predicted P-loop ATPase [Clostridium phage phiCP34O]	is_phage	FALSE
twist_79426	MDLKAILKRCGLEGELVDTIADTIKAEIPKEFVSKQQYNKKVGAIDELNNTIAD (1/1)	Phage	Clostridium phage phiCP34O	YP_007005338.1 phage minor structural protein GP20 [Clostridium phage phiCP34O]	is_phage	FALSE
twist_87106	NNSRYKQHGFFNEKDYVGQANALQRAGYATSPIYAQQLINLIRQHNLNEYDNIN (1/1)	Phage	Clostridium phage phiCT19406A	YP_009277337.1 N-acetylmuramoyl-L-alanine amidase (endogenous virus) [Clostridium phage phiCT19406A]	is_phage	FALSE
twist_95050	TPFQIYLEKTEPITEINEQSEAAYWGDQFEEVVAKEFEKRTGKKVRRDRRHFKH (1/1)	Phage	Clostridium phage phiCT19406A	YP_009277285.1 endonuclease (endogenous virus) [Clostridium phage phiCT19406A]	is_phage	FALSE
twist_78344	MAAIVRIIEPDISDEENERNLQEVIEVLERIADSISISKSTKDE (1/3)	Phage	Clostridium phage phiCT19406A	Clostridium phage phiCT19406A	is_phage	FALSE
agilent_85705	IDTIKESIQKVSDQRSALGAVQNRLEHTISNLDNVVENTTSAESRIRDTDMAEEMVAYSKNNIL (1/1)	Bacteria	Clostridium sp. AM49-4BH	Flagellin (Fragment) n=1 Tax=Clostridium sp. AM49-4BH TaxID=2293035 RepID=A0A416JDV1_9CLOT	is_gut_microbiome	FALSE
agilent_126254	MIVQHNITAMNSNRMLGLTTNSLAKSTEKLSSGYRINRAADDAAGLSISEKMRKQIRGLDQAST (1/1)	Bacteria	Clostridium sp. AM49-4BH	Flagellin (Fragment) n=1 Tax=Clostridium sp. AM49-4BH TaxID=2293035 RepID=A0A416JDV1_9CLOT	is_gut_microbiome	FALSE
agilent_164672	RLEHTISNLDNVVENTTSAESRIRDTDMAEEMVAYSKNNILQQAGQSMLAQANQANQGVLSLLQ (1/1)	Bacteria	Clostridium sp. AM49-4BH	Flagellin (Fragment) n=1 Tax=Clostridium sp. AM49-4BH TaxID=2293035 RepID=A0A416JDV1_9CLOT	is_gut_microbiome	FALSE
agilent_48033	EGEVTASGDTLIFTKGSNLSLSATTDNFQTGGSNLSSTTNPKVKLVASSKTNSASATYYVGVVI (1/1)	Bacteria	Clostridium sp. CAG:609	Uncharacterized protein n=1 Tax=Clostridium sp. CAG:609 TaxID=1262827 RepID=R7P730_9CLOT	is_gut_microbiome	FALSE
agilent_60540	FINMYTAHSQKYRERGLSRAERKQAKGLAGQGDSLDPVGGDALRIDREALAELMRDDAAPRGGR (1/1)	Bacteria	Collinsella	Molybdate ABC transporter permease subunit (Fragment) n=1 Tax=Collinsella sp. TaxID=1965294 RepID=A0A3C1D014_9ACTN	is_gut_microbiome	FALSE
agilent_69593	GGNGVISTGKGRGEPEGSFKCKSGSKTGTVWDNITSTADNMPATEIPTTFKIDLDGNINYVNSE (1/1)	Bacteria	Coprococcus	Uncharacterized protein n=4 Tax=Coprococcus TaxID=33042 RepID=A0A174H7V1_9FIRM	is_gut_microbiome	FALSE
agilent_106728	KVDDSSMSTMQEMSEDIYIVEKGDTLAKISKKVYGDSGHVDAICRMNGLSDGNLIFIGQKLILP (1/1)	Bacteria	Coprococcus	LysM domain protein n=11 Tax=Coprococcus TaxID=33042 RepID=C0BEV3_9FIRM	is_gut_microbiome	FALSE
agilent_57827	FAKPGQKVAFVGATGAGKTTITNLINRFYDIADGKIRYDGINVNKIRKADLRRSLGVVLQDVNL (1/1)	Bacteria	Coriobacteriaceae	Probable multidrug resistance ABC transporter ATP-binding/permease protein YheH n=81 Tax=Coriobacteriaceae TaxID=84107 RepID=A0A174BXL6_9ACTN	is_gut_microbiome	FALSE
agilent_206719	VVRARLSQDTKKKDPRRIFLRATLTKDDEGYLVTPAQNQSSGLFGPIQRSNCMAIMPEGLESRA (1/1)	Bacteria	Coriobacteriia bacterium	Molybdopterin molybdenumtransferase n=1 Tax=Coriobacteriia bacterium TaxID=2052159 RepID=A0A2V2E9Z5_9ACTN	is_gut_microbiome	FALSE
agilent_49633	EIVGVVSGDGRPGSRVSFTAPTKLRNNIREAGEEAHAGEVIVHTGEVITSAGVGFLAGCGVLQV (1/1)	Bacteria	Coriobacteriia bacterium	Molybdopterin molybdenumtransferase n=1 Tax=Coriobacteriia bacterium TaxID=2052159 RepID=A0A2V2E9Z5_9ACTN	is_gut_microbiome	FALSE
twist_58292	MGAQVSTQKTGAHETSLSASGNSIIHYTNINYYKDAASNSANRQDFTQDPSKFTEPVKDVMIKS (1/1)	Virus	Coxsackievirus	Genome polyprotein (4/6) & polyprotein (6/9) & VP1 (3/4) & VP1 capsid protein (3/3) & Chain 1, The Crystal Structure Of Coxsackievirus A9 To 2.9 A Resolution & capsid protein (2/2) & polyprotein CB4 & VP4-VP2 & polyprotein VP0 & Chain 3, The Crystal Structure Of Coxsackievirus A9 To 2.9 A Resolution & Chain 4, The Crystal Structure Of Coxsackievirus A9 To 2.9 A Resolution	is_IEDB	FALSE
twist_49203	RDLLWLEDDAMEQGVKDYVEQLGNAFGSGFTNQICEQVNLLKESLVGQDSILEK (1/1)	Virus	Coxsackievirus	Genome polyprotein (4/6) & polyprotein (6/9) & VP1 (3/4) & VP1 capsid protein (3/3) & Chain 1, The Crystal Structure Of Coxsackievirus A9 To 2.9 A Resolution & capsid protein (2/2) & polyprotein CB4 & VP4-VP2 & polyprotein VP0 & Chain 3, The Crystal Structure Of Coxsackievirus A9 To 2.9 A Resolution & Chain 4, The Crystal Structure Of Coxsackievirus A9 To 2.9 A Resolution	is_IEDB	FALSE
twist_26817	AGQLATLDINTEPMKLEDAVYGTEGLEALDLTTSAGYPYVALGIKKRDILSKKT (1/1)	Virus	Coxsackievirus	Genome polyprotein (4/6) & polyprotein (6/9) & VP1 (3/4) & VP1 capsid protein (3/3) & Chain 1, The Crystal Structure Of Coxsackievirus A9 To 2.9 A Resolution & capsid protein (2/2) & polyprotein CB4 & VP4-VP2 & polyprotein VP0 & Chain 3, The Crystal Structure Of Coxsackievirus A9 To 2.9 A Resolution & Chain 4, The Crystal Structure Of Coxsackievirus A9 To 2.9 A Resolution	is_IEDB	FALSE
twist_47443	PRLKVNFEEAIFFKYIGNVNTHVDEYMLEAVDHYAGQLATLDINTEPMKLEDAV (1/1)	Virus	Coxsackievirus	Genome polyprotein (4/6) & polyprotein (6/9) & VP1 (3/4) & VP1 capsid protein (3/3) & Chain 1, The Crystal Structure Of Coxsackievirus A9 To 2.9 A Resolution & capsid protein (2/2) & polyprotein CB4 & VP4-VP2 & polyprotein VP0 & Chain 3, The Crystal Structure Of Coxsackievirus A9 To 2.9 A Resolution & Chain 4, The Crystal Structure Of Coxsackievirus A9 To 2.9 A Resolution	is_IEDB	FALSE
twist_47314	PPVYREIKISVTPETPPPPVIADLLKSVDRQAIREYCKEKGWLVPEIDSILQIE (1/1)	Virus	Coxsackievirus	Genome polyprotein (4/6) & polyprotein (6/9) & VP1 (3/4) & VP1 capsid protein (3/3) & Chain 1, The Crystal Structure Of Coxsackievirus A9 To 2.9 A Resolution & capsid protein (2/2) & polyprotein CB4 & VP4-VP2 & polyprotein VP0 & Chain 3, The Crystal Structure Of Coxsackievirus A9 To 2.9 A Resolution & Chain 4, The Crystal Structure Of Coxsackievirus A9 To 2.9 A Resolution	is_IEDB	FALSE
twist_33487	FPVINTPSRTKLEPSVFHHVFEGNKEPAVLRNGDPRLKVNFEEAIFFKYIGNVN (1/1)	Virus	Coxsackievirus	Genome polyprotein (4/6) & polyprotein (6/9) & VP1 (3/4) & VP1 capsid protein (3/3) & Chain 1, The Crystal Structure Of Coxsackievirus A9 To 2.9 A Resolution & capsid protein (2/2) & polyprotein CB4 & VP4-VP2 & polyprotein VP0 & Chain 3, The Crystal Structure Of Coxsackievirus A9 To 2.9 A Resolution & Chain 4, The Crystal Structure Of Coxsackievirus A9 To 2.9 A Resolution	is_IEDB	FALSE
agilent_10251	VIGLVTMGGEGVVGFADVRDLLWLEDDAMEQGVKDYVEQLGNAFGSGFTNQICEQVNLLKESLV (1/1)	Virus	Coxsackievirus A9	Genome polyprotein (4/6) & polyprotein (6/9) & VP1 (3/4) & VP1 capsid protein (3/3) & Chain 1, The Crystal Structure Of Coxsackievirus A9 To 2.9 A Resolution & capsid protein (2/2) & polyprotein CB4 & VP4-VP2 & polyprotein VP0 & Chain 3, The Crystal Structure Of Coxsackievirus A9 To 2.9 A Resolution & Chain 4, The Crystal Structure Of Coxsackievirus A9 To 2.9 A Resolution	is_IEDB	FALSE
agilent_6706	PAVLRNGDPRLKVNFEEAIFFKYIGNVNTHVDEYMLEAVDHYAGQLATLDINTEPMKLEDAVYG (1/1)	Virus	Coxsackievirus A9	Genome polyprotein (4/6) & polyprotein (6/9) & VP1 (3/4) & VP1 capsid protein (3/3) & Chain 1, The Crystal Structure Of Coxsackievirus A9 To 2.9 A Resolution & capsid protein (2/2) & polyprotein CB4 & VP4-VP2 & polyprotein VP0 & Chain 3, The Crystal Structure Of Coxsackievirus A9 To 2.9 A Resolution & Chain 4, The Crystal Structure Of Coxsackievirus A9 To 2.9 A Resolution	is_IEDB	FALSE
agilent_7944	RDILSKKTKDLTKLKECMDKYGLNLPMVTYVKDELRSAEKVAKGKSRLIEASSLNDSVAMRQTF (1/1)	Virus	Coxsackievirus A9	Genome polyprotein (4/6) & polyprotein (6/9) & VP1 (3/4) & VP1 capsid protein (3/3) & Chain 1, The Crystal Structure Of Coxsackievirus A9 To 2.9 A Resolution & capsid protein (2/2) & polyprotein CB4 & VP4-VP2 & polyprotein VP0 & Chain 3, The Crystal Structure Of Coxsackievirus A9 To 2.9 A Resolution & Chain 4, The Crystal Structure Of Coxsackievirus A9 To 2.9 A Resolution	is_IEDB	FALSE
twist_20163	RYNLQVRGTRGEHTKAEGGVYDISNKRRMGLTEYEAVKEMHDGVAELIRIEKEM (1/1)	Animal	Ctenocephalides felis (cat flea)	allergen_name False allergome_name Cte f 9 (2/8) (1/1) allergenonline_name False SDAP_name False iedb_name False	is_allergens	FALSE
twist_3940	EEVAGRYNLQVRGTRGEHTEAEGGVYDISNKRRMGLTEYQAVKEMHDGIAELIK (1/1)	Animal	Ctenocephalides felis (cat flea)	allergen_name False allergome_name Cte f 9 (6/8) (1/1) allergenonline_name False SDAP_name False iedb_name False	is_allergens	FALSE
twist_12244	LQVRGTRGEHTEAEGGVYDISNKRRMGLTEYQAVKEMHDGIAELIKMEKEM (1/1)	Animal	Ctenocephalides felis (cat flea)	allergen_name False allergome_name Cte f 9 (6/8) (1/1) allergenonline_name False SDAP_name False iedb_name False	is_allergens	FALSE
twist_882	AKVVEIYGENGKLNGAEFPFNFEFLNYLGPKSDAADFKAIIDNYLATIPQGSTP (1/1)	Animal	Culicoides obsoletus (sort of small fly)	allergen_name False allergome_name Cul ob 8 (2/2) (1/1) allergenonline_name False SDAP_name False iedb_name False	is_allergens	FALSE
twist_6266	GERGNPGPAGAAGAQGPIGARGPSGTPGPDGNKGEPGAVGPAGAPGPQGAAGMP (1/1)	Animal	danio rerio (zebrafish)	allergen_name False allergome_name Dan re alpha2I (2/2) (1/1) allergenonline_name False SDAP_name False iedb_name collagen, type I, alpha 2 (2/2) (1/1)	is_allergens	FALSE
twist_5927	FYLMRDLEAVITDKAFTTQKFSVGNTVYSVEKADNFEYIDPVDGSVSRKQGLRI (1/1)	Animal	danio rerio (zebrafish)	allergen_name False allergome_name Dan re PGM (4/4) (1/1) allergenonline_name False SDAP_name False iedb_name False	is_allergens	FALSE
twist_593	AGNTGPLGPSGPVGPPGARGDSGPTGLTGFPGAPGRVGPPGPAGIVGPAGLTGP (1/1)	Animal	danio rerio (zebrafish)	allergen_name False allergome_name Dan re alpha2I (2/2) (1/1) allergenonline_name False SDAP_name False iedb_name collagen, type I, alpha 2 (2/2) (1/1)	is_allergens	FALSE
twist_92072	SFGQREEQVIGMYGPVFEGKGENKKPVMQIVNYVELKDSATVDGTIITEVKQGK (1/1)	Phage	Deep-sea thermophilic phage D6E	ADE87487.1 small subunit terminase [Deep-sea thermophilic phage D6E]	is_phage	FALSE
twist_29274	DGERNNQVLEENMDVEIWTKEGERKKLRPRWLDARTYSDPLALREFKEFAAGRR (1/1)	Virus	Dengue virus	Genome polyprotein (3/6) & polyprotein (2/9) & envelope glycoprotein (1/8) & envelope protein (1/8) & polyprotein precursor (2/3) & envelope protein, partial & Capsid protein (2/2) & NS1 & nonstructural protein 1 (1/2) & Non-structural protein 1 & Nonstructural protein NS4A & nonstructural glycoprotein NS-1 & viral polyprotein & nonstructural protein NS1 & E protein & Dengue type 3 virus complete…	is_IEDB	FALSE
twist_25201	YNLQVRGTAGEHTESVGGVYDISNKRRMGLTEYQAVKEMQDGILELIKIEKSM (1/1)	Animal	Dermatophagoides farinae (American house dust mite)	allergen_name False allergome_name Der f 20 (4/4) (1/1) allergenonline_name Der f 20.0101 (1/1) (1/1) SDAP_name False iedb_name False	is_allergens	FALSE
twist_17128	PKLAADRKKLEEVAGKYNLQVRGTAGEHTESVGGVYDISNKRRMGLTEYQAVKE (1/1)	Animal	Dermatophagoides farinae (American house dust mite)	allergen_name False allergome_name Der f 20 (4/4) (1/1) allergenonline_name Der f 20.0101 (1/1) (1/1) SDAP_name False iedb_name False	is_allergens	FALSE
twist_20161	RYNLQVRGTAGEHTESVGGIYDISNKRRMGLTEYQAVKEMQDGIIELIKMEKSL (1/1)	Animal	Dermatophagoides farinae (American house dust mite)	allergen_name Der f 20 (1/1) (1/1) allergome_name Der f 20 (3/4) (1/1) allergenonline_name Der f 20.0201 (1/1) (1/1) SDAP_name False iedb_name False	is_allergens	FALSE
twist_20162	RYNLQVRGTAGEHTESVGGIYDISNKRRMGLTEYQAVKEMQDGILELIKMEKSM (1/1)	Animal	Dermatophagoides pteronyssinus (house dust mite)	allergen_name Der p 20 (1/1) (1/1) allergome_name Der p 20 (2/2) (1/1) allergenonline_name Der p 20.0101 (1/1) (1/1) SDAP_name Der p 20 (1/1) (1/1) iedb_name False	is_allergens	FALSE
agilent_109931	LDHNGLLKLKPGTDPTKATINDIAENPKKLEIIELEAAQLPRSLDDVTISVINAGYAKSANLDS (1/1)	Bacteria	Dialister	Lipoprotein n=2 Tax=Dialister TaxID=39948 RepID=R7CNE5_9FIRM	is_gut_microbiome	FALSE
agilent_174220	SIGNTYLAPLRVYSNKITSIKDVPDGAKVSIPNDPSNGGRALLLLDHNGLLKLKPGTDPTKATI (1/1)	Bacteria	Dialister	Lipoprotein n=2 Tax=Dialister TaxID=39948 RepID=R7CNE5_9FIRM	is_gut_microbiome	FALSE
agilent_22148	ANRDTELQVIVYQYWNTDEVIAEIEAEHNQINGTPTILTINLYHSKWSFRNGYEPFYSTTINYN (1/1)	Bacteria	Dorea	Uncharacterized protein n=10 Tax=Clostridiales TaxID=186802 RepID=B0GA13_9FIRM	is_IgA_coated_strain	FALSE
agilent_56020	ETYVDRLLNDVKKAPAKKGKKIYWMHTIPFWSDAVKNELCFQEKAQIVGCELSRVCEPDFDPEK (1/1)	Bacteria	Dorea	Benzoyl-CoA reductase subunit B n=15 Tax=Dorea TaxID=189330 RepID=A0A173WDW5_9FIRM	is_gut_microbiome	FALSE
agilent_107097	KVLMIEKGRSIEKRQCPKRTTKVCVGCKPCSITTGFAGAGAFSDGKLSLSPDVGGTLPEILGYE (1/1)	Bacteria	Dorea formicigenerans ATCC 27755	Pyridine nucleotide-disulfide oxidoreductase n=14 Tax=Lachnospiraceae TaxID=186803 RepID=B0G8D4_9FIRM	is_IgA_coated_strain	FALSE
agilent_21414	AMKTGWQLVGGTWYYLYTLNDSHGGSEGVMARNTYIDGYYLSSSGAMMTREQSLMASRAQMYSS (1/1)	Bacteria	Dorea formicigenerans ATCC 27755	ErfK/YbiS/YcfS/YnhG n=4 Tax=Dorea formicigenerans TaxID=39486 RepID=B0G3Z1_9FIRM	is_IgA_coated_strain	FALSE
agilent_124373	MEKKRNLKQRLKVGKTIFFKDVK (1/1)	Bacteria	Dorea formicigenerans ATCC 27755	Uncharacterized protein n=12 Tax=Dorea TaxID=189330 RepID=B0G5S8_9FIRM	is_IgA_coated_strain	FALSE
agilent_141372	NSYMGQSMGAYTGAISQAISTQMTSAMSQVTTQLAGGLETVMTSAMNQIGENLQHALGGAMDFD (1/1)	Bacteria	Dorea formicigenerans ATCC 27755	ABC transporter domain-containing protein n=31 Tax=Dorea TaxID=189330 RepID=G1WQP6_9FIRM	is_IgA_coated_strain	FALSE
agilent_70589	GIGFERNIPVKSMSTGVQRAVAGLQKSVDIALSARTSDKTVGGVKNMPGFDNNDIDYDRLEKIQ (1/1)	Bacteria	Dorea formicigenerans ATCC 27755	Uncharacterized protein n=2 Tax=Dorea formicigenerans TaxID=39486 RepID=B0G3B4_9FIRM	is_IgA_coated_strain	FALSE
agilent_124604	MERQLPKNVRQIGNVCDEPKIYVEDYVDTFLGQLQEKAMEKPVAAALTGEITKCEDKVVVYISG (1/1)	Bacteria	Dorea formicigenerans ATCC 27755	LysM domain-containing protein n=15 Tax=Dorea TaxID=189330 RepID=G1WNG6_9FIRM	is_IgA_coated_strain	FALSE
agilent_17809	AGRTFFKETVKDTQAKLDTVLGRRDVNGVYRGKNQYLLADINKLDEKKIQANVDAITALAEDYS (1/1)	Bacteria	Dorea formicigenerans ATCC 27755	Peptidoglycan O-acetyltransferase n=27 Tax=Dorea TaxID=189330 RepID=A0A564S8K7_9FIRM	is_IgA_coated_strain	FALSE
agilent_173004	SGGSMARDTWIGDSYVDKDGIWIEGKTKNQAQWIKVGNEKWYRHADGSYTRSNWEKIDGKWYFF (1/1)	Bacteria	Dorea formicigenerans ATCC 27755	N-acetylmuramoyl-L-alanine amidase n=2 Tax=Dorea formicigenerans TaxID=39486 RepID=B0G3Y5_9FIRM	is_IgA_coated_strain	FALSE
agilent_198014	VFEADGRMKTGWSKENGAWYYYDQSGLLATGWRSVNGAWYYLDPENNKMVEGCWKKINDSWYFL (1/1)	Bacteria	Dorea formicigenerans ATCC 27755	ErfK/YbiS/YcfS/YnhG n=4 Tax=Dorea formicigenerans TaxID=39486 RepID=B0G3Z1_9FIRM	is_IgA_coated_strain	FALSE
agilent_176582	SMARDTWIGDSYVDKDGVWIKGKVKENEWVQVGNEKWYRHADGSYTRSNWEKIDGKWYFFDQNG (1/1)	Bacteria	Dorea formicigenerans ATCC 27755	N-acetylmuramoyl-L-alanine amidase n=2 Tax=Dorea formicigenerans TaxID=39486 RepID=B0G3Y5_9FIRM	is_IgA_coated_strain	FALSE
agilent_218358	YTRSNWEKIDGKWYFFDQNGWLKRSCWVKPYDTWYYVDSEGVMQTGWLKLTEGTYYLDESGALV (1/1)	Bacteria	Dorea formicigenerans ATCC 27755	N-acetylmuramoyl-L-alanine amidase n=2 Tax=Dorea formicigenerans TaxID=39486 RepID=B0G3Y5_9FIRM	is_IgA_coated_strain	FALSE
agilent_124047	MDWKNAKKVFLRDRYNHKSPNSAQTESVIAGALDVQLAGDAWYFGKLCKKPTIGDAIREIEPED (1/1)	Bacteria	Dorea formicigenerans ATCC 27755	Cobalamin biosynthesis protein CobD n=23 Tax=Dorea TaxID=189330 RepID=B0G7P7_9FIRM	is_IgA_coated_strain	FALSE
agilent_64550	FVSDPSYSQGYFIEPLDQTERSYQYYLENDIRYSYSYADFKDGDKVTAIGIQDGQTLKKAPGMT (1/1)	Bacteria	Dorea formicigenerans ATCC 27755	Uncharacterized protein n=11 Tax=Dorea TaxID=189330 RepID=B0G4V9_9FIRM	is_IgA_coated_strain	FALSE
agilent_131318	MTRDGLTEENLRDGSVKDISHRSRGRPENKEEFVPERERKKAGNEDSKSGKGKRLQMEKIRKSS (1/1)	Bacteria	Dorea formicigenerans ATCC 27755	D-gamma-glutamyl-meso-diaminopimelic acid endopeptidase CwlS n=68 Tax=Firmicutes TaxID=1239 RepID=A0A173WZX5_9FIRM	is_IgA_coated_strain	FALSE
agilent_153063	QELIYSESTSYVGDTNTDSAELEGDDAEDLKAPIVCKLSDGSYHYYSQDDFNEKVLNGELKFVM (1/1)	Bacteria	Dorea formicigenerans ATCC 27755	Histidine kinase n=22 Tax=Dorea TaxID=189330 RepID=A0A1C5S902_9FIRM	is_IgA_coated_strain	FALSE
agilent_123600	MDDTIKSEEDIEKYLGLSTLSVIPDRKDYINGSGKKKSKRNDAGKRKAS (1/1)	Bacteria	Dorea formicigenerans ATCC 27755	Wzz domain-containing protein n=14 Tax=Firmicutes TaxID=1239 RepID=G1WUK1_9FIRM	is_IgA_coated_strain	FALSE
agilent_160727	QYYLENDIRYSYSYADFKDGDKVTAIGIQDGQTLKKAPGMTEYLMKGEMDMETAIKEGGAAGIG (1/1)	Bacteria	Dorea formicigenerans ATCC 27755	Uncharacterized protein n=11 Tax=Dorea TaxID=189330 RepID=B0G4V9_9FIRM	is_IgA_coated_strain	FALSE
agilent_168512	RWHAIKYLEMDKNILDQYPLAGMEQIVDRSYEKDIINQKYDFIEEIIDEVLVNKAQKAASTERI (1/1)	Bacteria	Dorea formicigenerans ATCC 27755	Ferrous iron transport protein B n=13 Tax=Dorea TaxID=189330 RepID=B0G7W2_9FIRM	is_IgA_coated_strain	FALSE
agilent_182986	TAEGYQDLNLEVTKDTSTYPYVYTATVKKDTTGGNTEATYTAMAKKASNGTVALDKDKDLKAGD (1/1)	Bacteria	Dorea formicigenerans ATCC 27755	Uncharacterized protein n=18 Tax=Dorea TaxID=189330 RepID=G1WRY6_9FIRM	is_IgA_coated_strain	FALSE
agilent_194178	TVPEVSTVQEQLSQSDYYTVKKGDTLASISKKTYGDTGHVEAICKMNGLSDGNLIFIGQKLLLP (1/1)	Bacteria	Dorea formicigenerans ATCC 27755	LysM domain-containing protein n=15 Tax=Dorea TaxID=189330 RepID=G1WNG6_9FIRM	is_IgA_coated_strain	FALSE
agilent_19835	AKQNDIPIIFFNREPVWEDLMQWEDLYYVGCDAEQSGVMQGEIAADYIKNHPEVDKNQDGEIQY (1/1)	Bacteria	Dorea formicigenerans ATCC 27755	Peripla_BP_4 domain-containing protein n=15 Tax=Dorea TaxID=189330 RepID=B0G6M5_9FIRM	is_IgA_coated_strain	FALSE
agilent_201764	VMDNYQKMEQFLKSAEQEEKGSVILYEADTDGGITRKEYSYDGKEMSVMSAKMIWSEDTEPVLT (1/1)	Bacteria	Dorea formicigenerans ATCC 27755	Uncharacterized protein n=81 Tax=Firmicutes TaxID=1239 RepID=A0A417QP75_9FIRM	is_IgA_coated_strain	FALSE
agilent_24508	ASATEAANRLAEAMGESGEVMLFMQDSKSQVAQTRENAFVSQIQSTYPNITIVETYHMDQIDTY (1/1)	Bacteria	Dorea formicigenerans ATCC 27755	Peripla_BP_4 domain-containing protein n=15 Tax=Dorea TaxID=189330 RepID=G1WTS1_9FIRM	is_IgA_coated_strain	FALSE
agilent_51788	EMDKNILDQYPLAGMEQIVDRSYEKDIINQKYDFIEEIIDEVLVNKAQKAASTERIDKYLTGKW (1/1)	Bacteria	Dorea formicigenerans ATCC 27755	Ferrous iron transport protein B n=13 Tax=Dorea TaxID=189330 RepID=B0G7W2_9FIRM	is_IgA_coated_strain	FALSE
agilent_39886	DPKKLRATWEFVKFLISPESQAYWNAQTGYFPVTVKSQEEQVFKDNVAKYPQFQTAIDQLHDSS (1/1)	Bacteria	Dorea longicatena DSM 13814	sn-glycerol-3-phosphate-binding periplasmic protein UgpB n=25 Tax=Clostridiales TaxID=186802 RepID=A0A564W7Z6_9FIRM	is_gut_microbiome	FALSE
agilent_120883	LTSNKKIKRIKNIGKGTITVTLPKDMELEKAELDLKAGELRAEQILAKDLEVNAGAGEVNILEF (1/1)	Bacteria	Dorea longicatena DSM 13814	DUF4097 domain-containing protein n=7 Tax=Dorea TaxID=189330 RepID=A6BJ99_9FIRM	is_gut_microbiome	FALSE
agilent_169663	SANVLDGLKNSGNESVENAIENADIPESLQETLIKSADIPAAFKNLLLKNNNKATYQKLGVTTF (1/1)	Bacteria	Dorea longicatena DSM 13814	Putative phage holin, LL-H family n=4 Tax=Dorea TaxID=189330 RepID=A6BI27_9FIRM	is_gut_microbiome	FALSE
agilent_103272	KNSGNESVENAIENADIPESLQETLIKSADIPAAFKNLLLKNNNKATYQKLGVTTFAQYVGAYI (1/1)	Bacteria	Dorea longicatena DSM 13814	Putative phage holin, LL-H family n=4 Tax=Dorea TaxID=189330 RepID=A6BI27_9FIRM	is_gut_microbiome	FALSE
agilent_108450	LADIFEYIDEKQAAEYLDEMDVRKAAAILSRMETDAVVDVLRMIPKEKRALLLELMDDEARKDM (1/1)	Bacteria	Dorea longicatena DSM 13814	Magnesium transporter MgtE n=6 Tax=Coprococcus TaxID=33042 RepID=C0B7L9_9FIRM	is_gut_microbiome	FALSE
agilent_124605	MERQLPKNVRQIGNVSDNPKIYVEDYVDTYLNQLREKAREQPVGVILTGELLKLEDENAVFVSG (1/1)	Bacteria	Dorea longicatena DSM 13814	LysM domain protein n=5 Tax=Dorea TaxID=189330 RepID=A6BI29_9FIRM	is_gut_microbiome	FALSE
agilent_125500	MGSQVSAKTNDKEQQLKKASKMAM (1/1)	Bacteria	Dorea longicatena DSM 13814	Ribose transport system permease protein rbsC n=17 Tax=Lachnospiraceae TaxID=186803 RepID=A0A173WFH1_9FIRM	is_gut_microbiome	FALSE
agilent_154829	QITDYKRNKLKDRLEKFRMNWQKMLQREMGERDGSALAAILLGEKSGMDQEMKELYQVNGIGHI (1/1)	Bacteria	Dorea longicatena DSM 13814	DNA internalization competence protein ComEC/Rec2-like protein n=6 Tax=Dorea TaxID=189330 RepID=A6BGR5_9FIRM	is_gut_microbiome	FALSE
agilent_44948	EAKVSKEEESQLTDKDYYVVQKGETLAGISKKLYGDTSHVKAICKMNGLSDGNLIYIGQKLLLP (1/1)	Bacteria	Dorea longicatena DSM 13814	LysM domain protein n=5 Tax=Dorea TaxID=189330 RepID=A6BI29_9FIRM	is_gut_microbiome	FALSE
agilent_55518	ETKERRSELQRYEKRVLSKEEALDKKSEAIERREAGFTAKEEELRQREAKVEELSQQRVQELER (1/1)	Bacteria	Dorea longicatena DSM 13814	Ribonuclease Y n=41 Tax=Clostridia TaxID=186801 RepID=B0ND65_CLOS5	is_gut_microbiome	FALSE
agilent_71521	GKFDKAAIYYLVETKAPEGYQMDETKHEVTFTYVDDKTPVIEVIQKVTNEKLPEDTPSVSNPKT (1/1)	Bacteria	Dorea longicatena DSM 13814	Cna protein B-type domain n=50 Tax=root TaxID=1 RepID=D4J621_9FIRM	is_gut_microbiome	FALSE
twist_43828	MNAPDDLVLFDLDEDDEDTKPVPNRSTKGGQQKNSQKGQHIEGRQTQSRPIQNV (1/1)	Virus	Ebolavirus	NP	is_IEDB	FALSE
twist_27929	ATEDPSSGYYSTTIRYQATGFGTNETEYLFEVDNLTYVQLESRFTPQFLLQLNE (1/1)	Virus	Ebolavirus	virion spike glycoprotein precursor & negative (from uniprot): spike glycoprotein [Zaire ebolavirus]	is_IEDB	FALSE
twist_5124	FDAHSYHQFPNYHEMESAYMRFLSKDIGKTSATEQKGDSYLVKEIQKVRDNIKS (1/1)	Animal	Echinococcus granulosus (dog tapeworm)	allergen_name False allergome_name Ech gr EF-1 (2/4) (1/1) allergenonline_name False SDAP_name False iedb_name False fummy_name EF-1 beta/delta (1/3) Translation elongation factor <bold><italic>Echinococcus granulosus</italic> (DOG TAPEWORM)</bold>	is_allergens	FALSE
twist_29886	DNKPEASSSDKPDNKPEASSTNKPEASSTNKPEASSTNKPEASSTNKPEASSTS (1/1)	Protozoan	Entamoeba histolytica	Serine-rich 25 kDa antigen protein	is_IEDB	FALSE
twist_52287	SSDKPDNKPEASSSDKPDNKPEASSSDKPDNKPEASSSDKPDNKPEASSSDKPD (1/1)	Protozoan	Entamoeba histolytica	Serine-rich 25 kDa antigen protein	is_IEDB	FALSE
twist_30716	EDEKASSSDNSESSSSDKPDNKPEASSSDKPEASSSDKPDNKPEASSSDKPDNK (1/1)	Protozoan	Entamoeba histolytica	Serine-rich 25 kDa antigen protein	is_IEDB	FALSE
twist_93547	SVKPVMKPQEKPAKRAVDTPHEEEKAPVTETKPDKIKRSARLGKQRRGGWINRY (1/1)	Phage	Enterobacter phage Arya	YP_009284266.1 putative large terminase subunit [Enterobacter phage Arya]	is_phage	FALSE
twist_67146	FEKIVSDAVRVPLNQGQFDALVSFTYNLGPANLRSSTLLKKLNAGDYAGAAKEF (1/1)	Phage	Enterobacter phage Arya	YP_009284326.1 putative endolysin [Enterobacter phage Arya]	is_phage	FALSE
twist_85221	MTNENFSFEEWFDFLRDHARKQGGAANFADEWQEDYDNGLTPEEAWRNAWE (1/1)	Phage	Enterobacter phage Arya	YP_009284296.1 hypothetical protein BI096_gp32 [Enterobacter phage Arya]	is_phage	FALSE
twist_71397	IEGSTDRMLNDLRSNNKRLSVRIKTLTGLPEDNGRCEFNGRAELHESDAKRIIG (1/1)	Phage	Enterobacter phage E-2	YP_009226212.1 endopeptidase [Enterobacter phage E-2]	is_phage	FALSE
twist_77613	LRFKTGRNAAFQIDDDVMQKVREGQFRSRQELDEYRHSRLQEGAKKFAEEFGLN (1/1)	Phage	Enterobacter phage phiEap-1	YP_009196377.1 internal virion protein C [Enterobacter phage phiEap-1]	is_phage	FALSE
twist_78015	LTSTNAVTIQEAGSAIGRAIEDEARFGRIRDLEEKHFKKNVKEQLEKRVGTVYK (1/1)	Phage	Enterobacter phage phiEap-1	YP_009196345.1 DNA-directed RNA polymerase [Enterobacter phage phiEap-1]	is_phage	FALSE
agilent_222116	DGAAGLLEMHRAGAYTIAQNEASCVVFGMPREAIGMGGVNEILDLNQISQRMLAQISSGQALRI (1/1)	Bacteria	Enterobacterales	Protein-glutamate methylesterase/protein-glutamine glutaminase n=121 Tax=Enterobacterales TaxID=91347 RepID=CHEB_YERPS	is_VFDB	FALSE
twist_65044	EETKNEARRKISEKASSRKRESHSEETKNKMSQSAKNRNRDWENFKGARKIMAE (1/1)	Phage	Enterobacteria phage	YP_001469494.1 SegC homing endonuclease [Enterobacteria phage Phi1]	is_phage	FALSE
twist_92147	SGASGKFGATASDIHERLHGTDQRTYNDLYKAMSDAMKDPEFSTGGAKMSREET (1/1)	Phage	Enterobacteria phage	AFQ97075.1 internal virion protein D [Enterobacteria phage T7M]	is_phage	FALSE
twist_72396	IPADAANLFKAVRETMVDTYESCDVLADFYDQFADQLHESQLDKMPALPAKGNL (1/1)	Phage	Enterobacteria phage 13a	YP_002003938.1 gp1 [Enterobacteria phage 13a]	is_phage	FALSE
twist_95886	VASAIGRAIEDEARFGRIRDLEAKHFKKNVEEQLNKRVGHVYKKAFMQVVEADM (1/1)	Phage	Enterobacteria phage 13a	YP_002003938.1 gp1 [Enterobacteria phage 13a]	is_phage	FALSE
twist_74420	KKSGDAILSIVFDAENSSTTGFRLYDDGRKRRATNLTISSGCTPTKLYRLLKDN (1/1)	Phage	Enterobacteria phage 933W	NP_049482.1 serine/threonine kinase [Enterobacteria phage 933W]	is_phage	FALSE
twist_93015	SPNGWMYRKDIHGIVPIEIKKVFDQRKQYKNMMLACDRNAELCKAILHDENHVY (1/1)	Phage	Enterobacteria phage Phi1	YP_001469370.1 gp43 DNA polymerase [Enterobacteria phage Phi1]	is_phage	FALSE
twist_72914	ITRAPERRVFFIDTGNMNNRKAAQHMNSVAQSFKNRVVYDASTGKLKNQQANLS (1/1)	Phage	Enterobacteria phage Phi1	YP_001469501.1 gp20 portal vertex protein of head [Enterobacteria phage Phi1]	is_phage	FALSE
twist_87290	NRDWENFKGARKIMAEGVLYLTTQECCRKYGISAASMRKRVKSTAEKWKEFYYV (1/1)	Phage	Enterobacteria phage Phi1	YP_001469494.1 SegC homing endonuclease [Enterobacteria phage Phi1]	is_phage	FALSE
twist_87344	NRVVYDASTGKLKNQQANLSMTEDYWLQRRDGKAITDVTTLPGASGMSDIDDIR (1/1)	Phage	Enterobacteria phage Phi1	YP_001469501.1 gp20 portal vertex protein of head [Enterobacteria phage Phi1]	is_phage	FALSE
twist_60834	AKNRNRDWENFKGARKIMAEGVLYLTTQECCRKYGISAASMRKRVKSTAEKWKE (1/1)	Phage	Enterobacteria phage Phi1	YP_001469494.1 SegC homing endonuclease [Enterobacteria phage Phi1]	is_phage	FALSE
twist_63721	DMENFKMRTMGDVELAAVVMGRNTFESLPKALEGRVNVVVSTDTSKPAPKAKNG (1/1)	Phage	Enterobacteria phage Phi1	YP_001469581.1 Frd dihydrofolate reductase [Enterobacteria phage Phi1]	is_phage	FALSE
twist_94021	TDVLESATADKKSDKKKPSVSCQDVVDAYHEILPEAPRIRALNDKRKNQIRTFW (1/1)	Phage	Enterobacteria phage Sf6	NP_958218.1 gene 43 protein [Enterobacteria phage Sf6]	is_phage	FALSE
twist_62435	DAAEEYPISDGFIETCKDIRKFFLGIASFDCHSGNMMKDQMGRLIITDPVSFSA (1/1)	Phage	Enterobacteria phage T7M	AFQ97034.1 protein kinase [Enterobacteria phage T7M]	is_phage	FALSE
agilent_242050	VHTEENLLPAPSSSLINILKEHYNEDEISAKLPLAYDYILNKKESSSIPVEILNKLSELPPHEL (1/1)	Bacteria	Enterobacteriaceae	Adherence factor Efa1 n=490 Tax=Enterobacteriaceae TaxID=543 RepID=Q5K5U8_ECOLX	is_VFDB	FALSE
agilent_241053	TNTTAFVAVTSLAEGTKTLPTTISESVKSTHEVNEQRAKSLENFQQGNLELYKQDVRRTQDDIT (1/1)	Bacteria	Enterobacteriaceae	EaeB n=37 Tax=Enterobacteriaceae TaxID=543 RepID=C7F880_ECOLX	is_VFDB	FALSE
agilent_237488	QRILELLEPKGTGESKGAGESKGVGELRESNSGAENTTETQTSTSTSSLRSDPKLWLALGTVAT (1/1)	Bacteria	Enterobacteriaceae	Translocated intimin receptor Tir n=111 Tax=Enterobacteriaceae TaxID=543 RepID=TIR_ECOCB	is_VFDB	FALSE
agilent_240004	STHEVNEQRAKSLENFQQGNLELYKQDVRRTQDDITTRLRDITSAVRDLLEVQNRMGQSGRLAG (1/1)	Bacteria	Enterobacteriaceae	EaeB n=37 Tax=Enterobacteriaceae TaxID=543 RepID=C7F880_ECOLX	is_VFDB	FALSE
agilent_239445	SLCRKALGAKVKEQLNTWRLVNGLLDVFLHNQTITSAAMNNGYASTSHFSNEIKTRLGFSAREL (1/1)	Bacteria	Enterobacteriaceae	Transcriptional regulator MxiE n=56 Tax=Enterobacteriaceae TaxID=543 RepID=MXIE_SHIFL	is_VFDB	FALSE
agilent_224035	EQIKKHLENDESLSDGLKISGYHGYGVHYGQELFPYSHYRSTSIPADPEHTVKRSSQKKTFIIN (1/1)	Bacteria	Enterobacteriaceae	OspB n=95 Tax=Enterobacteriaceae TaxID=543 RepID=Q327J1_SHIDS	is_VFDB	FALSE
agilent_226618	GTKANAYKYTERYTAFYRVGSGTQYTKDKDGNLVKVAGGYAFKTGGTTGVPLISDATIVSNPGQ (1/1)	Bacteria	Enterobacteriaceae	Serine protease pic autotransporter n=149 Tax=Enterobacteriaceae TaxID=543 RepID=PIC_ECO44	is_VFDB	FALSE
agilent_231427	LSALLPTVAGASTVGGNNPYQTYRDFAENKGQFQAGATNIPIFNNKGELVGHLDKAPMVDFSSV (1/1)	Bacteria	Enterobacteriaceae	Autotransporter n=304 Tax=Enterobacteriaceae TaxID=543 RepID=A0A0G9FJC8_ECOLX	is_VFDB	FALSE
agilent_118392	LREQKQTLKAKSEQLQQEITNLNQRIEKRNEAIKNQARDVQVNGQSTTMLDAVLDADSVADAIS (1/1)	Bacteria	Enterococcus faecalis V583	Peptidoglycan DL-endopeptidase CwlO n=138 Tax=Bacilli TaxID=91061 RepID=A0A121XSS7_LISMN	is_patho_strain	FALSE
agilent_149939	PTGAATSPVATAALSTGMGTWTLAFGSGATAAQGIQLTVPATTKKVAAKQYKTTLTWILDDTPL (1/1)	Bacteria	Enterococcus faecalis V583	WxL domain-containing protein n=84 Tax=Bacilli TaxID=91061 RepID=J5DKJ0_ENTFL	is_patho_strain	FALSE
agilent_146996	PITRNVSKRLQPTQVLIEIPHNECRTPSLILLEQIRTLDKERMLHKVCQLSREEMEQVNQALKV (1/1)	Bacteria	Enterococcus faecalis V583	mRNA interferase n=61 Tax=Bacteria TaxID=2 RepID=A0A1B4XLZ5_ENTFL	is_patho_strain	FALSE
agilent_23664	AQRESSGSYDATNGQYIGRYQLSASYLNGDYSPANQERVADQYVAGRYGSWDAAKSFWLANGWY (1/1)	Bacteria	Enterococcus faecalis V583	LysM domain-containing protein n=60 Tax=Bacilli TaxID=91061 RepID=A0A563X9J4_ENTFL	is_patho_strain	FALSE
agilent_158809	QSTTMLDAVLDADSVADAISRVQAVSTIVSANNDLMQQQKEDKQAVVDKKAENEKKVKQLEATE (1/1)	Bacteria	Enterococcus faecalis V583	Peptidoglycan DL-endopeptidase CwlO n=138 Tax=Bacilli TaxID=91061 RepID=A0A121XSS7_LISMN	is_patho_strain	FALSE
agilent_139646	NPNLIYPGQVLKVNGSATSNVYTVQLGDNLSSIAAKLGTTYQTLAALNELANPNLIYPGQTLNY (1/1)	Bacteria	Enterococcus faecalis V583	Endolysin n=234 Tax=root TaxID=1 RepID=A0A449FI35_ENTFL	is_patho_strain	FALSE
agilent_65478	GAGTWITLWGQAEKVTEKNQQGQQVNATITRAISLTVPGKTPKDAVQYKTTLTWLLSDVPVNNG (1/1)	Bacteria	Enterococcus faecalis V583	WxL domain-containing protein n=92 Tax=Bacteria TaxID=2 RepID=J6PDD5_ENTFL	is_patho_strain	FALSE
agilent_198500	VGDRVVGAPTKNIPAYLKKYQKVESAGGIKEPDLEKINQLKPDLIIISGRQQDYQEQLKAIAPT (1/1)	Bacteria	Enterococcus faecalis V583	ABC-type enterochelin transport system, periplasmic component n=115 Tax=Bacilli TaxID=91061 RepID=A0A1X3AI86_ENTFL	is_patho_strain	FALSE
agilent_202795	VPDKQPETTHIVQHGETLSSIAYQYGTDYQTLASLNGLANPNLIYPGQVLKVNGSATSNVYTVQ (1/1)	Bacteria	Enterococcus faecalis V583	Endolysin n=234 Tax=root TaxID=1 RepID=A0A449FI35_ENTFL	is_patho_strain	FALSE
agilent_26641	ATTETTAKTEVTVKDTNGQLTVPKNPKKVVVFDNGSLDTMDALGVGDRVVGAPTKNIPAYLKKY (1/1)	Bacteria	Enterococcus faecalis V583	ABC-type enterochelin transport system, periplasmic component n=115 Tax=Bacilli TaxID=91061 RepID=A0A1X3AI86_ENTFL	is_patho_strain	FALSE
agilent_53519	EQGTVVDTQRLNQQIIADVEAGKGNYQYNAKDFYKAPEITKEDQTLKATLTTLNNKLNKTITVD (1/1)	Bacteria	Enterococcus faecalis V583	Uncharacterized protein n=132 Tax=Bacilli TaxID=91061 RepID=A0A4U5DTR8_ENTFL	is_patho_strain	FALSE
twist_96543	VIDGKMVTVKREVLKDVQITRKTFRKLDDILAIEDALTRVSNQLVKAIKQQKEL (1/1)	Phage	Enterococcus phage phiFL1C	ACZ63867.1 terminase small subunit [Enterococcus phage phiFL1C]	is_phage	FALSE
twist_76975	LKVNGSAVSNVYTVQYGDNLSSIATKLGTTYQALAQRNGLANPNLIYPGQTLNY (1/1)	Phage	Enterococcus phage phiFL1C	ACZ63895.1 endolysin [Enterococcus phage phiFL1C]	is_phage	FALSE
agilent_2143	EQKALAQGLGQMLESMIDNTVRETVGAATSRDALPNTEASGPTHSKEIPALTAVETGATNPLVP (1/1)	Virus	Enterovirus	Genome polyprotein n=1168 Tax=Enterovirus TaxID=12059 RepID=POLG_POL1M	is_IEDB	FALSE
agilent_6193	MYGTDGLEALDLSTSAGYPYVAMGKKKRDILNKQTRDTKEMQKLLDTYGINLPLVTYVKDELRS (1/1)	Virus	Enterovirus	Genome polyprotein n=1168 Tax=Enterovirus TaxID=12059 RepID=POLG_POL1M	is_IEDB	FALSE
agilent_6423	NLPSVHVSSKTRLQPSVFHDVFPGTKEPAVLSSNDPRLETDFDSALFSKYKGNPACQVTPHMKI (1/1)	Virus	Enterovirus	Genome polyprotein n=273 Tax=Enterovirus TaxID=12059 RepID=POLG_HRV8A	is_IEDB	FALSE
agilent_8797	SKEIPALTAVETGATNPLVPSDTVQTRHVVQHRSRSESSIESFFARGACVTIMTVDNPASTTNK (1/1)	Virus	Enterovirus	Genome polyprotein n=1168 Tax=Enterovirus TaxID=12059 RepID=POLG_POL1M	is_IEDB	FALSE
agilent_2098	ENTSTYSLPPDPSHFDGYKQQGVVIMDDLNQNPDGADMKLFCQMVSTVEFIPPMASLEEKGILF (1/1)	Virus	Enterovirus	Genome polyprotein n=1168 Tax=Enterovirus TaxID=12059 RepID=POLG_POL1M	is_IEDB	FALSE
agilent_190	AFSDIRDLYAYEEEAMEQGITNYIESLGAAFGSGFTQQISDKITELTNMVTSTITEKLLKNLIK (1/1)	Virus	Enterovirus	Genome polyprotein n=1168 Tax=Enterovirus TaxID=12059 RepID=POLG_POL1M	is_IEDB	FALSE
agilent_3647	GYPIINAPSKTKLEPSAFHYVFEGVKEPAVLTKNDPRLKTDFEEAIFSKYVGNKITEVDEYMKE (1/1)	Virus	Enterovirus	Genome polyprotein n=1168 Tax=Enterovirus TaxID=12059 RepID=POLG_POL1M	is_IEDB	FALSE
agilent_3873	HTINNYIQFKSKHRIEPVCLLVHGSPGTGKSVATNLIARAIAERENTSTYSLPPDPSHFDGYKQ (1/1)	Virus	Enterovirus	Genome polyprotein n=1168 Tax=Enterovirus TaxID=12059 RepID=POLG_POL1M	is_IEDB	FALSE
agilent_9351	TCTGKVIGMHVGGNGSHGFAAALKRSYFTQSQGEIQWMRPSKEVGYPIINAPSKTKLEPSAFHY (1/1)	Virus	Enterovirus	Genome polyprotein n=1168 Tax=Enterovirus TaxID=12059 RepID=POLG_POL1M	is_IEDB	FALSE
agilent_3962	IDEYGIDLPMVTFLKDELRKKEKIKDGKTRVIEANSVNDTVLFRSVFGNLFSAFHKNPGIVTGS (1/1)	Virus	Enterovirus	Genome polyprotein n=273 Tax=Enterovirus TaxID=12059 RepID=POLG_HRV8A	is_IEDB	FALSE
agilent_4843	KQGLIVSKQKVRDIGLNPINTPTKTKLHPSVFYNVFPGSKQPAVLNDNDPRLEVKLAESLFSKY (1/1)	Virus	Enterovirus	Genome polyprotein n=46 Tax=Enterovirus TaxID=12059 RepID=POLG_HRV3	is_IEDB	FALSE
agilent_5548	LNKETQDVEKMKFYLDKYGIDLPLVTYIKDELRSVDKVRLGKSRLIEASSLNDSVNMRMKLGNL (1/1)	Virus	Enterovirus	Genome polyprotein n=46 Tax=Enterovirus TaxID=12059 RepID=POLG_HRV3	is_IEDB	FALSE
agilent_4651	KIDYLTKLKQLNLLEKQIETIRLAPASVQEKIFIEINTLHDLSLKFLPLYASEARRIKNLYIKC (1/1)	Virus	Enterovirus	Genome polyprotein n=273 Tax=Enterovirus TaxID=12059 RepID=POLG_HRV8A	is_IEDB	FALSE
agilent_8834	SLDISTKELTLKEALYGVDGLEPIDVTTSAGYPYVSLGIKKRDILNKETQDVEKMKFYLDKYGI (1/1)	Virus	Enterovirus	Genome polyprotein n=46 Tax=Enterovirus TaxID=12059 RepID=POLG_HRV3	is_IEDB	FALSE
agilent_4080	IHVQCNSSKFHQGLLIVAAIPEHQLASATSGNVSVGYNHTHPGEQGREVVPSRTSSDNKRPSDD (1/1)	Virus	Enterovirus	Genome polyprotein n=273 Tax=Enterovirus TaxID=12059 RepID=POLG_HRV8A	is_IEDB	FALSE
agilent_7108	PPQTSGQVYLLSFISACPDFKLRLMKDTQTISQTDALTEGLSDELEEVIVEKTKQTLASVSSGP (1/1)	Virus	Enterovirus	Genome polyprotein n=46 Tax=Enterovirus TaxID=12059 RepID=POLG_HRV3	is_IEDB	FALSE
agilent_4907	KSLATSVLARMLTVETDIYSLPPDPKYFDGYDQQSVVIMDDIMQNPSGEDMTLFCQMVSSVPFI (1/1)	Virus	Enterovirus	Genome polyprotein n=273 Tax=Enterovirus TaxID=12059 RepID=POLG_HRV8A	is_IEDB	FALSE
agilent_5189	LEEVIVEKTKQTLASVSSGPKHTQSVPALTANETGATLPTRPSDNVETRTTYMHFNGSETDVES (1/1)	Virus	Enterovirus	Genome polyprotein n=46 Tax=Enterovirus TaxID=12059 RepID=POLG_HRV3	is_IEDB	FALSE
agilent_10626	VTVTIAPMCTEFTGIRSRSIVPQGLPTTTLPGSGQFLTTDDRQSPSALPSYEPTPRIHIPGKVR (1/1)	Virus	Enterovirus	Genome polyprotein n=46 Tax=Enterovirus TaxID=12059 RepID=POLG_HRV3	is_IEDB	FALSE
agilent_11123	YVEHLGQVFGVGFVDSIKQQVNFINPTSKIGSKVIKWLLRIVSAMIIMVRNSSDPQTVIATLTL (1/1)	Virus	Enterovirus	Genome polyprotein n=273 Tax=Enterovirus TaxID=12059 RepID=POLG_HRV8A	is_IEDB	FALSE
agilent_3872	HTHSTNYIPSNGEATTQIKTRPDVFTVTNVGPSSMFVHVGNLIYRNLHLFNSDLDDSILVSYSS (1/1)	Virus	Enterovirus	Genome polyprotein n=273 Tax=Enterovirus TaxID=12059 RepID=POLG_HRV8A	is_IEDB	FALSE
agilent_6664	NYPRDSKTIIKKRTNIKTYGLGPRFGGVFTSNVKIINYHLMTPDDHLNLVAPYPNRDLAVVATG (1/1)	Virus	Enterovirus	Genome polyprotein n=46 Tax=Enterovirus TaxID=12059 RepID=POLG_HRV3	is_IEDB	FALSE
twist_30263	DSYAATAGKQSLKQDPDKFANPVKDIFTEMAAPLKSPSAEACGYSDRVAQLTIG (2/3)	Virus	Enterovirus A	['Enterovirus A']polyprotein (3/9) & structural protein (3/3) & VP1 (2/4) & capsid protein VP1 & VP1 protein (2/2) & VP1 protein, partial [Enterovirus A71]	is_IEDB	FALSE
agilent_8688	SGDCGGILRCQHGVVGIASTGGNGLVGFADVRDLLWLDEEAMEQGVSDYIKGLGDAFGTGFTDA (1/1)	Virus	Enterovirus A71	Genome polyprotein n=10068 Tax=root TaxID=1 RepID=POLG_HE71B	is_IEDB	FALSE
agilent_2463	FHDVFEANKEPAVLTSKDPRLEVDFEQALFSKYVGNVLHEPDEYVHQAALHYANQLKQLDINTK (1/1)	Virus	Enterovirus A71	Genome polyprotein n=10068 Tax=root TaxID=1 RepID=POLG_HE71B	is_IEDB	FALSE
agilent_3596	GVSDYIKGLGDAFGTGFTDAVSREVEALRNHLIGSDGAVEKILKNLIKLISALVIVIRSDYDMV (1/1)	Virus	Enterovirus A71	Genome polyprotein n=10068 Tax=root TaxID=1 RepID=POLG_HE71B	is_IEDB	FALSE
agilent_2920	GFSAALLRHYFNEEQGEIEFIESSKDAGFPVINTPSKTKLEPSVFHQVFEGNKEPAVLRNGDPR (1/1)	Virus	Enterovirus B	Genome polyprotein n=20 Tax=Enterovirus B TaxID=138949 RepID=POLG_EC12T	is_IEDB	FALSE
twist_58291	MGAQVSTQKTGAHETGLSASGNSIIHYTNINYYKDAASNSANRQDFTQDPGKFTEPVKDIMIKS (1/1)	Virus	Enterovirus B	Enterovirus B Genome polyprotein	is_IEDB	FALSE
twist_58048	IEQKQLLQGDVEEAVNRAVARVADTLPTGPRNSESIPALTAAETGHTSQVVPGDTM (1/3)	Virus	Enterovirus B	Enterovirus B Genome polyprotein	is_IEDB	FALSE
agilent_881	CGGILRCEHGVIGLVTMGGEGVVGFADVRDLLWLEDDAMEQGVKDYVEQLGNAFGSGFTNQICE (1/1)	Virus	Enterovirus B	Genome polyprotein n=20 Tax=Enterovirus B TaxID=138949 RepID=POLG_EC12T	is_IEDB	FALSE
twist_38402	KCRIEPVCLLLHGSPGAGKSVATSLIGRSLAEKLNSSVYSLPPDPDHFDGYKQQ (1/1)	Virus	Enterovirus B	positive (from uniprot): Enterovirus B Genome polyprotein	is_IEDB	FALSE
agilent_11038	YPYVAIGIKKRDILSKKTKDLTKLKECMDKYGLNLPMVTYVKDELRSSEKVAKGKSRLIEASSL (1/1)	Virus	Enterovirus B	Genome polyprotein n=20 Tax=Enterovirus B TaxID=138949 RepID=POLG_EC12T	is_IEDB	FALSE
twist_34181	GEGVVGFADVRDLLWLEDDAMEQGVKDYVEQLGNAFGSGFTNQICEQVNLLKES (1/1)	Virus	Enterovirus B	positive (from uniprot): Enterovirus B Genome polyprotein	is_IEDB	FALSE
agilent_1631	DYVEQLGNAFGSGFTNQICEQVNLLKESLVGHDSILEKSLKALVKIISALVIVVRNHDDLITVT (1/1)	Virus	Enterovirus B	Genome polyprotein n=20 Tax=Enterovirus B TaxID=138949 RepID=POLG_EC12T	is_IEDB	FALSE
twist_54773	VARVADTLPTGPRNSESIPALTAAETGHTSQVVPGDTMQTRHVKNYHSRTESSV (1/1)	Virus	Enterovirus B	positive (from uniprot): Enterovirus B Genome polyprotein	is_IEDB	FALSE
twist_34788	GLEALDLTTSAGYPYVAIGIKKRDILSKKTKDLTKLKECMDKYGLNLPMVTYVK (1/1)	Virus	Enterovirus B	positive (from uniprot): Enterovirus B Genome polyprotein	is_IEDB	FALSE
twist_33998	GATLEALFQGPPVIREIKISVAPETPPPPAIADLLKSVDSEAVREYCKEKGWLV (1/1)	Virus	Enterovirus B	positive (from uniprot): Enterovirus B Genome polyprotein	is_IEDB	FALSE
agilent_5479	LLLHGSPGAGKSVATSLIGRSLAEKLNSSVYSLPPDPDHFDGYKQQAVVIMDDLCQNPDGKDVS (1/1)	Virus	Enterovirus B	Genome polyprotein n=20 Tax=Enterovirus B TaxID=138949 RepID=POLG_EC12T	is_IEDB	FALSE
twist_38692	KEPAVLRNGDPRLKVNFEEAIFSKYIGNINTHVDEYMLEAVDHYAGQLATLDIS (1/1)	Virus	Enterovirus B	positive (from uniprot): Enterovirus B Genome polyprotein	is_IEDB	FALSE
agilent_10659	VVPPGAPATCGVLCLASACNDFSVRMLRDTPFIEQKQLLQGDVEEAVNRAVARVADTLPTGPRN (1/1)	Virus	Enterovirus B	Genome polyprotein n=20 Tax=Enterovirus B TaxID=138949 RepID=POLG_EC12T	is_IEDB	FALSE
agilent_2467	FHQVFEGNKEPAVLRNGDPRLKVNFEEAIFSKYIGNINTHVDEYMLEAVDHYAGQLATLDISTE (1/1)	Virus	Enterovirus B	Genome polyprotein n=20 Tax=Enterovirus B TaxID=138949 RepID=POLG_EC12T	is_IEDB	FALSE
twist_31133	EFIESSKDAGFPVINTPSKTKLEPSVFHQVFEGNKEPAVLRNGDPRLKVNFEEA (1/1)	Virus	Enterovirus B	positive (from uniprot): Enterovirus B Genome polyprotein	is_IEDB	FALSE
twist_39408	KLKECMDKYGLNLPMVTYVKDELRSSEKVAKGKSRLIEASSLNDSVAMRQTFGN (1/1)	Virus	Enterovirus B	positive (from uniprot): Enterovirus B Genome polyprotein	is_IEDB	FALSE
twist_41527	LKSVDSEAVREYCKEKGWLVPEVNSTLQIEKHVSRAFICLQALTTFVSVAGIIY (1/1)	Virus	Enterovirus B	positive (from uniprot): Enterovirus B Genome polyprotein	is_IEDB	FALSE
twist_48385	QKQLLQGDVEEAVNRAVARVADTLPTGPRNSESIPALTAAETGHTSQVVPGDTM (1/3)	Virus	Enterovirus B	Enterovirus B Genome polyprotein	is_IEDB	FALSE
agilent_3246	GPAHSKEVPALTAVETGATNPLAPSDTVQTRHVVQRRSRSESTIESFFARGACVAIIEVDNEQP (3/3)	Virus	Enterovirus C	Enterovirus C Genome polyprotein [on Uniprot the BLAST matches are "Capsid protein" from "Human poliovirus"	is_IEDB	FALSE
agilent_12009	QGALTLSLPKQQDSLPDTKASGPAHSKEVPALTAVETGATNPLAPSDTVQTRHVVQ (2/3)	Virus	Enterovirus C	Enterovirus C Genome polyprotein [on Uniprot the BLAST matches are "Capsid protein" from "Human poliovirus"	is_IEDB	FALSE
twist_48015	QDSLPDTKASGPAHSKEVPALTAVETGATNPLAPSDTVQTRHVVQRRSRSESTI (1/3)	Virus	Enterovirus C	Enterovirus C Genome polyprotein [on Uniprot the BLAST matches are "Capsid protein" from "Human poliovirus"	is_IEDB	FALSE
twist_27282	ALTLSLPKQQDSLPDTKASGPAHSKEVPALTAVETGATNPLAPSDTVQTRHVVQ (2/3)	Virus	Enterovirus C	positive (exact): Enterovirus C Genome polyprotein [on Uniprot the BLAST matches are "Capsid protein" from "Human poliovirus"	is_IEDB	FALSE
twist_45196	NLEAIDLHTSAGYPYSALGIKKRDILDPATRDVSKMKSYMDKYGLDLPYSTYVK (1/1)	Virus	Enterovirus_Coxsackievirus	polyprotein (3/9) & structural protein (3/3) & VP1 (2/4) & capsid protein VP1 & VP1 protein (2/2) & VP1 protein, partial [Enterovirus A71]	is_IEDB	FALSE
twist_40058	KSPSAEACGYSDRVAQLTIGNSTITTQEAANIIVGYGEWPSYCSDDDATAVDKP (1/1)	Virus	Enterovirus_Coxsackievirus	polyprotein (3/9) & structural protein (3/3) & VP1 (2/4) & capsid protein VP1 & VP1 protein (2/2) & VP1 protein, partial [Enterovirus A71]	is_IEDB	FALSE
twist_52503	STGGNGLVGFADVRDLLWLDEEAMEQGVSDYIKGLGDAFGTGFTDAVSREVEAL (1/1)	Virus	Enterovirus_Coxsackievirus	polyprotein (3/9) & structural protein (3/3) & VP1 (2/4) & capsid protein VP1 & VP1 protein (2/2) & VP1 protein, partial [Enterovirus A71]	is_IEDB	FALSE
twist_29673	DKYHSSVYSLPPDPDHFDGYKQQVVTVMDDLCQNPDGKDMSLFYQMVSTVDIIP (1/1)	Virus	Enterovirus_Coxsackievirus	polyprotein (3/9) & structural protein (3/3) & VP1 (2/4) & capsid protein VP1 & VP1 protein (2/2) & VP1 protein, partial [Enterovirus A71]	is_IEDB	FALSE
twist_16785	PEKLPKTIEKLRSNITVQYDILERRLNEPGQQYLALKDRPTIADIATLPFAMKS (1/1)	fungus	epicoccum?	allergen_name False allergome_name Epi p 13 (2/2) (1/1) allergenonline_name False SDAP_name False iedb_name False	is_allergens	FALSE
twist_19797	RNVQERSEINNWLTLHTAALGPTAKYWLYFYKLHPEKLPKTIEKLRSNITVQYD (1/1)	fungus	epicoccum?	allergen_name False allergome_name Epi p 13 (2/2) (1/1) allergenonline_name False SDAP_name False iedb_name False	is_allergens	FALSE
twist_7644	GVHEALELRDGDKSRYLGKGTIKAVDHVNKDIAPKLIEKNFSVVEQEKIDKFML (1/1)	Animal	epinephelus bruneus (marine ray-finned fish)	allergen_name False allergome_name Epi br 2 (2/2) (1/1) allergenonline_name False SDAP_name False iedb_name False	is_allergens	FALSE
twist_24043	VPSGASTGVHEALELRDGDKSRYLGKGTIKAVDHVNKDIAPKLIEKNFSVVEQE (1/1)	Animal	Epinephelus coioides (The orange-spotted grouper, fish)	allergen_name False allergome_name Epi co 2 (1/2) (1/1) allergenonline_name False SDAP_name False iedb_name False	is_allergens	FALSE
agilent_6871	PGNELQAGPPQSAVDSAARIHDFRYSQLAKLGINPYTHWTVADEELLKNIKNETGFQAQVVKDY (1/1)	Virus	Erythroparvovirus	Minor capsid protein VP1 n=1787 Tax=Erythroparvovirus TaxID=40121 RepID=CAPSD_PAVHV	is_IEDB	FALSE
agilent_237963	RFTAAAGRISGSTPFIVVTSLAEGTKTLPTTISESVKSNHDINEQRAKSVENLQASNLDTYKQD (1/1)	Bacteria	Escherichia	Protein EaeB n=79 Tax=Escherichia TaxID=561 RepID=EAEB_ECO27	is_VFDB	FALSE
agilent_235189	NIAGSRNLTDNIDKIKNTISTSEIIECASPEIRSSVLNDLYSIANFLPDNNLTPNESWKRFCET (1/1)	Bacteria	Escherichia coli	Non-LEE-encoded type III secreted effector n=7 Tax=Escherichia coli TaxID=562 RepID=A0A2X6G300_ECOLX	is_VFDB	FALSE
agilent_224116	ERKTGEAFESAGVVDDKGKVYLSGLSEAGKLKAQWGTNSQCYADYKLPLKKGMSGIFLTRAVCM (1/1)	Bacteria	Escherichia coli	Outer membrane usher protein AggC n=23 Tax=Escherichia coli TaxID=562 RepID=AGGC_ECOLX	is_VFDB	FALSE
agilent_222883	DTVFQGTLQYGLTNDITLNTGMSTAPHYLSGLGGVAFNTPLGAVATDITLARTTFPGSDTTHRG (1/1)	Bacteria	Escherichia coli	F17-like fimbrial usher n=91 Tax=Escherichia coli TaxID=562 RepID=A0A376Y356_ECOLX	is_VFDB	FALSE
agilent_66164	GCDGGGSGSSSDTPPVDSGTGSLPEVKPDPTPNPEPTPEPTPDPEPTPEPTPDPEPEPEPEPVP (1/1)	Bacteria	Escherichia coli Nissle 1917	Accessory colonization factor AcfD n=219 Tax=root TaxID=1 RepID=A0A2G9ACD4_ECOLX	is_probio_strain	FALSE
agilent_39341	DNNDWYLRSQEVNPTPPPDPDPTPDPDPTPDPDPTPDPEPTPAYQPVLNAKVGGYFNNLRAANQ (1/1)	Bacteria	Escherichia coli Nissle 1917	Autotransporter domain-containing protein n=484 Tax=Gammaproteobacteria TaxID=1236 RepID=A0A454A614_ECOL5	is_probio_strain	FALSE
agilent_53537	EQIGPEVNGKSPAGQEGAGLFVRDIIGPQRQEPQSAGTEEYPQASNILMNAFITQNKKNDNLVQ (1/1)	Bacteria	Escherichia coli Nissle 1917	Exopolygalacturonate lyase n=137 Tax=Enterobacteriaceae TaxID=543 RepID=A0A0P0SPT5_ECOLX	is_probio_strain	FALSE
agilent_12511	AAGQAIANRFTSNIKGLTQAARNANDGISVAQTTEGALSEINNNLQRIRELTVQASTGTNSDSD (1/1)	Bacteria	Escherichia coli Nissle 1917	Flagellin n=50 Tax=Enterobacteriaceae TaxID=543 RepID=Q9S0U1_ECOLX	is_probio_strain	FALSE
agilent_129332	MQANANLNGLFGFGDDAALAAVIAAKSAHNDNIKIIGFDGMKEARDAVDSEKTFAAVIRQYPDQ (1/1)	Bacteria	Escherichia coli Nissle 1917	D-ribose-binding periplasmic protein n=165 Tax=Enterobacteriaceae TaxID=543 RepID=A0A0F3VBA2_ECOLX	is_probio_strain	FALSE
agilent_156863	QNRLDSAVTNLNNTTTNLSEAQSRIQDADYATEVSNMSKAQIIQQAGNSVLAKANQVPQQVLSL (1/1)	Bacteria	Escherichia coli Nissle 1917	Flagellin n=50 Tax=Enterobacteriaceae TaxID=543 RepID=Q9S0U1_ECOLX	is_probio_strain	FALSE
agilent_169687	SAPKGVALVSGEDMQLSASDNLTLTAGKQLDIGVQKDFTLAAGKQLSLYSRAGAKLFSSHNDID (1/1)	Bacteria	Escherichia coli Nissle 1917	SnoH n=24 Tax=Escherichia coli TaxID=562 RepID=E2QQR7_ECOLX	is_probio_strain	FALSE
agilent_173684	SGTVSKIRIRATTITDFDRKEVIIPNKAFVTERLINWSLTDTTTRLVIRLGVAYGSDLEKVRKV (1/1)	Bacteria	Escherichia coli Nissle 1917	Mechanosensitive channel MscK n=298 Tax=root TaxID=1 RepID=A0A2X6L4M8_ECOLX	is_probio_strain	FALSE
agilent_17644	AGNMQSTGLWAPAQKEVTIESSASVPVTVTVALADDLTGREKHEVALNRPPKVTKTYDLKANDK (1/1)	Bacteria	Escherichia coli Nissle 1917	Accessory colonization factor AcfD n=219 Tax=root TaxID=1 RepID=A0A2G9ACD4_ECOLX	is_probio_strain	FALSE
agilent_194332	TVSPDRTRIIFNASNKSATVRLTNQSKIDPYLAQSWIEDASGKKTRDYISTLPPMERIEPDEQV (1/1)	Bacteria	Escherichia coli Nissle 1917	Chaperone protein PapD n=111 Tax=root TaxID=1 RepID=A0A1Y5BI51_ECOLX	is_probio_strain	FALSE
agilent_42199	DTIARQHKSTNIEFHPQSLLFDRDSKGKCLGLSLLYLDTGGYGGGYQKLRHNIDTASTLYQTKY (1/1)	Bacteria	Escherichia coli O157:H7 str. Sakai	Escherichia coli O157:H7 str. Sakai	is_patho_strain	FALSE
agilent_185324	TERGVAIFAPQLDKLLQKYQKVGSKIGGTAENVGNNLGKAGTVLSALQNFTGIALSGMALDELL (1/1)	Bacteria	Escherichia coli O157:H7 str. Sakai	Escherichia coli O157:H7 str. Sakai	is_patho_strain	FALSE
agilent_80375	GYQKLRHNIDTASTLYQTKYNDNLKLSNRDDFFLRKTQRIITMSNELGNNRLKNAQLEVLELKD (1/1)	Bacteria	Escherichia coli O157:H7 str. Sakai	Escherichia coli O157:H7 str. Sakai	is_patho_strain	FALSE
agilent_90858	IPKGSYSGSTYTVKKGDTLFYIAWITGNDFRDLAQRNNIQAPYALNVGQTLQVGNASGTPITGG (1/1)	Bacteria	Escherichia coli O157:H7 str. Sakai	Murein hydrolase activator NlpD n=742 Tax=Bacteria TaxID=2 RepID=NLPD_ECOLI	is_patho_strain	FALSE
agilent_135208	NGGTVMTVDGDNISLNNDGKTTAIGEGSVVGILTGDNITINNNGETEVDGGTAVIINGDNTKLN (1/1)	Bacteria	Escherichia coli O157:H7 str. Sakai	Surface-exposed virulence protein BigA n=88 Tax=Escherichia coli TaxID=562 RepID=A0A3T9DTM9_ECOLX	is_patho_strain	FALSE
agilent_148877	PQLKGKLTISHAFALATLNEQQVDELAHRMAAQQISIASTVPIGTLHMPLKQLHDKGVKVMTGT (1/1)	Bacteria	Escherichia coli O157:H7 str. Sakai	Uncharacterized protein YahJ n=1081 Tax=root TaxID=1 RepID=YAHJ_ECOLI	is_patho_strain	FALSE
agilent_110313	LDSAVTNLNNTTTNLSEAQSRIQDADYATEVSNMSKAQIIQQAGNSVLAKANQVPQQVLSLLQG (1/1)	Bacteria	Escherichia coli O157:H7 str. Sakai	Flagellin n=88 Tax=Bacteria TaxID=2 RepID=Q7DBI0_ECO57	is_patho_strain	FALSE
agilent_12512	AAGQAIANRFTSNIKGLTQAARNANDGISVAQTTEGALSEINNNLQRIRELTVQATTGTNSDSD (1/1)	Bacteria	Escherichia coli O157:H7 str. Sakai	Flagellin n=88 Tax=Bacteria TaxID=2 RepID=Q7DBI0_ECO57	is_patho_strain	FALSE
twist_93691	SYKDASDESRFQFARDMKAEGFTGNAVSMAWKSLVATGAAFAKASGKPAPKADP (1/1)	Phage	Escherichia phage ECML-134	YP_009102607.1 hypothetical protein ECML134_132 [Escherichia phage ECML-134]	is_phage	FALSE
twist_81063	MITIGEIKRVSIASRSKAAGRLVEVIGLRTNGMGRIKEVKVRIIPSFGRQDTQY (1/1)	Phage	Escherichia phage vB_EcoM_JS09	YP_009037492.1 modifier of transcription [Escherichia phage vB_EcoM_JS09]	is_phage	FALSE
twist_81047	MISVKEIVVDAKDLNKAIPVSESAGQSTKTETTTKTYVAQFPTGRAAGNDSTGD (1/1)	Phage	Escherichia phage vB_EcoM_JS09	YP_009037574.1 baseplate subunit [Escherichia phage vB_EcoM_JS09]	is_phage	FALSE
twist_62151	CEFNNQVNMLFKHSRKLFTGGDGRTNKVHVKDWVTAVFKPTGNGNASLSIDIQV (1/1)	Phage	Escherichia phage vB_EcoM_JS09	YP_009037414.1 hypothetical protein JS09_091 [Escherichia phage vB_EcoM_JS09]	is_phage	FALSE
twist_84400	MSKIIEIKVPEFNDAKSASDAIYKLLNQAERIEEEATKIADQYAVSFSVGDYGS (1/1)	Phage	Escherichia phage vB_EcoM_JS09	YP_009037366.1 hypothetical protein JS09_043 [Escherichia phage vB_EcoM_JS09]	is_phage	FALSE
twist_63348	DIVSGGVSAKSGSPKVKPAPTVPKPATPKAIAKPEPKPEVKATPKAPALKFDTS (1/1)	Phage	Escherichia phage vB_EcoM_JS09	YP_009037358.1 hypothetical protein JS09_035 [Escherichia phage vB_EcoM_JS09]	is_phage	FALSE
twist_72932	ITSLTFQESIKKYGVPGVVALYPGELGDQLEIEIVSKADYDKGASAQLKIYPDG (1/1)	Phage	Escherichia phage vB_EcoM_JS09	YP_009030625.1 tail sheath protein [Escherichia phage vB_EcoM_JS09]	is_phage	FALSE
twist_92719	SLNGARKSIADVIRGNDDNSRRKGFFRRKSQNSADVVQVNTQKRTVQELQEQTS (1/1)	Phage	Escherichia virus P1	YP_006507.1 Sit [Escherichia virus P1]	is_phage	FALSE
twist_84608	MSNLREYQNRIADIAKRSKAVLGWASTAQFGTDNQFIKDDAARAASILEAARKD (1/1)	Phage	Escherichia virus P1	YP_006526.1 gp23 [Escherichia virus P1]	is_phage	FALSE
twist_84196	MSEIKIASSTGEIDKRTINGNNGVRRGKDRKRRAPVSGYLVLKEEVRAGLKARL (1/1)	Phage	Escherichia virus TLS	YP_001285547.1 gp57 [Escherichia virus TLS]	is_phage	FALSE
twist_88148	PGLDGVGDSVIAQQQQIINKSKEQNKELLKSIAERNERVKKGEQGYIDMMKNRA (1/1)	Phage	Escherichia virus TLS	YP_001285535.1 TtpM [Escherichia virus TLS]	is_phage	FALSE
twist_99873	GEVVITWTKTHKDKEQLEAIMQAAMDAFSEEVPRIKPQPEKITDYSQTLALYPI (1/1)	Phage	Escherichia virus TLS	YP_001285556.1 gp66 [Escherichia virus TLS]	is_phage	FALSE
agilent_3437	GSGWGEPWGEPSTPATTVDNGTSAWGKPIDSGPSWGEPIAAASSTSTWGSSSVGPQALSKSGPK (1/1)	Virus	Euarchontoglires	Trinucleotide repeat-containing gene 6A protein n=209 Tax=Euarchontoglires TaxID=314146 RepID=TNR6A_HUMAN	is_IEDB	FALSE
agilent_557	AQEAKGEKKDLLEVPKAGAVAKGSPKPSPQPSPKPSPKNSPKKGGAPAAPPPPPPPLAPPLIME (1/1)	Mammal	Euarchontoglires	Leiomodin-1 n=7 Tax=Euarchontoglires TaxID=314146 RepID=LMOD1_HUMAN	is_IEDB	FALSE
agilent_7767	QSIVNRTDLDPRVLSNSGWGQTPIKQNTAWDTETSPRGERKTDNGTEAWGSSATQTFNSGACID (1/1)	Virus	Euarchontoglires	Trinucleotide repeat-containing gene 6A protein n=209 Tax=Euarchontoglires TaxID=314146 RepID=TNR6A_HUMAN	is_IEDB	FALSE
agilent_73128	GLSISEKMRKQIRGLSQASSNAQDGISCVQTAEGALTEVHSMLQRMNELAVQAGNGTMSEDDRQ (1/1)	Bacteria	Eubacterium	Flagellin n=2 Tax=Eubacterium TaxID=1730 RepID=R5E067_9FIRM	is_gut_microbiome	FALSE
agilent_79810	GYAISEKMRLQLRGLNQADNNAADGVSVLHTAEGAMEEIQSMLARMKELSVQAANGTNSVDERS (1/1)	Bacteria	Eubacterium	Flagellin n=1 Tax=Eubacterium sp. CAG:38 TaxID=1262889 RepID=R7HD48_9FIRM	is_gut_microbiome	FALSE
agilent_101119	KKNNIYIKTVLPRIFYVDHERRKSSIQEDLIMLQGGTEYADLKDNVCIFDKHKMCNQCFNCIGI (1/1)	Bacteria	Eubacterium	AAA_15 domain-containing protein n=18 Tax=Eubacterium TaxID=1730 RepID=C4Z6T6_EUBE2	is_gut_microbiome	FALSE
agilent_91287	IQKLSSGYKINSSADDPAGCAISEKMRVQLRGLSQSDNNVTDGISVLNTAEGGLIEIQSMLTRM (1/1)	Bacteria	Eubacterium	Flagellin n=2 Tax=Eubacterium TaxID=1730 RepID=R5DW89_9FIRM	is_gut_microbiome	FALSE
agilent_14708	ADRQAKAKALLDSKIAMASNVTGSASSSGAVRITGQDSEIELNGATFTNNSNNYSINGLTIEAM (1/1)	Bacteria	Eubacterium	Flagellar hook-associated protein 2 n=11 Tax=Eubacterium TaxID=1730 RepID=C4Z284_EUBE2	is_gut_microbiome	FALSE
agilent_76173	GRTMIKKLGRNDHCWCGSGKKYKACHEAFDDKLRYLEDIGHIVPSHKLIKTPEQIEKIKESARI (1/1)	Bacteria	Eubacterium	Methionine aminopeptidase n=12 Tax=Eubacterium TaxID=1730 RepID=A0A174Z2U6_9FIRM	is_gut_microbiome	FALSE
agilent_164664	RLEHTIANLDNIVENTTAAESAIRDTDMAEEMVAYSKNSILTQAGQSMLAQANQSNQGVLSLLQ (1/1)	Bacteria	Eubacterium	Flagellin n=2 Tax=Eubacterium TaxID=1730 RepID=R5E067_9FIRM	is_gut_microbiome	FALSE
agilent_202092	VNDVYVEKDDPASKRDYSYTRVPSLATAGSIAVENGKPHTVARADSSLTIPVKGKAKVAISTYY (1/1)	Bacteria	Eubacterium	Pectinesterase A n=15 Tax=Eubacterium TaxID=1730 RepID=A0A174ZFZ7_9FIRM	is_gut_microbiome	FALSE
agilent_161557	RDGSNPTRGMLYDEFKIISKGMGSIVLRMDEKMSERNRKNIKEYGLKFQKKKGTDTHYYIYIIK (1/1)	Bacteria	Eubacterium hallii DSM 3353	Fibronectin type III domain protein n=11 Tax=Clostridiales TaxID=186802 RepID=C0EVP9_9FIRM	is_gut_microbiome	FALSE
agilent_101098	KKNGIATVTVKVGSLQATKKYVVSDVIGMDTDTLLYLPNWKSKSDIPKEYTGNCYAGGYALEVK (1/1)	Bacteria	Eubacterium hallii DSM 3353	BIG2 domain-containing protein n=3 Tax=Clostridiales TaxID=186802 RepID=C0ET85_9FIRM	is_gut_microbiome	FALSE
agilent_123632	MDEKSLLSLYSQSEIDKMKAYTKQKQAEETTNSEDASEDSKDSTKKKTDDQKTIYDAFNELWRN (1/1)	Bacteria	Eubacterium hallii DSM 3353	Penicillin-binding protein 2 n=11 Tax=Clostridiales TaxID=186802 RepID=A0A174IN05_9FIRM	is_gut_microbiome	FALSE
agilent_187158	THDIGAYVTSCSKTTKKGNSAIGTYAKSEVPAIGSNGQPQVSGFTKDGHYRDDVQSLVVVDTFA (1/1)	Bacteria	Eubacterium hallii DSM 3353	Fibronectin type III domain n=12 Tax=Clostridiales TaxID=186802 RepID=A0A1C6HNE0_9FIRM	is_gut_microbiome	FALSE
agilent_158137	QRLTIAPVSTMFQGEYGIEDVCLSVPSIIGVNGVEKRLEERWAEEEFLAFRQAAEKMRNVLKTL (1/1)	Bacteria	Eubacterium hallii DSM 3353	L-lactate dehydrogenase n=10 Tax=Clostridiales TaxID=186802 RepID=R5GML6_9FIRM	is_gut_microbiome	FALSE
agilent_130938	MTDFLGKEYDYDEMLNVPFIIHIPGLNESKVADTVGGEVDIMPTIANLMDLDTKQPYVFGHDLL (1/1)	Bacteria	Eubacterium hallii DSM 3353	Lipoteichoic acid synthase 1 n=14 Tax=Clostridiales TaxID=186802 RepID=A0A1C5V0K8_9FIRM	is_gut_microbiome	FALSE
agilent_117669	LQAKITGKQRAGINTGSSGVTSTDSRLESMTRITYYWKSNNGYYTYDSSAPNTPGSAVTLSDAD (1/1)	Bacteria	Eubacterium hallii DSM 3353	Fibronectin type III domain n=12 Tax=Clostridiales TaxID=186802 RepID=A0A1C6HNE0_9FIRM	is_gut_microbiome	FALSE
agilent_153201	QEQDVPAQDNTFTEGEWDYFYGEDVSMGDASLDFSKSTILFESKQGEITPVFQSNLMNNGSDKG (1/1)	Bacteria	Eubacterium hallii DSM 3353	Peptidase_M56 domain-containing protein n=9 Tax=Clostridiales TaxID=186802 RepID=A0A374MXJ0_9FIRM	is_gut_microbiome	FALSE
agilent_154177	QGTARIVNYAGLVRGKTQRIIKLEDAGQPHDEMIDSVSSYIKGLRYGSDELNLVRLEDRAFQSK (1/1)	Bacteria	Eubacterium hallii DSM 3353	Sensory/regulatory protein RpfC n=10 Tax=Clostridiales TaxID=186802 RepID=A0A174J3T3_9FIRM	is_gut_microbiome	FALSE
agilent_188291	TKKVRNITTRMYKLAKSLTRYHLMPTESISVARGCSREYFLYKRNIPCITIEVGVGAAPLSGRE (1/1)	Bacteria	Eubacterium hallii DSM 3353	Peptidase_M14 domain-containing protein n=7 Tax=Clostridiales TaxID=186802 RepID=A0A374NHT7_9FIRM	is_gut_microbiome	FALSE
agilent_18963	AIRSEDNDKVVLTIYRDKKTKDYTVEKTSVELDSVTYKMRKNKIGYIAVSQFHENTDEQFDKAV (1/1)	Bacteria	Eubacterium hallii DSM 3353	Peptidase, S41 family n=9 Tax=Clostridiales TaxID=186802 RepID=C0EY41_9FIRM	is_gut_microbiome	FALSE
agilent_209108	WNIDATPADPLETGDNAASIEKQINHEKYATLRDDGTYDLTLTVAGKKGTETNKAKLDVIYILD (1/1)	Bacteria	Eubacterium hallii DSM 3353	LPXTG-motif cell wall anchor domain protein n=11 Tax=Clostridiales TaxID=186802 RepID=C0F0F7_9FIRM	is_gut_microbiome	FALSE
agilent_212176	YFFGGTEDGKMATGWNNVGGSWYYFSKDGSMKYGWQKINGRWYFLGDKNDGVMKSGWLKNNTKW (1/1)	Bacteria	Eubacterium rectale ATCC 33656	N-acetylmuramoyl-L-alanine amidase n=2 Tax=[Eubacterium] rectale TaxID=39491 RepID=C4ZGU4_AGARV	is_gut_microbiome	FALSE
agilent_108406	LAAYLGSEDAQLKHFELRKQAPVNTNLASNEEVAKDAVASALANVAANCSIAQPIIPMQAYWDA (1/1)	Bacteria	Eubacterium rectale ATCC 33656	Cyclodextrin-binding protein n=5 Tax=Roseburia TaxID=841 RepID=A0A173SXQ5_9FIRM	is_gut_microbiome	FALSE
agilent_65619	GALGEVSSMLQRIRELAVQGASDTYSENDKKALQSEIDELTKEVDRISGDTEYNTKSLLDGSSD (1/1)	Bacteria	Eubacterium rectale ATCC 33656	Flagellin n=21 Tax=Clostridiales TaxID=186802 RepID=A0A173T8A2_9FIRM	is_gut_microbiome	FALSE
agilent_79020	GVNDGIMKSGWQYIGNKWYYFYRENDSKGGTHGAMASNRNIDGYYVSKNGDWIDPSWLNSCAQG (1/1)	Bacteria	Eubacterium rectale ATCC 33656	N-acetylmuramoyl-L-alanine amidase n=2 Tax=[Eubacterium] rectale TaxID=39491 RepID=C4ZGU4_AGARV	is_gut_microbiome	FALSE
agilent_214044	YKINSAEDNPAGMAISNKMKAQIEALDQAKSNSSDAQNVMKIADGALGEVSSMLQRIRELAVQG (1/1)	Bacteria	Eubacterium rectale ATCC 33656	Flagellin n=21 Tax=Clostridiales TaxID=186802 RepID=A0A173T8A2_9FIRM	is_gut_microbiome	FALSE
agilent_83922	HWYYFDTDGKMISGWRLINGKTYYFGTASDGKMRHGWQKINDTWYFFGGTEDGKMATGWNNVGG (1/1)	Bacteria	Eubacterium rectale ATCC 33656	N-acetylmuramoyl-L-alanine amidase n=2 Tax=[Eubacterium] rectale TaxID=39491 RepID=C4ZGU4_AGARV	is_gut_microbiome	FALSE
agilent_127946	MLTGWHSIRGNWYLFNSNGVMLTGWQKVEGKWYLMNKSGEMLIGWQKIGKNWYYMNSSGKMLTG (1/1)	Bacteria	Eubacterium rectale ATCC 33656	Toxin A n=2 Tax=[Eubacterium] rectale TaxID=39491 RepID=A0A174B1N0_9FIRM	is_gut_microbiome	FALSE
agilent_164670	RLEHTINNLDNVSENTTSAESRIRDTDMAKEMVNYSKNNILAQAGQSMLAQANQSNQGVLSLLQ (1/1)	Bacteria	Eubacterium rectale ATCC 33656	Flagellin n=1 Tax=Agathobacter rectalis (strain ATCC 33656 / DSM 3377 / JCM 17463 / KCTC 5835 / VPI 0990) TaxID=515619 RepID=C4ZDZ6_AGARV	is_gut_microbiome	FALSE
agilent_201880	VMLTGWQKVEGKWYLMNKSGEMLIGWQKIGKNWYYMNSSGKMLTGWQKIGNKMYYMNSSGVWLY (1/1)	Bacteria	Eubacterium rectale ATCC 33656	Toxin A n=2 Tax=[Eubacterium] rectale TaxID=39491 RepID=A0A174B1N0_9FIRM	is_gut_microbiome	FALSE
agilent_138829	NNGWWYQYSDGSYPAGKWMQNGGKWYYFNQYGYMVIGSQYIDGSWYYFDGKGEMLTGWQQYSGG (1/1)	Bacteria	Eubacterium rectale ATCC 33656	Toxin A n=2 Tax=[Eubacterium] rectale TaxID=39491 RepID=A0A174B1N0_9FIRM	is_gut_microbiome	FALSE
agilent_45442	ECARRADKVISACAKDTDLSLGNHYFEMSVYLPYNFSSSLATNKVADTNNEAKPAKELNTPVKK (1/1)	Bacteria	Eubacterium rectale ATCC 33656	Uncharacterized protein n=35 Tax=Clostridiales TaxID=186802 RepID=D6E3D3_9FIRM	is_gut_microbiome	FALSE
agilent_12898	AAMENDIPIIFFNREPVDEDLNRWDKLYYVGAKAKQSGQMQGELIADYIKNNPGVDKNGDGRIQ (1/1)	Bacteria	Eubacterium rectale ATCC 33656	D-galactose/ D-glucose-binding protein n=36 Tax=Clostridiales TaxID=186802 RepID=A0A173SW06_9FIRM	is_gut_microbiome	FALSE
agilent_153821	QGEDETEDGSESVDTGSTGNTGSTGNTGSTGSTADGSNTETENGNQIKAPGKRGYYSVAFTAVE (1/1)	Bacteria	Eubacterium rectale ATCC 33656	DUF5057 domain-containing protein n=28 Tax=Clostridiales TaxID=186802 RepID=C4ZCG7_AGARV	is_gut_microbiome	FALSE
agilent_202435	VNNQVNFNNKEISFSKWAGVNVPGTHRDVKVTKNLTAHNEETENNRYELSWESTFTIPSTGADA (1/1)	Bacteria	Eubacterium rectale ATCC 33656	LPXTG cell wall anchor domain-containing protein n=10 Tax=Clostridiales TaxID=186802 RepID=A0A414MBR3_9FIRM	is_gut_microbiome	FALSE
agilent_164666	RLEHTIANLDTTSENTQSAESRIRDTDMASEMVTYSKNNILAQAGQSMLAQANQSTQGVLSLLQ (1/1)	Bacteria	Eubacterium rectale ATCC 33656 & Roseburia inulinivorans DSM 16841	Flagellin n=16 Tax=Roseburia TaxID=841 RepID=A0A1C5VBJ4_9FIRM	is_gut_microbiome	FALSE
agilent_90413	INRAADDAAGLSISEKMRSQIRGLNKASSNAQDGVSLVQTAEGALNETHSILQRMNELATQAAN (1/1)	Bacteria	Eubacterium rectale ATCC 33656 & Roseburia inulinivorans DSM 16841 flagellin	Flagellin n=16 Tax=Roseburia TaxID=841 RepID=A0A1C5VBJ4_9FIRM	is_gut_microbiome	FALSE
agilent_43110	DVKFKEELIMVVQHNLQAANTNRQLGITTSAQAKSTEKLSSGYKINRAADDAAGLSISEKMRSQ (1/1)	Bacteria	Eubacterium rectale ATCC 33656 & Roseburia inulinivorans DSM 16841 flagellin	Flagellin n=16 Tax=Roseburia TaxID=841 RepID=A0A1C5VBJ4_9FIRM	is_gut_microbiome	FALSE
agilent_73214	GLTISEKMRKQIKGLDRASTNAQDGVSAVQTAEGALTEVHSMLQRMNELAVQSANGTNSATDRK (1/1)	Bacteria	Eubacterium rectale ATCC 33656_Flagellin	Flagellin n=1 Tax=Agathobacter rectalis (strain ATCC 33656 / DSM 3377 / JCM 17463 / KCTC 5835 / VPI 0990) TaxID=515619 RepID=C4ZDZ6_AGARV	is_gut_microbiome	FALSE
agilent_7145	PQTEPQLRAPSPDPDLVQRTEAPPQPPPLSTQPPQGPPEAQLQPAPQPQVQRPPRPQSPTQLLH (1/1)	Animal	Homo sapiens	Autism susceptibility gene 2 protein n=97 Tax=Eutheria TaxID=9347 RepID=AUTS2_HUMAN	is_IEDB	FALSE
agilent_8172	RLIVPNSNGVITTTPTPPGQYFYPRGGGSGGGAGGAGGGVTEEQEGFADGFVKALDDLHKMNHV (1/1)	Animal	Homo sapiens	Transcription factor jun-B n=52 Tax=Eutheria TaxID=9347 RepID=JUNB_HUMAN	is_IEDB	FALSE
agilent_8206	RMHFHDSQRKVDYVLAYHYRKRGVHLAQGFPGHSLAIVSNGETGKEPHAGGPGDIELGPLDALE (1/1)	Animal	Homo sapiens	Anoctamin-2 n=9 Tax=Eutheria TaxID=9347 RepID=ANO2_HUMAN	is_IEDB	FALSE
agilent_114018	LKETITTDSDSGGETAVVSDYVAQKTQETLETLAAVDARFKALGGELTDEQIATADRYAQQMVD (1/1)	Bacteria	Faecalibacterium	Uncharacterized protein n=9 Tax=Faecalibacterium TaxID=216851 RepID=E2ZF63_9FIRM	is_gut_microbiome	FALSE
agilent_18081	AGVWAVRTVRDELRQNLTDLTNPSSTARQTIPEPEPDPDVGLEEEELWLDLPDTAEQAANSVAG (1/1)	Bacteria	Faecalibacterium	Membrane proteins related to metalloendopeptidases n=7 Tax=Faecalibacterium TaxID=216851 RepID=D4K203_9FIRM	is_gut_microbiome	FALSE
agilent_42705	DTVTLTGSAAEQAGQWNELDGDRIVYDAGTDALRVKADPGGEWFYGRLTRTGAAVRWVSLDGSV (1/1)	Bacteria	Faecalibacterium	Uncharacterized protein n=7 Tax=Faecalibacterium TaxID=216851 RepID=D4K1P5_9FIRM	is_gut_microbiome	FALSE
agilent_127557	MLGNLMKESGVVDRIQKTAGNEL (1/1)	Bacteria	Faecalibacterium	Glutaconyl-CoA decarboxylase subunit beta n=40 Tax=Faecalibacterium TaxID=216851 RepID=A0A173RRE4_9FIRM	is_gut_microbiome	FALSE
agilent_201785	VMEKHVRKWLDRPKGDIYHSDVWDYQRVSINSGTGVGDLIVKDAPDGVDIGRNVNSNEQLAACA (1/1)	Bacteria	Faecalibacterium	Uncharacterized protein n=12 Tax=Faecalibacterium TaxID=216851 RepID=C7H1Z9_9FIRM	is_gut_microbiome	FALSE
agilent_70124	GGYVAGAVALESGDINSAGVAMFKIKPQTSNVRLYWAGDLPGSLTAEELRNADRNAVLEADGQA (1/1)	Bacteria	Faecalibacterium	Uncharacterized protein n=16 Tax=Faecalibacterium TaxID=216851 RepID=A0A173UY18_9FIRM	is_gut_microbiome	FALSE
agilent_149684	PSSNLESGVSAIEDAMTKRNETESSSFPAGSDLRIGTSADTVATPNDFPAAYNYGTGKIEDYSR (1/1)	Bacteria	Faecalibacterium prausnitzii	Alpha/beta hydrolase n=5 Tax=Faecalibacterium prausnitzii TaxID=853 RepID=A0A2A7A633_9FIRM	is_gut_microbiome	FALSE
agilent_199016	VGSTGAGKTTITNLINRFYDIQDGKIRYDGINIHKIKKADLRRSLGIVLQDTHLFTGTVMENIR (1/1)	Bacteria	Faecalibacterium prausnitzii A2-165	Probable multidrug resistance ABC transporter ATP-binding/permease protein YheH n=36 Tax=Clostridiales TaxID=186802 RepID=A0A174AWF9_9FIRM	is_gut_microbiome	FALSE
agilent_187903	TITGKVSPASASQSLTFKSQDKSIATVSGSGVITGVATGATSVVVSNGTASTSVTVIVNRTAST (1/1)	Bacteria	Faecalibacterium prausnitzii A2-165	Bacterial group 2 Ig-like protein n=10 Tax=Faecalibacterium TaxID=216851 RepID=C7H4X7_9FIRM	is_gut_microbiome	FALSE
agilent_173492	SGSAAASETATSDLDYIKEKGKMVIGYTVYEPMNYTDADGNFTGFDTELATAVCEKLGVEPEFV (1/1)	Bacteria	Faecalibacterium prausnitzii A2-165	Sulfate starvation-induced protein 7 n=20 Tax=Faecalibacterium TaxID=216851 RepID=A0A1C5RFI9_9FIRM	is_gut_microbiome	FALSE
agilent_73623	GMNTANTAGTYGEAAQAAPQAEPNSGSDGGAVPPPEGPRYQAAQGSPKQPPKKRRRKNGNIARS (1/1)	Bacteria	Faecalibacterium prausnitzii A2-165	Putative serine protease HtrA n=9 Tax=Faecalibacterium TaxID=216851 RepID=A0A1C5R2C8_9FIRM	is_gut_microbiome	FALSE
agilent_199239	VHDIMDKEGVDESTAQSMLYTGGYTIEATVNPKMQTAMENLMLNEGDAYFPAGWHEEEVTSISD (1/1)	Bacteria	Faecalibacterium prausnitzii A2-165	Transglycosylase n=10 Tax=Faecalibacterium prausnitzii TaxID=853 RepID=C7H765_9FIRM	is_gut_microbiome	FALSE
agilent_194982	TYISVLERRKEIGILRAIGASKRNISEVFNAETF (1/1)	Bacteria	Faecalibacterium prausnitzii A2-165	Macrolide export ATP-binding/permease protein MacB n=12 Tax=Faecalibacterium TaxID=216851 RepID=A0A1C5PPE1_9FIRM	is_gut_microbiome	FALSE
agilent_206709	VVQPEEKSAVPVWLKEVWQQLFYADAPASSEPEPASSEEVLPTSEPALPPEETGIESETEGAAE (1/1)	Bacteria	Faecalibacterium prausnitzii A2-165	FMN-binding protein n=8 Tax=Faecalibacterium TaxID=216851 RepID=A0A2A7AK12_9FIRM	is_gut_microbiome	FALSE
agilent_140746	NSDGVIVDTALTTVPEPGHTVQLTIDSRFQKAVDKALAENIDMINRVYNTGSMKAAACAAVVLD (1/1)	Bacteria	Faecalibacterium prausnitzii A2-165	Penicillin-binding protein 2B n=11 Tax=Faecalibacterium TaxID=216851 RepID=A0A1C5SSH8_9FIRM	is_gut_microbiome	FALSE
agilent_61470	FLRGAGGKLRETIQNLFQTPFEGNHGRRFYISAKRSTQMNRKTTKKVDESTLTTLCAVCRGAFL (1/1)	Bacteria	Faecalibacterium prausnitzii A2-165	mRNA interferase EndoA n=4 Tax=Faecalibacterium TaxID=216851 RepID=A0A173SVY9_9FIRM	is_gut_microbiome	FALSE
twist_6574	GIDENVCTMKLRENIKSPQEADFYNPKAGRITTANSQKLPALRSLQMSAERGFL (1/1)	Plant	Fagopyrum esculentum (buckwheat)	allergen_name False allergome_name Fag e 1 (3/6) (1/1) allergenonline_name False SDAP_name False iedb_name False	is_allergens	FALSE
agilent_174779	SKAMLKLSAQMAKQIQANPQAAASLSKSQKKMMAQMKNMDTKDMPDTIISQAAISFVTSEYKAI (1/1)	Bacteria	Firmicutes	ABC-type multidrug transport system, ATPase and permease components n=20 Tax=Firmicutes TaxID=1239 RepID=D4MVC3_ANAHA	is_gut_microbiome	FALSE
agilent_61197	FLEMTPYPVRIVVPDADARSFDWFSMPSDEDDYTEYARSVMDEYFPIVAEDSYVEQGYTVRIAR (1/1)	Bacteria	Firmicutes	ABC-type transport system, involved in lipoprotein release, permease component n=38 Tax=Firmicutes TaxID=1239 RepID=D4J4E9_9FIRM	is_gut_microbiome	FALSE
agilent_206667	VVPDADARSFDWFSMPSDEDDYTEYARSVMDEYFPIVAEDSYVEQGYTVRIARTDAMIKMLNIA (1/1)	Bacteria	Firmicutes	ABC-type transport system, involved in lipoprotein release, permease component n=38 Tax=Firmicutes TaxID=1239 RepID=D4J4E9_9FIRM	is_gut_microbiome	FALSE
agilent_154800	QISLINAANEKNTLTIGGILEQSDLKEYGFGEMTPYPVRIVVPDADARSFDWFSMPSDEDDYTE (1/1)	Bacteria	Firmicutes	ABC-type transport system, involved in lipoprotein release, permease component n=38 Tax=Firmicutes TaxID=1239 RepID=D4J4E9_9FIRM	is_gut_microbiome	FALSE
agilent_150014	PTIVKLNPDMMPVMVTAMDSDKLSNTELSELINDKIAPSLEAVDGVASVSSTGLVTEQINAIIS (1/1)	Bacteria	Firmicutes	Cation/multidrug efflux pump n=21 Tax=Firmicutes TaxID=1239 RepID=D4MZ61_ANAHA	is_gut_microbiome	FALSE
agilent_186674	TGNGVIYDTHIYPMKPEYNPVEKAVECLVDEAPILVGEYGHWGERLFDWYDNYLCEYPHVWMNE (1/1)	Bacteria	Firmicutes	Cellulase domain-containing protein n=4 Tax=Firmicutes TaxID=1239 RepID=A0A373Q9H7_9FIRM	is_gut_microbiome	FALSE
agilent_74624	GNVELSERDYNDLINANMDNKIVKEILTPYKKAIDQGVQSIMVSYNSINGKKCHGNKDVLTTLL (1/1)	Bacteria	Firmicutes	Periplasmic beta-glucosidase n=7 Tax=Firmicutes TaxID=1239 RepID=A0A1C5RZ91_9CLOT	is_gut_microbiome	FALSE
agilent_78246	GTTPNGFDCSGLVQYVCNSLGINVNRVAEDQFKNGTAVNKDELQPGDLVFFEQNGYIHHVGIYA (1/1)	Bacteria	Firmicutes	Gamma-DL-glutamyl hydrolase n=5 Tax=Firmicutes TaxID=1239 RepID=A0A1C5UUU7_9CLOT	is_gut_microbiome	FALSE
agilent_212629	YGETSASSTLFTDTQNISDYATWKDNVWNKKDDQGNLTGEGESYDSSRIILTPGKTAKDLGFAW (1/1)	Bacteria	Firmicutes	Ser/Thr phosphatase family protein n=5 Tax=Firmicutes TaxID=1239 RepID=R6BPC8_9FIRM	is_gut_microbiome	FALSE
agilent_60256	FHIRDGIKWHDGEAFTADDVKFTIEAIMDPENGSENAPNYEDVQEIKVMDDQTIAFKLAEPNVA (1/1)	Bacteria	Firmicutes	SBP_bac_5 domain-containing protein n=6 Tax=Firmicutes TaxID=1239 RepID=R6CE75_9FIRM	is_gut_microbiome	FALSE
agilent_203017	VPLVKPVAPPVQPKQKKRKNVSISNVAGARTYSIENEQDIDKFLAEMKQKLLRELDENTIITLS (1/1)	Bacteria	Firmicutes	BREX system P-loop protein BrxC n=12 Tax=Firmicutes TaxID=1239 RepID=A0A3A9I4F2_9FIRM	is_gut_microbiome	FALSE
agilent_186478	TGKEKNYELIEYLNDVNREHAEVLVEQNINGKTDTSYIYGAEINGGFDRISLDRFDGSTGYYLY (1/1)	Bacteria	Firmicutes	TGFb_propeptide domain-containing protein (Fragment) n=8 Tax=Firmicutes TaxID=1239 RepID=A0A1Q6S9M0_9FIRM	is_gut_microbiome	FALSE
agilent_105871	KTEKLKVEKDIETAENEAKKAEITFDDIAAVIEGWTKIPVHRLTEDESTKLLNLESRIHERVIG (1/1)	Bacteria	Firmicutes	ATP-dependent Clp protease ATP-binding subunit ClpC n=6 Tax=Firmicutes TaxID=1239 RepID=A0A1C5MTK0_9CLOT	is_gut_microbiome	FALSE
agilent_115477	LLREGEENIAQAWSAELEQKPDDSADETGDAQDSEGTVLTQEETPDEIAVTENGSPARTLKASD (1/1)	Bacteria	Firmicutes	Stage II sporulation protein P n=7 Tax=Firmicutes TaxID=1239 RepID=A0A417NJ28_9FIRM	is_gut_microbiome	FALSE
agilent_121806	LVSREPNDNFSWSQLKGSTVIGGRKGGMPEMVFEYILKKNGLTPQKDVTIIQNIDFGSTAAAFS (1/1)	Bacteria	Firmicutes	NMT1 domain-containing protein n=5 Tax=Firmicutes TaxID=1239 RepID=A0A3D3U551_9FIRM	is_gut_microbiome	FALSE
agilent_151622	QAFAGMKKATKAVIGKNVSKIGKKAFNGDGKLKSITVKSRKLKTVGKLALKGINKKAVIRIPKS (1/1)	Bacteria	Firmicutes	NPCBM domain-containing protein n=6 Tax=Firmicutes TaxID=1239 RepID=R6BPJ2_9FIRM	is_gut_microbiome	FALSE
agilent_42352	DTLKLRCLDEITEYEEAYRPKVDPEPPVDPVTPPTEGGSVPLVKPVAPPVQPKQKKRKNVSISN (1/1)	Bacteria	Firmicutes	BREX system P-loop protein BrxC n=12 Tax=Firmicutes TaxID=1239 RepID=A0A3A9I4F2_9FIRM	is_gut_microbiome	FALSE
agilent_45535	EDAEAIVQAFIEKDPGENGEGKTVGFVCDPELSGECGYSSEYLMDIVFAANGAYPKQWIEDENG (1/1)	Bacteria	Firmicutes	Lipoprotein lplA n=5 Tax=Firmicutes TaxID=1239 RepID=A0A1C6CNK1_9FIRM	is_gut_microbiome	FALSE
agilent_64948	FYNCIGKCRSYIITGEEREMNENVKVV (1/1)	Bacteria	Firmicutes	Na/Pi-cotransporter II-like protein n=15 Tax=Firmicutes TaxID=1239 RepID=B7C9D6_9FIRM	is_gut_microbiome	FALSE
agilent_96039	KDARDALRTLKDETLGVMLLRYERGDGGEDFLSLRTSLALHATPLLREGEENIAQAWSAELEQK (1/1)	Bacteria	Firmicutes	Stage II sporulation protein P n=7 Tax=Firmicutes TaxID=1239 RepID=A0A417NJ28_9FIRM	is_gut_microbiome	FALSE
twist_9883	KGLFRAAVPSGASTGIYEALSRDNDKTRYMGKGVSKAVENINKIIAPALVGKDV (1/1)	Animal	fish	allergen_name False allergome_name Tet ni 2 (4/7) (1/1) allergenonline_name False SDAP_name False iedb_name False	is_allergens	FALSE
agilent_161575	RDIAGMKKKGLLSAEAYIDEGRRLLILRREGKPAPEAAKPRPSEEPIDAEANEYREIILEIRAL (1/1)	Bacteria	Flavonifractor sp. An306	Uncharacterized protein n=1 Tax=Flavonifractor sp. An306 TaxID=1965629 RepID=A0A1Y4CBV1_9FIRM	is_gut_microbiome	FALSE
twist_53579	TKLAPTVAHGVFNPEFGPAALSNKDPRLNEGVVLDDVIFSKHKGDTRMSEEDKA (1/1)	Virus	Foot-and-mouth disease virus - type O	VP1 protein (1/2)	is_IEDB	FALSE
twist_20803	SIEALATLSGEFKGKYYPLNGMTDKEQDQLINDHFLFDKPVSPLLTCAGMARDW (1/1)	Animal	Gadus morhua (Athlantic cod)	allergen_name False allergome_name Gad m CK (3/3) (1/1) allergenonline_name False SDAP_name False iedb_name False	is_allergens	FALSE
twist_16004	NLAEVPTHAVVVRPEKANKIRDLLERQEKRFGVNGSEKSKFMMFESQNKDLLFK (1/1)	Animal	Gallus (chicken)	allergen_name False allergome_name Gal d 3 (4/6) (1/1) allergenonline_name False SDAP_name False iedb_name False	is_allergens	FALSE
twist_22039	TDMEGKDVLVCNKDLRPICGTDGVTYTNDCLLCAYSVEFGTNISKEHDGECKET (1/1)	Animal	Gallus (chicken)	allergen_name False allergome_name Gal d 1 (2/3) (1/1) allergenonline_name Unassigned (1/1) (1/1) SDAP_name False iedb_name False	is_allergens	FALSE
twist_28164	AVSVDCSEYPKPDCTAEDRPLCGSDNKTYGNKCNFCNAVVESNGTLTLSHFGKC (1/1)	Animal	Gallus gallus	Ovomucoid precursor	is_IEDB	FALSE
twist_30726	EDGKVMVLCNRAFNPVCGTDGVTYDNECLLCAHKVEQGASVDKRHDGGCRKELA (1/1)	Animal	Gallus gallus	Ovomucoid precursor	is_IEDB	FALSE
twist_24274	VSVDCSEYPKPDCTAEDRPLCGSDNKTYGNKCNFCNAVVESNGTLTLSHFGKC (1/1)	Animal	Gallus?	allergen_name Gal d 1 (1/1) (1/1) allergome_name Gal d 1 (1/3) (1/1) allergenonline_name Gal d 1.0101 (1/1) (1/1) SDAP_name Gal d 1 (1/2) (1/1) iedb_name Ovomucoid precursor (1/1)	is_allergens	FALSE
agilent_236297	PKDQFLEAITEKIANDNQVDKQPSTHVPNISPSFTPGTSSNLNSPFVSANAEESLSYIPTDVIP (1/1)	Bacteria	Gammaproteobacteria	Accessory colonization factor AcfD n=74 Tax=Gammaproteobacteria TaxID=1236 RepID=ACFD_VIBC3	is_VFDB	FALSE
agilent_223747	ELKDAGFSASDLKNAGFSAKELKDAGFSASDLKSAGFSASELKNAGYSADELKKAGYTSAELRN (1/1)	Bacteria	Gammaproteobacteria	50S ribosomal protein L13e n=39 Tax=Gammaproteobacteria TaxID=1236 RepID=A0A130BPV0_LEGPN	is_VFDB	FALSE
agilent_230634	LIRQYAGCSAQALKAAGFTDADLANAGFTPAQISAATPLSDAEIKAAGCDPDKLKKLFSAGVSA (1/1)	Bacteria	Gammaproteobacteria	50S ribosomal protein L13e n=39 Tax=Gammaproteobacteria TaxID=1236 RepID=A0A130BPV0_LEGPN	is_VFDB	FALSE
agilent_242630	VRQENLQILMKNMATIHGDKISLVFRSTLDALTFENYLRHNLDLPKDQFLEAITEKIANDNQVD (1/1)	Bacteria	Gammaproteobacteria	Accessory colonization factor AcfD n=74 Tax=Gammaproteobacteria TaxID=1236 RepID=ACFD_VIBC3	is_VFDB	FALSE
agilent_243372	YELAEYLARDYNNGLSVDVRKQKIALIRKLYQGAVKNKVAEALLPLAFYNAMDDNRQKQEQAFK (1/1)	Bacteria	Gammaproteobacteria	Sel1 repeat n=46 Tax=Gammaproteobacteria TaxID=1236 RepID=A0A129LTP0_LEGPN	is_VFDB	FALSE
agilent_234286	MSKEGSVAPKERINIKYIPATGDAQAEVELPLKTLVVGDFKGHAEQTPLEERATVTVDKNNFEA (1/1)	Bacteria	Gammaproteobacteria	Type VI secretion system contractile sheath small subunit n=43 Tax=Gammaproteobacteria TaxID=1236 RepID=A0A5B6XC71_VIBMI	is_VFDB	FALSE
agilent_223184	EDNAGGEHFQRVSSLIKEQFMTWQNRKNQKQLTLNKKIVERDAALARVSLYEHQVSQEGRKLND (1/1)	Bacteria	Gammaproteobacteria	Membrane fusion protein (MFP) family protein n=267 Tax=Gammaproteobacteria TaxID=1236 RepID=Q0E866_ECOLX	is_VFDB	FALSE
twist_86689	NIVGRGHEVVVIPNVFHEDYTFPIVTTGLDLELYAKEDFDLLRIRTNEGGHVPG (1/1)	Phage	Geobacillus phage GBK2	YP_009010490.1 hypothetical protein GBK2_19 [Geobacillus phage GBK2]	is_phage	FALSE
twist_95147	TQKQKFVDKRAKRYAEYKEAVALMARSRIRQPVPPGKAIILTDVTFYMPMPKSG (1/1)	Phage	Geobacillus phage GBK2	YP_009010528.1 hypothetical protein GBK2_57 [Geobacillus phage GBK2]	is_phage	FALSE
twist_89136	QEKAQNKAVEAVKPEPTPAPRQETAAEKMARLREQIKKPSNPMPGPKLFTRQEN (1/1)	Phage	Geobacillus phage GBK2	YP_009010500.1 hypothetical protein GBK2_29 [Geobacillus phage GBK2]	is_phage	FALSE
twist_23869	VLVNEGNGYVEMVSPHLPRQSSFEEEEEQQQEQEQEEERRSGQYRKIRSQLSRG (1/1)	Plant	Gossypium hirsutum (Gossypium herbaceum) (cotton)	allergen_name False allergome_name Gos h Vicilin (2/2) (1/1) allergenonline_name False SDAP_name False iedb_name False	is_allergens	FALSE
agilent_236146	PETLEQLTLVESKDNQPLSDKLKFTLENDHVDAGALRYKLVKNDGEFRLHNPIKEQELHNDLVR (1/1)	Bacteria	Haemophilus influenzae	Adhesion and penetration protein autotransporter n=2 Tax=Haemophilus influenzae TaxID=727 RepID=HAP2_HAEIF	is_VFDB	FALSE
agilent_239271	SIEKDLTLNATGGNITLLQVEGTDGMIGKGIVAKKNITFEGGNITFGSRKAVTEIEGNVTINNN (1/1)	Bacteria	Haemophilus influenzae	Adhesin n=8 Tax=Haemophilus influenzae TaxID=727 RepID=Q48031_HAEIF	is_VFDB	FALSE
agilent_223654	EKQRKQKDLISRYSNSALSELSATVNSMLSVQDELDRLFVDQAQSAVWTNIAQDKRRYDSDAFR (1/1)	Bacteria	Haemophilus influenzae	Adhesion and penetration protein autotransporter n=2 Tax=Haemophilus influenzae TaxID=727 RepID=HAP2_HAEIF	is_VFDB	FALSE
agilent_228606	KANTVADNSVANNSESSDPKSRRRRSISQPQETSAEETTAASTDETTIADNSKRSKPNRRSRRS (1/1)	Bacteria	Haemophilus influenzae	Immunoglobulin A1 protease autotransporter n=1 Tax=Haemophilus influenzae (strain ATCC 51907 / DSM 11121 / KW20 / Rd) TaxID=71421 RepID=IGA0_HAEIN	is_VFDB	FALSE
agilent_240487	TEVKFTPKTSVIKEKDGKLFTGKENNDTNKVTSNTATDNTDEGNGLVTAKAVIDAVNKAGWRVK (1/1)	Bacteria	Haemophilus influenzae	Hsf n=19 Tax=Haemophilus influenzae TaxID=727 RepID=P71401_HAEIF	is_VFDB	FALSE
agilent_242789	VTFKAGDNLKIKQSGKDFTYSLKKELKDLTSVEFKDANGGTGSESTKITKDGLTITPANGAGAA (1/1)	Bacteria	Haemophilus influenzae	Hsf n=19 Tax=Haemophilus influenzae TaxID=727 RepID=P71401_HAEIF	is_VFDB	FALSE
twist_33736	FVAKGVAADAISATGYGKANPVTGATCDQVKGRKALIACLAPDRRVEIAVNGTK (1/1)	Bacteria	Haemophilus influenzae	fimbrial protein (1/2) & Outer membrane protein P5 precursor (OMP P5) (Fimbrin)	is_IEDB	FALSE
agilent_231668	LTSITLGGTTNGGNDAKTVINKDGLTITPAGNGGTTGTNTISVTKDGIKAGNKAITNVASGLRA (1/1)	Bacteria	Haemophilus influenzae	Hsf n=19 Tax=Haemophilus influenzae TaxID=727 RepID=P71401_HAEIF	is_VFDB	FALSE
agilent_242753	VSTKQPAPENSINTGSATAITETAEKSDKPQTETAASTEDASQHKANTVADNSVANNSESSDPK (1/1)	Bacteria	Haemophilus influenzae	Immunoglobulin A1 protease autotransporter n=1 Tax=Haemophilus influenzae (strain ATCC 51907 / DSM 11121 / KW20 / Rd) TaxID=71421 RepID=IGA0_HAEIN	is_VFDB	FALSE
agilent_228892	KFVDASGLADALNKLSWTATAGKEGTGEVDPANSAGQEVKAGDKVTFKAGDNLKIKQSGKDFTY (1/1)	Bacteria	Haemophilus influenzae	Hsf n=19 Tax=Haemophilus influenzae TaxID=727 RepID=P71401_HAEIF	is_VFDB	FALSE
agilent_225946	GIYFDNKGVLKAGAITLKAGDNLKIKQNTDESTNASSFTYSLKKDLTDLTSVATEKLSFGANGD (1/1)	Bacteria	Haemophilus influenzae	Hsf n=19 Tax=Haemophilus influenzae TaxID=727 RepID=P71401_HAEIF	is_VFDB	FALSE
agilent_228577	KAGDNLEVKQDGANFTYSLNSTLTGLTSITLDKTANGATTKITKDGLTITPANGGATGTNNANI (1/1)	Bacteria	Haemophilus influenzae	Adhesin n=5 Tax=Haemophilus influenzae TaxID=727 RepID=Q8GM74_HAEIF	is_VFDB	FALSE
twist_36320	HQLTDKLAVHYSYKYTHWSRLTKLNASFEDGKKAFDKELQYSNNSRVALGASYN (1/1)	Bacteria	Haemophilus influenzae	Outer membrane protein P1	is_IEDB	FALSE
agilent_230662	LKAGKNLKVKRDGKNITFALANDLSVKSATVSDKLSLGTNGNKVNITSDTKGLNFAKDSKTGDD (1/1)	Bacteria	Haemophilus influenzae	Hsf n=19 Tax=Haemophilus influenzae TaxID=727 RepID=P71401_HAEIF	is_VFDB	FALSE
agilent_239739	SQASPKQEQSETVQPQAVLESENVPTVNNAEEVQAQLQTQTSATVSTKQPAPENSINTGSATAI (1/1)	Bacteria	Haemophilus influenzae	Immunoglobulin A1 protease autotransporter n=1 Tax=Haemophilus influenzae (strain ATCC 51907 / DSM 11121 / KW20 / Rd) TaxID=71421 RepID=IGA0_HAEIN	is_VFDB	FALSE
agilent_240248	TADASGSKNVYLKGIATTLTEPSAGAKSSHVDLNVDATKKSNAASIEDVLRAGWNIQGNGNNVD (1/1)	Bacteria	Haemophilus influenzae	Hsf n=19 Tax=Haemophilus influenzae TaxID=727 RepID=P71401_HAEIF	is_VFDB	FALSE
agilent_229692	KTNAEPVTPVVSKNQTENTTDQPTEREKTAKVETEKTQEPPQVASQASPKQEQSETVQPQAVLE (1/1)	Bacteria	Haemophilus influenzae	Immunoglobulin A1 protease autotransporter n=1 Tax=Haemophilus influenzae (strain ATCC 51907 / DSM 11121 / KW20 / Rd) TaxID=71421 RepID=IGA0_HAEIN	is_VFDB	FALSE
agilent_223056	EAGGTNTTPATEDMDEGKGLVTAETVINAVNNAGWRIKTTTANGQAGKFETVTSGTNVTFDNGN (1/1)	Bacteria	Haemophilus influenzae	Adhesin n=5 Tax=Haemophilus influenzae TaxID=727 RepID=Q8GM74_HAEIF	is_VFDB	FALSE
agilent_228898	KGAKTAGGNVESVDLVSAYNNVEFITGDKNTLDVVLTAKENGKTTEVKFTPKTSVIKEKDGKLF (1/1)	Bacteria	Haemophilus influenzae	Hsf n=19 Tax=Haemophilus influenzae TaxID=727 RepID=P71401_HAEIF	is_VFDB	FALSE
agilent_223325	EFNAVTTDATTAQGTNANERGKVVVKGSNGATATETDKKKVATVGDVAKAINDAATFVKVENDD (1/1)	Bacteria	Haemophilus influenzae	Hsf n=19 Tax=Haemophilus influenzae TaxID=727 RepID=P71401_HAEIF	is_VFDB	FALSE
agilent_235276	NIYSNRFRGKVKPTEKDSEEHPFTREGTLEGGFYGPNGEELGGKFLAGDKKVFGVFSAKETEET (1/1)	Bacteria	Haemophilus influenzae	Probable transferrin-binding protein 2 n=3 Tax=Haemophilus influenzae TaxID=727 RepID=TBPB_HAEIN	is_VFDB	FALSE
agilent_242449	VNPNSNFTFFELPREKNFNQTKIKGDSTKLSERGFARLYDKINGVRASNLSAEQLNVTDASEKI (1/1)	Bacteria	Haemophilus influenzae	Heme/hemopexin-binding protein n=4 Tax=Haemophilus influenzae TaxID=727 RepID=HXUA1_HAEIN	is_VFDB	FALSE
agilent_229776	KVRSKRAVFSDPLLDQSLFALEAALEVIDAPQQSEKDRLAQEEAEKQRKQKDLISRYSNSALSE (1/1)	Bacteria	Haemophilus influenzae	Adhesion and penetration protein autotransporter n=2 Tax=Haemophilus influenzae TaxID=727 RepID=HAP2_HAEIF	is_VFDB	FALSE
agilent_221282	ASEKVTTTAGSTINATNGKASITTKTGDISGTISGNTVSVSATGDLTTKSGSKIEAKSGEANVT (1/1)	Bacteria	Haemophilus influenzae	Adhesin n=8 Tax=Haemophilus influenzae TaxID=727 RepID=Q48028_HAEIF	is_VFDB	FALSE
agilent_222359	DKKIVADTTTLTVTGGKVSVPAGANSVNNNKKLVNAEGLATALNNLSWTAKADKYADGESEGET (1/1)	Bacteria	Haemophilus influenzae	Hsf n=19 Tax=Haemophilus influenzae TaxID=727 RepID=P71401_HAEIF	is_VFDB	FALSE
agilent_235426	NLKAKRDGKNITFALANDLNVKTATVSDKLSLGANGNKVNVTSTTDGLNFAKETAVNGDTNIQL (1/1)	Bacteria	Haemophilus influenzae	Adhesin n=5 Tax=Haemophilus influenzae TaxID=727 RepID=Q8GM74_HAEIF	is_VFDB	FALSE
agilent_231769	LVNAEGLVNALNSLSWTATAGKDGTGNAEGASDQEVKAGDKVTFKAGDNLEVKQDGANFTYSLN (1/1)	Bacteria	Haemophilus influenzae	Adhesin n=5 Tax=Haemophilus influenzae TaxID=727 RepID=Q8GM74_HAEIF	is_VFDB	FALSE
agilent_230434	LGGNGITDNEKKRAASVKDVLNAGWNVRGVKPASANNQVENIDFVATYDTVDFVSGDKDTTSVT (1/1)	Bacteria	Haemophilus influenzae	Hsf n=19 Tax=Haemophilus influenzae TaxID=727 RepID=P71401_HAEIF	is_VFDB	FALSE
agilent_230924	LLNLNEKTGANKQLLVADSTAATVGDLRKLGWVVSTKNSTKEESNQVKQADEVLFTGSGAATVS (1/1)	Bacteria	Haemophilus influenzae	Adhesin n=5 Tax=Haemophilus influenzae TaxID=727 RepID=Q8GM74_HAEIF	is_VFDB	FALSE
agilent_225962	GKDTGTGLVTAKTVIDAVNKSGWRVTGEGATAETGATAVNAGNAETVTSGTSVNFKNGNATTAT (1/1)	Bacteria	Haemophilus influenzae	Hsf n=19 Tax=Haemophilus influenzae TaxID=727 RepID=P71401_HAEIF	is_VFDB	FALSE
agilent_220720	ALEGISKDQEVKAGETVTFKAGKNLKVKQDGANFTYSLQDALTGLTSITLGGTTNGGNDAKTVI (1/1)	Bacteria	Haemophilus influenzae	Hsf n=19 Tax=Haemophilus influenzae TaxID=727 RepID=P71401_HAEIF	is_VFDB	FALSE
agilent_221820	DAATAGAAGANTNERGKVTVSGVTDLTKATAEDKKKVATVVDVAKAINDAATFVKVENSNEELD (1/1)	Bacteria	Haemophilus influenzae	Adhesin n=5 Tax=Haemophilus influenzae TaxID=727 RepID=Q8GM74_HAEIF	is_VFDB	FALSE
agilent_221880	DANGNNLTFEHIRNIDDGARLVNHNTSKTSTVTITGESLITDPNTITPYNIDAPDEDNPYAFRR (1/1)	Bacteria	Haemophilus influenzae	Immunoglobulin A1 protease autotransporter n=1 Tax=Haemophilus influenzae (strain ATCC 51907 / DSM 11121 / KW20 / Rd) TaxID=71421 RepID=IGA0_HAEIN	is_VFDB	FALSE
agilent_224288	ETTIADNSKRSKPNRRSRRSVRSEPTVTNGSDRSTVALRDLTSTNTNAVISDAMAKAQFVALNV (1/1)	Bacteria	Haemophilus influenzae	Immunoglobulin A1 protease autotransporter n=1 Tax=Haemophilus influenzae (strain ATCC 51907 / DSM 11121 / KW20 / Rd) TaxID=71421 RepID=IGA0_HAEIN	is_VFDB	FALSE
agilent_225311	GAAAGTDASNGNTISVTKDGISAGNKEITNVKSALKTYKDTQNTADETQDKEFHAAVKNANEVE (1/1)	Bacteria	Haemophilus influenzae	Hsf n=19 Tax=Haemophilus influenzae TaxID=727 RepID=P71401_HAEIF	is_VFDB	FALSE
agilent_225542	GDVAKAINDAATFVKVENDDSATIDDSPTDDGANDALKAGDTLTLKAGKNLKVKRDGKNITFAL (1/1)	Bacteria	Haemophilus influenzae	Hsf n=19 Tax=Haemophilus influenzae TaxID=727 RepID=P71401_HAEIF	is_VFDB	FALSE
agilent_227392	IDEDNPTDNGKDDALKAGDTLTFKAGKNLKVKRDGKNITFDLAKNLEVKTAKVSDTLTIGGNTP (1/1)	Bacteria	Haemophilus influenzae	Hsf n=19 Tax=Haemophilus influenzae TaxID=727 RepID=P71401_HAEIF	is_VFDB	FALSE
agilent_228561	KADGKGADVKIGAKTSVIKDHNGKLFTGKDLKDANNGATVSEDDGKDTGTGLVTAKTVIDAVNK (1/1)	Bacteria	Haemophilus influenzae	Hsf n=19 Tax=Haemophilus influenzae TaxID=727 RepID=P71401_HAEIF	is_VFDB	FALSE
agilent_228585	KAINDAATFVKVENSNEELDDNQQADNADQALKAGDTLTFKAGKNLKAKRDGKNITFALANDLN (1/1)	Bacteria	Haemophilus influenzae	Adhesin n=5 Tax=Haemophilus influenzae TaxID=727 RepID=Q8GM74_HAEIF	is_VFDB	FALSE
agilent_228674	KDGIKAGNKAITNVASGLRAYDDANFDVLNNSATDLNRHVEDAYKGLLNLNEKNANKQPLVTDS (1/1)	Bacteria	Haemophilus influenzae	Hsf n=19 Tax=Haemophilus influenzae TaxID=727 RepID=P71401_HAEIF	is_VFDB	FALSE
agilent_229777	KVRSRRAARAAFPDTLPDQSLLNALEAKQAELTAETQKSKAKTKKVRSKRAVFSDPLLDQSLFA (1/1)	Bacteria	Haemophilus influenzae	Adhesion and penetration protein autotransporter n=2 Tax=Haemophilus influenzae TaxID=727 RepID=HAP2_HAEIF	is_VFDB	FALSE
agilent_231635	LTLNNNIDQGAGGLFFEGDYEVKGTSDSTTWKGAGVSVADGKTVTWKVHNPKSDRLAKIGKGTL (1/1)	Bacteria	Haemophilus influenzae	Immunoglobulin A1 protease autotransporter n=1 Tax=Haemophilus influenzae (strain ATCC 51907 / DSM 11121 / KW20 / Rd) TaxID=71421 RepID=IGA0_HAEIN	is_VFDB	FALSE
agilent_235112	NGKLFTGKELKDANNNGVTVTETDGKDEGNGLVTAKAVIDAVNKAGWRVKTTGANGQNDDFATV (1/1)	Bacteria	Haemophilus influenzae	Hsf n=19 Tax=Haemophilus influenzae TaxID=727 RepID=P71401_HAEIF	is_VFDB	FALSE
agilent_235465	NLSWTAKADKYADGESEGETDQEVKAGDKVTFKAGKNLKVKQSEKDFTYSLQDTLTGLTSITLG (1/1)	Bacteria	Haemophilus influenzae	Hsf n=19 Tax=Haemophilus influenzae TaxID=727 RepID=P71401_HAEIF	is_VFDB	FALSE
agilent_235855	NVAKTAGNAPIVEAKPVQAKKEKKVQIVDAKPVSKSTASRLSAKTLTVPKGVSLMQLFRDNQLN (1/1)	Bacteria	Haemophilus influenzae	Opacity-associated protein OapA n=61 Tax=Haemophilus influenzae TaxID=727 RepID=OAPA_HAEIN	is_VFDB	FALSE
agilent_240017	STKITKDGLTITPANGAGAAGANTANTISVTKDGISAGNKAVTNVVSGLKKFGDGHTLANGTVA (1/1)	Bacteria	Haemophilus influenzae	Hsf n=19 Tax=Haemophilus influenzae TaxID=727 RepID=P71401_HAEIF	is_VFDB	FALSE
agilent_240747	TITPYNIDAPDEDNPYAFRRIKDGGQLYLNLENYTYYALRKGASTRSELPKNSGESNENWLYMG (1/1)	Bacteria	Haemophilus influenzae	Immunoglobulin A1 protease autotransporter n=1 Tax=Haemophilus influenzae (strain ATCC 51907 / DSM 11121 / KW20 / Rd) TaxID=71421 RepID=IGA0_HAEIN	is_VFDB	FALSE
agilent_241292	TSLVKVGDKYYSKEDIDPATGKPKVTNGNAVTAKYQTQGNKIVSTDGNNTEATLTNKGSGYVTG (1/1)	Bacteria	Haemophilus influenzae	Adhesin n=5 Tax=Haemophilus influenzae TaxID=727 RepID=Q8GM74_HAEIF	is_VFDB	FALSE
agilent_241703	VATYDTVDFVSGDKDTTSVTVESKDNGKRTEVKIGAKTSVIKDHNGKLFTGKELKDANNNGVTV (1/1)	Bacteria	Haemophilus influenzae	Hsf n=19 Tax=Haemophilus influenzae TaxID=727 RepID=P71401_HAEIF	is_VFDB	FALSE
agilent_242517	VPSVPSNNEEIARVETPVPPPAPATPSETTETVAENSKQESKTVEKNEQDATETTAQNGEVAEE (1/1)	Bacteria	Haemophilus influenzae	Immunoglobulin A1 protease autotransporter n=1 Tax=Haemophilus influenzae (strain ATCC 51907 / DSM 11121 / KW20 / Rd) TaxID=71421 RepID=IGA0_HAEIN	is_VFDB	FALSE
agilent_243445	YGDTNTNFDATANSATDLTRQFDANGAYNGLLNLNEKGANKNLLVADSTAATVGDLRGLGWVIS (1/1)	Bacteria	Haemophilus influenzae	Adhesin n=5 Tax=Haemophilus influenzae TaxID=727 RepID=Q8GM74_HAEIF	is_VFDB	FALSE
agilent_88528	IKESGVKVNQAEVNRIVEDIAAKNGLTYGQFLDALDYQGISLNAFKQQISRQMLMAGVRNHAIQ (1/1)	Bacteria	Haemophilus parainfluenzae T3T1	Chaperone SurA n=29 Tax=Pasteurellaceae TaxID=712 RepID=F0EQQ6_HAEPA	is_IgA_coated_strain	FALSE
agilent_133424	NDILVKLNNLPNFDKLNHHLQGVELGDMAVGYWGNQTGLAYDPMRIKEEELPQSWADMESYIDK (1/1)	Bacteria	Haemophilus parainfluenzae T3T1	Uncharacterized protein n=61 Tax=Pasteurellaceae TaxID=712 RepID=E1W2P1_HAEP3	is_IgA_coated_strain	FALSE
agilent_18876	AIPNEIVEQGSLAPMLEKAQAAVVTLSVEGKAKANSRSALPDDIPEEFKFFFGDQFGEQFGGDR (1/1)	Bacteria	Haemophilus parainfluenzae T3T1	Periplasmic serine endoprotease DegP-like n=29 Tax=Pasteurellaceae TaxID=712 RepID=F0EU56_HAEPA	is_IgA_coated_strain	FALSE
agilent_30625	CSSQSQKDESAYKGQVIFTELQGDDVKLTVRKNDCSYKQEGETEVIVHKYDSTLVTGACVKVSD (1/1)	Bacteria	Haemophilus parainfluenzae T3T1	Glucose-6-phosphate isomerase n=13 Tax=Haemophilus TaxID=724 RepID=A0A369ZK90_HAEPA	is_IgA_coated_strain	FALSE
agilent_25913	ATENNQPSMKDKATEKLNSVKDNAKEKASEAKTKAADKVKEVKDKATSTKESAKDKVASSAKVN (1/1)	Bacteria	Haemophilus parainfluenzae T3T1	ComEA protein n=30 Tax=Pasteurellaceae TaxID=712 RepID=F0ETJ5_HAEPA	is_IgA_coated_strain	FALSE
agilent_63809	FTELQGDDVKLTVRKNDCSYKQEGETEVIVHKYDSTLVTGACVKVSDNGQGAKNVSTWSPRNPI (1/1)	Bacteria	Haemophilus parainfluenzae T3T1	Glucose-6-phosphate isomerase n=13 Tax=Haemophilus TaxID=724 RepID=A0A369ZK90_HAEPA	is_IgA_coated_strain	FALSE
agilent_240514	TFLRVPKRSDPNAHTLDKGASIDENKLFEQQKKMYFNYANDVICRPDDEVCSPLRDEMVAMPTS (1/1)	Bacteria	Helicobacter pylori	Sodium:calcium antiporter n=8 Tax=Helicobacter pylori TaxID=210 RepID=A0A0B2E0Q2_HELPX	is_VFDB	FALSE
twist_41542	LKVDDAVASFDPDQKPIVDKNDRDNRQAFEKISQLREEYANKAIKNPTKKNQYF (1/1)	Bacteria	Helicobacter pylori	CagA	is_IEDB	FALSE
agilent_224850	FKNFNNNNNGLKNSTEPIYAKVNKKKTGQVASPEEPIYTQVAKKVNAKIDRLNQIASGLGGVGQ (1/1)	Bacteria	Helicobacter pylori	Cytotoxicity-associated immunodominant antigen n=265 Tax=Helicobacter pylori TaxID=210 RepID=CAGA_HELPY	is_VFDB	FALSE
agilent_236886	QAVSEAKAGFFGNLEQTIDKLKDSTKKNVMNLYVESAKKVPASLSAKLDNYAINSHTRINSNIQ (1/1)	Bacteria	Helicobacter pylori	Cytotoxicity-associated immunodominant antigen n=265 Tax=Helicobacter pylori TaxID=210 RepID=CAGA_HELPY	is_VFDB	FALSE
agilent_241970	VGGIATGAAVGTVSGLLGWGLKQAEEANKTPDKPDKVWRIQAGKGFNEFPNKEYDLYRSLLSSK (1/1)	Bacteria	Helicobacter pylori	Vacuolating cytotoxin autotransporter n=8 Tax=Helicobacter pylori TaxID=210 RepID=VACA_HELPY	is_VFDB	FALSE
twist_28036	AVALISAHIMEEARAGKKTAAELMQEGRTLLKPDDVMDGVASMIHEVGIEAMFP (1/1)	Bacteria	Helicobacter pylori	Urease subunit alpha	is_IEDB	FALSE
twist_32032	EPIYAQVNKKKAGQATSPEEPIYAQVNKKKAGQATSPEEPIYTQVAKKVNARID (1/1)	Bacteria	Helicobacter pylori	CagA	is_IEDB	FALSE
twist_54260	TSPEEPIYTQVAKKVNARIDRLNKIASTINGKIDQLNRTASANKGVGDFSGVGQ (1/1)	Bacteria	Helicobacter pylori	CagA	is_IEDB	FALSE
twist_34032	GCPLPPPRSPPVPPPRKKRTVVLTESTLPTALAELATKSFGSSSTSGITGDNTT (1/1)	Virus	Hepatitis C virus	Genome polyprotein (1/6) & polyprotein (1/9) & ORF 1 (2/2) & envelope glycoprotein (6/8) & unnamed protein product (5/8) & nonstructural protein & structural protein (1/3) & HCV-1 & envelope protein (2/8) & polyprotein [Hepatitis C virus subtype 1a] & core protein (1/2) & polyprotein precursor (1/3) & Polyprotein (1/2) & E2 protein (4/4) & precursor protein & Hepatitis C virus core, matrix, envel…	is_IEDB	FALSE
agilent_610	ARPDYNPLLVETWKKPDYEPPVVHGCPLPPPRSPPVPPPRKKRTVVLTESTLPTALAELATKSF (1/1)	Virus	Hepatitis C virus subtype 1a	Genome polyprotein (1/6) & polyprotein (1/9) & ORF 1 (2/2) & envelope glycoprotein (6/8) & unnamed protein product (5/8) & nonstructural protein & structural protein (1/3) & HCV-1 & envelope protein (2/8) & polyprotein [Hepatitis C virus subtype 1a] & core protein (1/2) & polyprotein precursor (1/3) & Polyprotein (1/2) & E2 protein (4/4) & precursor protein & Hepatitis C virus core, matrix, envel…	is_IEDB	FALSE
twist_26256	AAGAGPRVRQPARPLGSAWRDQAQRPAAASRRRPTTAGAAPLTAVAPAHDTPPV (1/1)	Virus	Hepatitis E virus	Structural protein 2 precursor & ORF 2 & structural protein (2/3) & ORF2 (1/2) & epitope-bearing protein 406.3-2 & capsid protein [Swine hepatitis E virus]	is_IEDB	FALSE
twist_23602	VHIKLPKLAANREKLEEVAAKFSLQVRGTRGEHTEAEGGIYDISNKRRMGLTEF (1/1)	Animal	Homarus gammarus (lobster)	allergen_name False allergome_name Hom g 2 (2/2) (1/1) allergenonline_name False SDAP_name False iedb_name False	is_allergens	FALSE
agilent_4612	KGPKELDTRSLKEENFIASIELWNKHQEVKKQKALEKQRPEVIKPVFDLGETEEKKSQISADSG (1/1)	Animal	Homininae	MAP kinase-activating death domain protein n=101 Tax=Homininae TaxID=207598 RepID=MADD_HUMAN	is_IEDB	FALSE
agilent_7902	RALEAASLSQHPPSLCISDSEEEEEERKKKCPKKASFASASAEVGKKGKKKCQKQGPPCSDSEE (1/1)	Animal	Hominoidea	Ribosomal RNA-processing protein 8 n=17 Tax=Hominoidea TaxID=314295 RepID=RRP8_HUMAN	is_IEDB	FALSE
twist_18247	QKLYPLENITLAPDPEVPDGLPPVAYNPWMDIRQREDVQALNISVPYGPIPVDF (1/1)	Animal	Homo sapience	allergen_name False allergome_name Hom s Idursulfase (4/8) (1/1) allergenonline_name False SDAP_name False iedb_name False	is_allergens	FALSE
twist_34831	GLLNKTPPTAALSAPPPLISTLGGRPVSPRRTTPLSAEIRERPPSHTLKDIEAR (1/1)	Animal	Homo sapiens	Autism susceptibility gene 2 protein	is_IEDB	FALSE
twist_57307	YGPQGEPGLQGTQGVPGAPGPPGEAGPRGELSVSTPVPGPPGPPGPPGHPGPQG (1/1)	Animal	Homo sapiens	Collagen alpha-3(IV) chain & alpha-3 type IV collagen & type IV collagen alpha 3 chain & type IV collagen alpha3 chain	is_IEDB	FALSE
twist_34234	GEQASVPLSPKKGSEASAASRQSDTSGPVTTSKSSSLGSFYHLPSYLKLHDVLK (1/1)	Animal	Homo sapiens	huntingtin & Huntingtin	is_IEDB	FALSE
twist_51531	SKRRQLLATLRALEAASLSQHPPSLCISDSEEEEEERKKKCPKKASFASASAEV (1/1)	Animal	Homo sapiens	Ribosomal RNA-processing protein 8	is_IEDB	FALSE
twist_53511	TITIESEGKGSTFAKASFVASGNRTDISLDDPNFWQKWAKKAELDIDALNGRNN (1/1)	Animal	Homo sapiens	Chromodomain-helicase-DNA-binding protein 7	is_IEDB	FALSE
twist_57489	YLETQQKINHLPAETRQEIQEGQINIAMASASSPASSGGSGKLPSRKGRSKRGK (1/1)	Animal	Homo sapiens	BRCA1-associated protein	is_IEDB	FALSE
twist_43100	MAHRFPALTQEQKKELSEIAQSIVANGKGILAADESVGTMGNRLQRIKVENTEE (1/1)	Animal	Homo sapiens	aldolase B	is_IEDB	FALSE
twist_40456	LAGLTVKAGTKIELPATVTGKPEPKITWTKADMILKQDKRITIENVPKKSTVTI (1/1)	Animal	Homo sapiens	titin isoform IC	is_IEDB	FALSE
twist_47437	PRKPVPEEKKPVPVPKKKEAPPAKVPEVPKKPEEKVPVLIPKKEKPPPAKVPEV (1/1)	Animal	Homo sapiens	titin isoform IC	is_IEDB	FALSE
twist_39924	KRLQEQRQAQEAKGEKKDLLEVPKAGAVAKGSPKPSPQPSPKPSPKNSPKKGGA (1/1)	Animal	Homo sapiens	64 Kd autoantigen	is_IEDB	FALSE
twist_35063	GPADGSRPEPQRPRNRPYFQRRRQQAPGPQQAPGPRQPAAPETSAPVNSGDPTT (1/1)	Animal	Homo sapiens	Y-box-binding protein 2	is_IEDB	FALSE
twist_52620	SVAGSEKRLRSPSKVIESLQEKLASPPRRADPDRLMRMKEVSSVSRMRVLSFRN (1/1)	Animal	Homo sapiens	Junctional protein associated with coronary artery disease	is_IEDB	FALSE
twist_34720	GKLWRLLSESEKRPFVEEAERLRVQHKKDHPDYKYQPRRRKSAKAGHSDSDSGA (1/1)	Animal	Homo sapiens	Transcription factor SOX-8	is_IEDB	FALSE
twist_46270	PAQGKRGKKSAGCGGGGGAGGGGGSSSGGGSPQSYEELQTQRVMANVRERQRTQ (1/1)	Animal	Homo sapiens	Twist-related protein 1	is_IEDB	FALSE
twist_55606	VLGEDYYSVENPANKRRSTLITVLNISEIESRFYKHPFTCFAKNTHGIDAAYIQ (1/1)	Animal	Homo sapiens	Interleukin-1 receptor type 1	is_IEDB	FALSE
twist_52321	SSGSGWGEPWGEPSTPATTVDNGTSAWGKPIDSGPSWGEPIAAASSTSTWGSSS (1/1)	Animal	Homo sapiens	trinucleotide repeat containing 6A, isoform CRA_c & trinucleotide repeat-containing gene 6A protein	is_IEDB	FALSE
twist_49584	RILLPIVQKARRAILLTGTPALGRPEELFMQIEALFPQKFGRWTDYAKRYCNAH (1/1)	Animal	Homo sapiens	DNA annealing helicase and endonuclease ZRANB3	is_IEDB	FALSE
twist_32018	EPGERGLKGHRGFTGLQGLPGPPGPSGDQGASGPAGPSGPRGPPGPVGPSGKDG (1/1)	Animal	Homo sapiens	Collagen alpha-1(II) chain (1/2) & alpha-1 type II collagen & Collagen alpha 1(II) chain precursor & collagen, type II, alpha 1 isoform 2 precursor & collagen, type II, alpha 1 isoform 1 precursor	is_IEDB	FALSE
twist_52398	SSRIEAVKLQMEPKMQSKTKIYRRPLDRPASPRSDVNDIKGTPPEEISAAQPLL (1/1)	Animal	Homo sapiens	Syncytin-1	is_IEDB	FALSE
twist_46739	PGTFDFSSFGMQVPPPAHMGFRSSPKTPPRRPVPVADCEPPPVDRNLKPDRKVK (1/1)	Animal	Homo sapiens	GRB2-associated-binding protein 1	is_IEDB	FALSE
twist_54558	TVSGVEYSHDANAQRLARYQEADSEEEEVVPRGGSVSQRGSIGSHQSVRVVHRT (1/1)	Animal	Homo sapiens	Probable phospholipid-transporting ATPase VA	is_IEDB	FALSE
twist_42031	LPGPCKDIKASDITKSSCKLTWEPPEFDGGTPILHYVLERREAGRRTYIPVMSG (1/1)	Animal	Homo sapiens	titin isoform IC	is_IEDB	FALSE
twist_41824	LMRMKEVSSVSRMRVLSFRNADSQEDAEELKATTRGQAGLPGGLVSPGSGDRAQ (1/1)	Animal	Homo sapiens	Junctional protein associated with coronary artery disease	is_IEDB	FALSE
twist_29236	DFSKRILNVPQELYEKGYVKDVDDGLQAAEEVGYPVMIKASEGGGGKGIRKVNN (1/1)	Animal	Homo sapiens	Acetyl-CoA carboxylase 1	is_IEDB	FALSE
twist_26456	ADGELETRLNSALLAAAGPGAGAGGFAAGGQGGAAPVYPVLCPSALAADAPCLG (1/1)	Animal	Homo sapiens	Transcription factor-like 5 protein (Cha transcription factor) (HPV-16 E2-binding protein 1) (E2BP-1)	is_IEDB	FALSE
twist_27265	ALSCVGAAVALHPESFFSKLYKVPLDTTEYPEEQYVSDILNYIDHGDPQVRGAT (1/1)	Animal	Homo sapiens	huntingtin & Huntingtin	is_IEDB	FALSE
twist_36287	HPKKEGSLKHGPEVGLGDLSEIIGKDEPPTLESTVQKKRKAQAAEMKAANEAEG (1/1)	Animal	Homo sapiens	Ryanodine receptor 3	is_IEDB	FALSE
twist_38296	KAKEKYKNREPLMPSPQFIKSYFSSFTDDIISQPMLKGEKSDEDKDKEGEALEV (1/1)	Animal	Homo sapiens	Mitochondrial import receptor subunit TOM70	is_IEDB	FALSE
twist_40222	KVEPPAPKVPEVPKKPVPEEKKPVPVPKKEPAAPPKVPEVPKKPVPEEKIPVPV (1/1)	Animal	Homo sapiens	titin isoform IC	is_IEDB	FALSE
twist_41209	LHVINASDDEWWQARQVTPDGESDEVGVIPSKRRVEKKERARLKTVKFNSKTRD (1/1)	Animal	Homo sapiens	Disks large homolog 1	is_IEDB	FALSE
twist_42197	LQMEPKMQSKTKIYRRPLDRPASPRSDVNDIKGTPPEEISAAQPLLRPNSAGSS (1/1)	Animal	Homo sapiens	Syncytin-1	is_IEDB	FALSE
twist_46237	PALGARRKKKMSPPCISVEPPAEDEGSARPSAAEGGSTTLRRRTPSCEATPHRD (1/1)	Animal	Homo sapiens	Voltage-dependent T-type calcium channel subunit alpha-1H	is_IEDB	FALSE
twist_47475	PRTLHQIFEKLTDNGTEFSVKVSLLEIYNEELFDLLNPSSDVSERLQMFDDPRN (1/1)	Animal	Homo sapiens	Kinesin-like protein KIF11	is_IEDB	FALSE
twist_47477	PRVLSNSGWGQTPIKQNTAWDTETSPRGERKTDNGTEAWGSSATQTFNSGACID (1/1)	Animal	Homo sapiens	trinucleotide repeat containing 6A, isoform CRA_c & trinucleotide repeat-containing gene 6A protein	is_IEDB	FALSE
twist_50777	SDIGQAAERRLMMCQSTFLPQVEGTKKPQEPPISLLLLLQNQHTQPFASLNFLD (1/1)	Animal	Homo sapiens	Mediator of RNA polymerase II transcription subunit 13-like	is_IEDB	FALSE
twist_55461	VKGESGSPGENGSPGPMGPRGLPGERGRTGPAGAAGARGNDGQPGPAGPPGPVG (1/1)	Animal	Homo sapiens	Collagen alpha-1(II) chain (1/2) & alpha-1 type II collagen & Collagen alpha 1(II) chain precursor & collagen, type II, alpha 1 isoform 2 precursor & collagen, type II, alpha 1 isoform 1 precursor	is_IEDB	FALSE
twist_55910	VPEVSKKIVPQKPSRTPVQEEVIEVKVPAVHTKKMVISEEKMFFASHTEEEVSV (1/1)	Animal	Homo sapiens	titin isoform IC	is_IEDB	FALSE
twist_15602	NCYNLCRVRGAQKLCAGVCRCKLTSSGKCPTGFPKLALVSNSDEPDTVKYCNLG (1/1)	Plant	Hordeum vulgare (barley)	allergen_name False allergome_name Hor v 37 (5/6) (1/1) allergenonline_name False SDAP_name False iedb_name False	is_allergens	FALSE
twist_7301	GRNCYNLCRVRGAQKLCANACRCKLTSGLKCPSGFPKLALVSNSDEPDTIDYCN (1/1)	Plant	Hordeum vulgare (barley)	allergen_name False allergome_name Hor v 37 (3/6) (1/1) allergenonline_name False SDAP_name False iedb_name False	is_allergens	FALSE
twist_163	AATVAAAPEVKFTVFQTALSKAINAMTQTEKVAKPAAAATATATVAAGAAATAG (1/1)	Plant	Hordeum vulgare (barley)	allergen_name False allergome_name Hor v 5 (4/6) (1/1) allergenonline_name False SDAP_name False iedb_name False	is_allergens	FALSE
twist_15116	MSSSDDSCGKKASWPELVGMSIEEAKKIIMKDRPDVKIIEVFPVGTAVTEDLRF (1/1)	Plant	Hordeum vulgare (barley)	allergen_name False allergome_name Hor v 39 (36/51) (1/1) allergenonline_name False SDAP_name False iedb_name False	is_allergens	FALSE
twist_16861	PFPQQPQLPHQHQFPQQLPQQQFPQQMPLQPQQQPQFPQQKPFGQYQQPLTQQP (1/1)	Plant	Hordeum vulgare (barley)	allergen_name False allergome_name Hor v 20 (3/3) (1/1) allergenonline_name False SDAP_name False iedb_name False	is_allergens	FALSE
twist_17426	PQQLPQQQFPQQMPLQPQQQFPQQMPLQPQQQPQFPQQKPFGQYQQPLTQQPYP (1/1)	Plant	Hordeum vulgare (barley)	allergen_name Hor v 20 (1/1) (1/1) allergome_name Hor v 20 (2/3) (1/1) allergenonline_name Unassigned (1/1) (1/1) SDAP_name Hor v 21 (1/1) (1/1) iedb_name False	is_allergens	FALSE
twist_21	AAAPEVKFTVFQTALSKAINAMTQAGKVAKPAAAATATATVAAGAAATAGNYKV (1/1)	Plant	Hordeum vulgare (barley)	allergen_name Hor v 5 (1/1) (1/1) allergome_name Hor v 5 (6/6) (1/1) allergenonline_name False SDAP_name Hor v 5.0101 (1/1) (1/1) iedb_name False	is_allergens	FALSE
twist_23551	VGMSIEEAKKIIMKDRPDVKIIEVFPVGTAVTEDLRFDRVRIFVNTVAEIPRIG (1/1)	Plant	Hordeum vulgare (barley)	allergen_name False allergome_name Hor v 39 (36/51) (1/1) allergenonline_name False SDAP_name False iedb_name False	is_allergens	FALSE
twist_642	AGVPPADKYKTFEATFAAASNKAFAEVLKGAATGQIAGQSSSMAKLSSSLELSY (1/1)	Plant	Hordeum vulgare (barley)	allergen_name False allergome_name Hor v 5 (4/6) (1/1) allergenonline_name False SDAP_name False iedb_name False	is_allergens	FALSE
twist_43231	MDELQPTMQLMVPKRQKLEDVLEHMKVDPSVQPDVKVRPIKKVAPGLGVQTVDI (1/1)	Virus	Human adenovirus 12	minor core protein	is_IEDB	FALSE
twist_55551	VKVRPIKKVAPGLGVQTVDIQIPVQTALGETMEIQTSPIKTTVNASVQTDPWYP (1/1)	Virus	Human adenovirus 12	minor core protein	is_IEDB	FALSE
twist_29088	DEGNPTPSLKAVTLQQVLPVLGPSEEKRGIKREAMDELQPTMQLMVPKRQKLED (1/1)	Virus	Human adenovirus 12	minor core protein	is_IEDB	FALSE
agilent_11949	MTQGRRGNVYWVRDSVSGLRVPVRTRPPRN (3/3)	Virus	Human adenovirus C	Human adenovirus C Pre-histone-like nucleoprotein	is_IEDB	FALSE
agilent_42	AAMRAARRLAAGIVTVPPRSRRRAAAAAAAAISAMTQGRRGNVYWVRDSVSGLRVPVRTRPPRN (1/1)	Virus	Human adenovirus C	Pre-histone-like nucleoprotein n=24 Tax=root TaxID=1 RepID=NP_ADE02	is_IEDB	FALSE
agilent_2749	GAHKRGRTGRTTVDDAIDAVVEEARNYTPTPPPVSTVDAAIQTVVRGARRYAKMKRRRRRVARR (2/3)	Virus	Human adenovirus C	Human adenovirus C Pre-histone-like nucleoprotein	is_IEDB	FALSE
twist_26201	AAAAASAAPREGRKRKSPGPARPPGGGGPRPPKTKKSGADAPGSDARAPLPAPA (1/1)	Virus	Human alphaherpesvirus 1	Trans-acting transcriptional protein ICP4	is_IEDB	FALSE
twist_28963	DDGNDAADHAREARAVGRGPSSAAPAAPGRTPPPPGPPPLSEAAPKPRAAARTP (1/1)	Virus	Human alphaherpesvirus 1	Trans-acting transcriptional protein ICP4	is_IEDB	FALSE
twist_30653	EAVRAGPARWRGPRRDFCARALLEPDDDAPPLVLRGDDDGPGALPPAPPGIRWA (1/1)	Virus	Human alphaherpesvirus 1	Trans-acting transcriptional protein ICP4	is_IEDB	FALSE
twist_57818	YSLKIAGWHGPKPPYTSTLLPPELSDTTNATQPELVPEDPEDSALLEDPAGTVS (1/1)	Virus	Human alphaherpesvirus 2	glycoprotein D (2/2)	is_IEDB	FALSE
twist_32056	EPRVPREPREPRVPRSPREPRVPRIPRDPRPPRPPRVPREPRPPREPRATRGLA (1/1)	Virus	Human alphaherpesvirus 2	tegument protein US11	is_IEDB	FALSE
twist_57095	YDDFHTDEDKLDTNSVYEPYYHSDHAESSWVNRGESSRKAYDHNSPYIWPRNDY (1/1)	Virus	Human alphaherpesvirus 3	ORF68	is_IEDB	FALSE
twist_32382	ESSRKAYDHNSPYIWPRNDYDGFLENAHEHHGVYNQGRGIDSGERLMQPTQMSA (1/1)	Virus	Human alphaherpesvirus 3	ORF68	is_IEDB	FALSE
twist_51449	SKCKKMPVRPAQPAQPAQPAQPAQTVQPAQPIEPGTQIVVQNFKKPQSVKTTLS (1/1)	Virus	Human alphaherpesvirus 3	ORF22	is_IEDB	FALSE
twist_47074	PMKALYPLTTKGLKQLPEGMDPFAEKPNATDTPIEEIGDSQNTEPSVNSGFDPD (1/1)	Virus	Human alphaherpesvirus 3	Glycoprotein B precursor (Glycoprotein II)	is_IEDB	FALSE
twist_30937	EEIGDSQNTEPSVNSGFDPDKFREAQEMIKYMTLVSAAERQESKARKKNKTSAL (1/1)	Virus	Human alphaherpesvirus 3	Glycoprotein B precursor (Glycoprotein II)	is_IEDB	FALSE
twist_50400	RVDKSPYNQSMYYAGLPVDDFEDSESTDTEEEFGNAIGGSHGGSSYTVYIDKTR (1/1)	Virus	Human alphaherpesvirus 3	ORF68	is_IEDB	FALSE
agilent_896	CIQLSTESQPTPVSITELYTSAATRKPDPAVAPTSAASRKPDPAVAPTSAASRKPDPAVAPTSA (1/3)	Virus	Human alphaherpesvirus 3	Human herpesvirus 3 Envelope glycoprotein C	is_IEDB	FALSE
agilent_12004	PDPAVAPTSAASRKPDPAVAPTSAASRKPDPAVAPTSAATRKPDPAVAPTSAASRK (1/3)	Virus	Human alphaherpesvirus 3	Human herpesvirus 3 Envelope glycoprotein C	is_IEDB	FALSE
twist_46342	PCTLRIVTEHDTLLYVASRNGLFAVENFLTEEPFQRGDPFDKNYVGNSGKSRGG (1/1)	Virus	Human betaherpesvirus 5 (CMV)	DNA polymerase processivity factor	is_IEDB	TRUE
agilent_9078	SSATACTAGVMTRGRLKAESTVAPEEDTDEDSDNEIHNPAVFTWPPWQAGILARNLVPMVATVQ (1/1)	Virus	Human betaherpesvirus 5 (CMV)	65 kDa phosphoprotein n=77 Tax=Human cytomegalovirus TaxID=10359 RepID=PP65_HCMVA	is_IEDB	FALSE
twist_32271	ESALDWFLRPTRGTDKVPNNSSAWGRTDLLPTGALQDNQNWAFPSHSVETLPAL (1/1)	Virus	Human betaherpesvirus 5 (CMV)	HCMVUS22	is_IEDB	FALSE
twist_27971	ATLLQPQPASSKTTSSRNVTSGAGTSSASSARQPSASASVLSPTEDDVVSPATS (1/1)	Virus	Human betaherpesvirus 5 (CMV)	phosphoprotein 150 & Large structural phosphoprotein	is_IEDB	TRUE
twist_35800	GWGRRYEPAPSLHPSYPVPPPPSPAYYRRRDSPGGMDEPPSGWERYDGGHRGQS (1/1)	Virus	Human betaherpesvirus 5 (CMV)	HCMVUL80	is_IEDB	FALSE
twist_34406	GGGGASGGGGGGGSGGQHSSDSANGLLRDPRLMNRQKERRPPPSSENDGSPPLR (1/1)	Virus	Human betaherpesvirus 5 (CMV)	HCMVUL112; HCMVUL113	is_IEDB	FALSE
twist_57309	YGRGSPLTIESHLSDNEEDPIRYYVSVYDELTASEMEEPSNSTSWQIPKLMKVA (1/1)	Virus	Human betaherpesvirus 5 (CMV)	HCMVUL132	is_IEDB	TRUE
twist_27916	ATACTAGVMTRGRLKAESTVAPEEDTDEDSDNEIHNPAVFTWPPWQAGILARNL (1/1)	Virus	Human betaherpesvirus 5 (CMV)	tegument protein pp65 & 65 kDa lower matrix phosphoprotein & pp65 & HCMVUL83	is_IEDB	FALSE
twist_31794	ELTSGGGETPTALLSGGAKVAERAQAGVVNASCRLATASGSEAATAGPSTAGSS (1/1)	Virus	Human betaherpesvirus 5 (CMV)	HCMVUL80	is_IEDB	TRUE
twist_42208	LQNLFPYLVSADGTTVTSGSTKDTSLQAPPSYEESVYNSGRKGPGPPSSDASTA (1/1)	Virus	Human betaherpesvirus 5 (CMV)	Glycoprotein B precursor & glycoprotein B (1/2)	is_IEDB	FALSE
twist_50558	SAAVPAATAPPGATVAGASPAVSSLAWPHDGVYLPKDAFFSLLGASRSAAPVMY (1/1)	Virus	Human betaherpesvirus 5 (CMV)	HCMVUL80	is_IEDB	FALSE
twist_29710	DLFAARQSSTLLSAALPSAASSSPTTTTVCTPTSELTSGGGETPTALLSGGAKV (1/1)	Virus	Human betaherpesvirus 5 (CMV)	HCMVUL80	is_IEDB	FALSE
twist_51758	SMRKDKGMSLNQSTRDISYMGDSLTAFLFILSMDTFQLFTLTMSFRLPSMIAFM (1/1)	Virus	Human betaherpesvirus 5 (CMV)	Glycoprotein M	is_IEDB	FALSE
twist_44134	MSNTAPGPTVANKRDEKHRHVVNVVLELPTEISEATHPVLATMLSKYTRMSSLF (1/1)	Virus	Human betaherpesvirus 5 (CMV)	Uncharacterized protein UL48A	is_IEDB	TRUE
twist_29949	DPARRPLNGAMYYGSGCRFDTVEMVDETRPAPPALSSPETGDDSNDDAVAGGGA (1/1)	Virus	Human betaherpesvirus 5 (CMV)	orf UL136	is_IEDB	FALSE
twist_51931	SPFGSGSRRGSQIPAGFCSSSPYQRLETRDWDEEEEASAARERMKHDPENVIYF (1/1)	Virus	Human betaherpesvirus 5 (CMV)	HCMVUL132	is_IEDB	FALSE
twist_30719	EDFDIYVDSFPQSAHTFLGARSPSLEFDDDANLLSLGGGSAFSSVPKKHVPTQP (1/1)	Virus	Human betaherpesvirus 5 (CMV)	phosphoprotein 150 & Large structural phosphoprotein	is_IEDB	FALSE
twist_32960	FFIWAMFTTCRAVRYFRGRGSGSVKYQALATASGEEVAALSHHDSLESRRLREE (1/1)	Virus	Human betaherpesvirus 5 (CMV)	Glycoprotein M	is_IEDB	TRUE
twist_42051	LPLIKQEDIKPEPDFTIQYRNKIIDTAGCIVISDSEEEQGEEVETRGATASSPS (1/1)	Virus	Human betaherpesvirus 5 (CMV)	45 kDa immediate-early protein 2	is_IEDB	FALSE
twist_51602	SLGGGSAFSSVPKKHVPTQPLDGWSWIASPWKGHKPFRFEAHGSLAPAAEAHAA (1/1)	Virus	Human betaherpesvirus 5 (CMV)	phosphoprotein 150 & Large structural phosphoprotein	is_IEDB	FALSE
twist_53656	TLFSPYSVAYSHHRRHRRRRSPPPAPRGPAHTRFQGPDSMPSTSYGSDVEDPRD (1/1)	Virus	Human betaherpesvirus 5 (CMV)	HCMVUL35	is_IEDB	FALSE
twist_57801	YSHHRRHRRRRSPPPAPRGPAHTRFQGPDSMPSTSYGSDVEDPRDDLAENLRHL (1/1)	Virus	Human betaherpesvirus 5 (CMV)	HCMVUL35	is_IEDB	FALSE
agilent_2967	GGGSAFSSVPKKHVPTQPLDGWSWIASPWKGHKPFRFEAHGSLAPAAEAHAARSAAVGYYDEEE (1/1)	Virus	Human betaherpesvirus 5 (CMV)	Large structural phosphoprotein n=145 Tax=root TaxID=1 RepID=PP150_HCMVA	is_IEDB	TRUE
twist_51364	SIEENCRSNSHIVTGKEKFTPFYYQSSRTRSSSSSSSSSASLSCSKSTLKTCRK (1/1)	Virus	Human betaherpesvirus 6–§	immediate early protein IE2	is_IEDB	FALSE
twist_54402	TTPVLNISRPGSTTPSGNSARYGNNTPRSITPVLEISRSRSATPSGNSEIYENR (1/1)	Virus	Human betaherpesvirus 7	U14 gene product	is_IEDB	FALSE
twist_46768	PHLQSETGPPRLQLSLVPLVSSSAPSWSSPQPRAPIRPIPTRFPPPPMPLQDSM (2/3)	Virus	Human gammaherpesvirus 4 (EBV)	EBNA3C latent protein [Human gammaherpesvirus 4] & EBNA-3C & Epstein-Barr nuclear antigen 6 & EBNA3C latent protein & EBNA3C nuclear protein [Human gammaherpesvirus 4] & nuclear antigen precursor & EBNA3C [Human gammaherpesvirus 4]	is_IEDB	FALSE
agilent_12020	SPPRRPPPGRRPFFHPVAEADYFEYHQEGGPDGEPDMPPGAIEQGPADDPGEGPST (3/3)	Virus	Human gammaherpesvirus 4 (EBV)	Human herpesvirus 4 Epstein-Barr nuclear antigen 1	is_IEDB	FALSE
twist_31240	EGPSTGPRGQGDGGRRKKGGWYGKHRGEGGSSQKFENIAEGLRLLLARCHVERT (1/1)	Virus	Human gammaherpesvirus 4 (EBV)	positive (from uniprot): Human herpesvirus 4 Epstein-Barr nuclear antigen 1	is_IEDB	FALSE
agilent_3466	GSRERARGRGRGRGEKRPRSPSSQSSSSGSPPRRPPPGRRPFFHPVGEADYFEYHQEGGPDGEP (1/3)	Virus	Human gammaherpesvirus 4 (EBV)	Epstein-Barr nuclear antigen 1 & EBNA-1 protein [Human gammaherpesvirus 4] & EBNA-1 protein & EBNA-1 & EBNA1 protein, partial [Human gammaherpesvirus 4] & EBNA1, partial [Human gammaherpesvirus 4] & EBNA1 protein [Human gammaherpesvirus 4] & BKRF1 & EBV nuclear antigen 1, partial [Human gammaherpesvirus 4] & EBNA1 [Human gammaherpesvirus 4] & EBNA-1 [Human gammaherpesvirus 4] & nuclear antigen EB…	is_IEDB	FALSE
twist_54751	VAPLRASMGPVPPVPATQPQYFDIPLTEPINQGASAAHFLPQQPMEGPLVPEQW (1/1)	Virus	Human gammaherpesvirus 4 (EBV)	EBNA3A nuclear protein [Human gammaherpesvirus 4] & EBNA-3A [Human herpesvirus 4 type 2] & EBNA-3A [Human gammaherpesvirus 4] & Epstein-Barr nuclear antigen 3 & BLRF3 [Human gammaherpesvirus 4] & nuclear antigen EBNA-3	is_IEDB	FALSE
twist_52249	SRVPAKKPRKLPWPTPKTHPVKRTNVKTSDRSDKAEAQSTPERPGPSEQSSVTV (1/3)	Virus	Human gammaherpesvirus 4 (EBV)	EBNA3C latent protein [Human gammaherpesvirus 4] & EBNA-3C & Epstein-Barr nuclear antigen 6 & EBNA3C latent protein & EBNA3C nuclear protein [Human gammaherpesvirus 4] & nuclear antigen precursor & EBNA3C [Human gammaherpesvirus 4]	is_IEDB	FALSE
twist_58154	MARRLPKPTLQGRLEADFPDSPLLPKFQELNQNNLPNDVFREAQRSYLVFLTSQFCYEEYVQRT (1/1)	Virus	Human gammaherpesvirus 4 (EBV)	Capsid protein VP26 & capsid protein VP26 [Human gammaherpesvirus 4] & BFRF3	is_IEDB	FALSE
twist_47286	PPRTPTWESPARPETPSPAIPSHSSNTALERPLAVQLARKRTSSEARQKQKHPK (3/3)	Virus	Human gammaherpesvirus 4 (EBV)	early antigen protein D [Human gammaherpesvirus 4] & BMRF1 [Human gammaherpesvirus 4] & DNA polymerase processivity factor BMRF1	is_IEDB	FALSE
twist_36847	IEVIDVETTEDSSSVSQPNKPHRKHQDGFQRSGRRQKRAAPPTVSPSDTGPPAV (1/3)	Virus	Human gammaherpesvirus 4 (EBV)	EBNA3C latent protein [Human gammaherpesvirus 4] & EBNA-3C & Epstein-Barr nuclear antigen 6 & EBNA3C latent protein & EBNA3C nuclear protein [Human gammaherpesvirus 4] & nuclear antigen precursor & EBNA3C [Human gammaherpesvirus 4]	is_IEDB	FALSE
agilent_9543	TIGNFKPYYPWNAPPNENPYHARRGIKEHVIQNAFRKAQIQGLSMLATGGEPRGDATSETSSDE (3/3)	Virus	Human gammaherpesvirus 4 (EBV)	EBNA3C latent protein [Human gammaherpesvirus 4] & EBNA-3C & Epstein-Barr nuclear antigen 6 & EBNA3C latent protein & EBNA3C nuclear protein [Human gammaherpesvirus 4] & nuclear antigen precursor & EBNA3C [Human gammaherpesvirus 4]	is_IEDB	FALSE
twist_35334	GRRPFFHPVGEADYFEYHQEGGPDGEPDVPPGAIEQGPADDPGEGPSTGPRGQG (3/3)	Virus	Human gammaherpesvirus 4 (EBV)	Epstein-Barr nuclear antigen 1 & EBNA-1 protein [Human gammaherpesvirus 4] & EBNA-1 protein & EBNA-1 & EBNA1 protein, partial [Human gammaherpesvirus 4] & EBNA1, partial [Human gammaherpesvirus 4] & EBNA1 protein [Human gammaherpesvirus 4] & BKRF1 & EBV nuclear antigen 1, partial [Human gammaherpesvirus 4] & EBNA1 [Human gammaherpesvirus 4] & EBNA-1 [Human gammaherpesvirus 4] & nuclear antigen EB…	is_IEDB	FALSE
twist_35416	GSGGRGRGGSGGRGRGGSGGRRGRGRERARGGSRERARGRGRGRGEKRPRSPSS (2/3)	Virus	Human gammaherpesvirus 4 (EBV)	Epstein-Barr nuclear antigen 1 & EBNA-1 protein [Human gammaherpesvirus 4] & EBNA-1 protein & EBNA-1 & EBNA1 protein, partial [Human gammaherpesvirus 4] & EBNA1, partial [Human gammaherpesvirus 4] & EBNA1 protein [Human gammaherpesvirus 4] & BKRF1 & EBV nuclear antigen 1, partial [Human gammaherpesvirus 4] & EBNA1 [Human gammaherpesvirus 4] & EBNA-1 [Human gammaherpesvirus 4] & nuclear antigen EB…	is_IEDB	FALSE
twist_58592	MSDEGPGTGPGNGLGQKEDTSGPDGSSGSGPQRRGGDNHGRGRGRGRGRGGGRPGAPGGSGSGP (1/1)	Virus	Human gammaherpesvirus 4 (EBV)	positive (from uniprot): Human herpesvirus 4 Epstein-Barr nuclear antigen 1	is_IEDB	FALSE
twist_46937	PKVKRPPIFIRRLHRLLLMRAGKRTEQGKEVLEKARGSTYGTPRPPVPKPRPEV (1/1)	Virus	Human gammaherpesvirus 4 (EBV)	EBNA3A nuclear protein [Human gammaherpesvirus 4] & EBNA-3A [Human herpesvirus 4 type 2] & EBNA-3A [Human gammaherpesvirus 4] & Epstein-Barr nuclear antigen 3 & BLRF3 [Human gammaherpesvirus 4] & nuclear antigen EBNA-3	is_IEDB	FALSE
agilent_129	AEGLKDAIKDLVLPKPAPTCNIKVTVCSFDDGVDLPPWFPPMVEGAAAEGDDGDDGDEGGDGDE (1/1)	Virus	Human gammaherpesvirus 4 (EBV)	Epstein-Barr nuclear antigen 1 n=48 Tax=Epstein-Barr virus (strain GD1) TaxID=10376 RepID=EBNA1_EBVA8	is_IEDB	FALSE
twist_27538	APTCNIKVTVCSFDDGVDLPPWFPPMVEGAAAEGDDGDDGDEGGDGDEGEEGQE (1/1)	Virus	Human gammaherpesvirus 4 (EBV)	positive (from uniprot): Human herpesvirus 4 Epstein-Barr nuclear antigen 1	is_IEDB	FALSE
twist_38486	KDLVLPKPAPTCNIKVTVCSFDDGVDLPPWFPPMVEGAAAEGDDGDDGDEGGDG (1/1)	Virus	Human gammaherpesvirus 4 (EBV)	positive (from uniprot): Human herpesvirus 4 Epstein-Barr nuclear antigen 1	is_IEDB	FALSE
twist_27988	ATPESQAPTVVLQRPPTQQEPGPVGPLSVQARLEPWQPLPGPQVTAVLLHEESM (1/1)	Virus	Human gammaherpesvirus 4 (EBV)	EBNA-3B nuclear protein [Human gammaherpesvirus 4] & Epstein-Barr nuclear antigen 4	is_IEDB	FALSE
agilent_1075	DDPGEGPSTGPRGQGDGGRRKKGGWYGKHRGEGGSSQKFENIAEGLRLLLARCHVERTTEDGNW (1/1)	Virus	Human gammaherpesvirus 4 (EBV)	Epstein-Barr nuclear antigen 1 n=48 Tax=Epstein-Barr virus (strain GD1) TaxID=10376 RepID=EBNA1_EBVA8	is_IEDB	FALSE
agilent_318	AIKDLVLPKPAPTCNIKVTVCSFDDGVDLPPWFPPMVEGAAAEGDDGDDGDEGGDGDEGEEGQE (1/1)	Virus	Human gammaherpesvirus 4 (EBV)	Epstein-Barr nuclear antigen 1 n=48 Tax=Epstein-Barr virus (strain GD1) TaxID=10376 RepID=EBNA1_EBVA8	is_IEDB	FALSE
twist_26954	AIPARPSSVVITPTSASFVIPRKKWDLQDKTVTLHRSPLCRDEDEKEETGNSSY (1/1)	Virus	Human gammaherpesvirus 4 (EBV)	BMLF1 protein	is_IEDB	FALSE
twist_43249	MDKDRPGPPALDDNMEEEVPSTSVVQEQVSAGDWENVLIELSDSSSEKEAEDAH (1/1)	Virus	Human gammaherpesvirus 4 (EBV)	EBNA3A nuclear protein [Human gammaherpesvirus 4] & EBNA-3A [Human herpesvirus 4 type 2] & EBNA-3A [Human gammaherpesvirus 4] & Epstein-Barr nuclear antigen 3 & BLRF3 [Human gammaherpesvirus 4] & nuclear antigen EBNA-3	is_IEDB	FALSE
twist_36361	HRSPLCRDEDEKEETGNSSYTRGHKRRRGEVHGCTDESYGKRRHLPPGARAPRA (1/1)	Virus	Human gammaherpesvirus 4 (EBV)	BMLF1 protein	is_IEDB	FALSE
twist_35317	GRPSLKLQAALERQAAAGWQPSPGSGTSDKIVQAPIFYPPVLQPIQVMGQGGSP (1/1)	Virus	Human gammaherpesvirus 4 (EBV)	EBNA-3B nuclear protein [Human gammaherpesvirus 4] & Epstein-Barr nuclear antigen 4	is_IEDB	FALSE
twist_31993	ENVLIELSDSSSEKEAEDAHLEPAQKGTKRKRVDHDAGGSAPARPMLPPQPDLP (1/1)	Virus	Human gammaherpesvirus 4 (EBV)	EBNA3A nuclear protein [Human gammaherpesvirus 4] & EBNA-3A [Human herpesvirus 4 type 2] & EBNA-3A [Human gammaherpesvirus 4] & Epstein-Barr nuclear antigen 3 & BLRF3 [Human gammaherpesvirus 4] & nuclear antigen EBNA-3	is_IEDB	FALSE
twist_47150	PNTSSPSMPELSPVLGLHQGQGAGDSPTPGPSNAAPVCRNSHTATPNVSPIHEP (1/1)	Virus	Human gammaherpesvirus 4 (EBV)	nuclear protein EBNA2 & EBNA-2 & Epstein-Barr nuclear antigen 2	is_IEDB	FALSE
agilent_6101	MLWMANYIVRQSRGDRGLILPQGPQTAPQARLVQPHVPPLRPTAPTILSPLSQPRLTPPQPLMM (1/1)	Virus	Human gammaherpesvirus 4 (EBV)	Epstein-Barr nuclear antigen 2 n=125 Tax=Epstein-Barr virus (strain GD1) TaxID=10376 RepID=EBNA2_EBVB9	is_IEDB	FALSE
twist_52223	SRPPETAAPRQWPMPLRPIPMRPLRMQPIPFNHPVGPTPHQTPQVEITPYKPTW (1/1)	Virus	Human gammaherpesvirus 4 (EBV)	EBNA-3B nuclear protein [Human gammaherpesvirus 4] & Epstein-Barr nuclear antigen 4	is_IEDB	FALSE
twist_33645	FSQVADVVRAPGVPAMQPQYFDLPLIQPISQGAPVAPLRASMGPVPPVPATQPQ (1/1)	Virus	Human gammaherpesvirus 4 (EBV)	EBNA3A nuclear protein [Human gammaherpesvirus 4] & EBNA-3A [Human herpesvirus 4 type 2] & EBNA-3A [Human gammaherpesvirus 4] & Epstein-Barr nuclear antigen 3 & BLRF3 [Human gammaherpesvirus 4] & nuclear antigen EBNA-3	is_IEDB	FALSE
twist_48218	QGQQLADIGVPQPAPVAAPARRTRKPQQPESLEECDSELEIKRYKNRVASRKCR (1/1)	Virus	Human gammaherpesvirus 4 (EBV)	BZLF1 [Human gammaherpesvirus 4] & BZLF1 & Trans-activator protein BZLF1	is_IEDB	FALSE
agilent_2036	ELQAIMLALHEQNQEQKRAAQRAAGPSVASRALQAARDRFPGLRRRRYHDPETAAALLGEAETE (1/1)	Virus	Human gammaherpesvirus 4 (EBV)	Envelope glycoprotein B n=86 Tax=Epstein-Barr virus (strain GD1) TaxID=10376 RepID=GB_EBVB9	is_IEDB	FALSE
twist_35714	GVINDQQLHHLPSGPPWWPPICDPPQPSKTQGQSRGQSRGRGRGRGRGRGKGKS (1/1)	Virus	Human gammaherpesvirus 4 (EBV)	nuclear protein EBNA2 & EBNA-2 & Epstein-Barr nuclear antigen 2	is_IEDB	FALSE
twist_29560	DKEDDGQRPDDEPRYTYWQLNQNLLERLSRLGIDAEGKLEKEPHGPRDFVKMFK (1/1)	Virus	Human gammaherpesvirus 4 (EBV)	major DNA-binding protein [Human gammaherpesvirus 4] & BALF2 [Human gammaherpesvirus 4] & single-stranded DNA binding protein [Human gammaherpesvirus 4] & Major DNA-binding protein	is_IEDB	FALSE
twist_47027	PLRPTAPTILSPLSQPRLTPPQPLMMPPRPTPPTPLPPATLTVPPRPTRPTTLP (1/1)	Virus	Human gammaherpesvirus 4 (EBV)	nuclear protein EBNA2 & EBNA-2 & Epstein-Barr nuclear antigen 2	is_IEDB	FALSE
twist_56934	WRPAPWTPNPPRSPSQMSVRDRLARLRAEAQVKQASVEVQPPQLTQVSPQQPME (1/1)	Virus	Human gammaherpesvirus 4 (EBV)	EBNA3A nuclear protein [Human gammaherpesvirus 4] & EBNA-3A [Human herpesvirus 4 type 2] & EBNA-3A [Human gammaherpesvirus 4] & Epstein-Barr nuclear antigen 3 & BLRF3 [Human gammaherpesvirus 4] & nuclear antigen EBNA-3	is_IEDB	FALSE
twist_49412	RGEKRPRSPSSQSSSSGSPPRRPPPGRRPFFHPVAEADYFEYHQEGGPDGEPDM (1/1)	Virus	Human gammaherpesvirus 4 (EBV)	positive (from uniprot): Human herpesvirus 4 Epstein-Barr nuclear antigen 1	is_IEDB	FALSE
agilent_292	AHLGGSSATPVQQAQAAASAGTGALASSAPSTAVAQSATPSVSSSISSLRAATSGATAAASAAA (1/1)	Virus	Human gammaherpesvirus 4 (EBV)	Small capsomere-interacting protein n=30 Tax=Epstein-Barr virus (strain GD1) TaxID=10376 RepID=SCP_EBVB9	is_IEDB	FALSE
twist_47945	QASGPGNSSTSTKPGEVNVTKGTPPQNATSPQAPSGQKTAVPTVTSTGGKANST (1/1)	Virus	Human gammaherpesvirus 4 (EBV)	envelope glycoprotein gp350 [Human gammaherpesvirus 4] & major outer envelope glycoprotein gp350 [Human gammaherpesvirus 4] & BLLF1 & Envelope glycoprotein GP350 & major outer envelope glycoprotein gp350	is_IEDB	FALSE
twist_28333	CDSELEIKRYKNRVASRKCRAKFKQLLQHYREVAAAKSSENDRLRLLLKQMCPS (1/1)	Virus	Human gammaherpesvirus 4 (EBV)	BZLF1 [Human gammaherpesvirus 4] & BZLF1 & Trans-activator protein BZLF1	is_IEDB	FALSE
agilent_10447	VPVNQATVTLRKSMRVPGSETMCYSRPLVSFSFINDTKTYEGQLGTDNEIFLTKKMTEVCQATS (1/1)	Virus	Human gammaherpesvirus 4 (EBV)	Envelope glycoprotein B n=86 Tax=Epstein-Barr virus (strain GD1) TaxID=10376 RepID=GB_EBVB9	is_IEDB	FALSE
twist_53018	TDCDLDPMEGSEEHSTDGEISSSEEEDEDPTPAHAIPARPSSVVITPTSASFVI (1/1)	Virus	Human gammaherpesvirus 4 (EBV)	BMLF1 protein	is_IEDB	FALSE
twist_55678	VLPTPMQLALRAPAGQQGPTKQILRQLLTGGVKKGRPSLKLQAALERQAAAGWQ (1/1)	Virus	Human gammaherpesvirus 4 (EBV)	EBNA-3B nuclear protein [Human gammaherpesvirus 4] & Epstein-Barr nuclear antigen 4	is_IEDB	FALSE
agilent_3387	GRRGRGRERARGGSRERARGRGRGRGEKRPRSPSSQSSSSGSPPRRPPPGRRPFFHPVAEADYF (1/1)	Virus	Human gammaherpesvirus 4 (EBV)	Epstein-Barr nuclear antigen 1 n=48 Tax=Epstein-Barr virus (strain GD1) TaxID=10376 RepID=EBNA1_EBVA8	is_IEDB	FALSE
agilent_7263	PTILSPLSQPRLTPPQPLMMPPRPTPPTPLPPATLTVPPRPTRPTTLPPTPLLTVLQRPTELQP (1/1)	Virus	Human gammaherpesvirus 4 (EBV)	Epstein-Barr nuclear antigen 2 n=125 Tax=Epstein-Barr virus (strain GD1) TaxID=10376 RepID=EBNA2_EBVB9	is_IEDB	FALSE
twist_45703	NQQTNQAGGEAPQPGDNSTVQTAAAVVFACPGANQGQQLADIGVPQPAPVAAPA (1/1)	Virus	Human gammaherpesvirus 4 (EBV)	BZLF1 [Human gammaherpesvirus 4] & BZLF1 & Trans-activator protein BZLF1	is_IEDB	FALSE
twist_55398	VISLTRRTRQMSQQPVQMLYPGIDELAQQHASGEGPGINPISKTELQAIMLALH (1/1)	Virus	Human gammaherpesvirus 4 (EBV)	glycoprotein BALF4 & Glycoprotein GP110 precursor & BALF4	is_IEDB	FALSE
twist_54766	VAQSQYFDLPLTQPINHGAPAAHFLHQPPMEGPWVPEQWMFQGAPPSQGTDVVQ (1/1)	Virus	Human gammaherpesvirus 4 (EBV)	EBNA3A nuclear protein [Human gammaherpesvirus 4] & EBNA-3A [Human herpesvirus 4 type 2] & EBNA-3A [Human gammaherpesvirus 4] & Epstein-Barr nuclear antigen 3 & BLRF3 [Human gammaherpesvirus 4] & nuclear antigen EBNA-3	is_IEDB	FALSE
twist_48769	QRPRGAPTPTPPPQVPPVPRQRPRGAPTPTPPPQVLPTPMQLALRAPAGQQGPT (1/1)	Virus	Human gammaherpesvirus 4 (EBV)	EBNA-3B nuclear protein [Human gammaherpesvirus 4] & Epstein-Barr nuclear antigen 4	is_IEDB	FALSE
twist_53034	TDESYGKRRHLPPGARAPRAPRAPRVPRAPRSPRAPRSNRATRGPRSESRGAGR (1/1)	Virus	Human gammaherpesvirus 4 (EBV)	BMLF1 protein	is_IEDB	FALSE
agilent_9407	TELTTPTSSPPSSPSPPAPSAARGSTPAAVLRRRRRDAGNATTPVPPTAPGKSLGTLNNPATVQ (1/1)	Virus	Human gammaherpesvirus 4 (EBV)	Envelope glycoprotein B n=86 Tax=Epstein-Barr virus (strain GD1) TaxID=10376 RepID=GB_EBVB9	is_IEDB	FALSE
twist_26346	AAREEEEPHEQEHNGGDDPLDVHTRQPRFVDVNPTQAPVIQLVHAVYDSMLQSD (1/1)	Virus	Human gammaherpesvirus 4 (EBV)	EBNA-3B nuclear protein [Human gammaherpesvirus 4] & Epstein-Barr nuclear antigen 4	is_IEDB	FALSE
twist_26511	AEADYFEYHQEGGPDGEPDMPPGAIEQGPADDPGEGPSTGPRGQGDGGRRKKGG (1/1)	Virus	Human gammaherpesvirus 4 (EBV)	positive (from uniprot): Human herpesvirus 4 Epstein-Barr nuclear antigen 1	is_IEDB	FALSE
twist_27187	ALKQQVLRGGACASSTSVPSAPVPPPEPLTARQREVMITQATGRLASQAMKKIE (1/1)	Virus	Human gammaherpesvirus 4 (EBV)	putative BLRF2 protein [Human gammaherpesvirus 4] & Tegument protein BLRF2	is_IEDB	FALSE
twist_46294	PATMLLRQWAPATMQTPPRAPTPMSPPEVPPVPRQRPRGAPTPTPPPQVPPVPR (1/1)	Virus	Human gammaherpesvirus 4 (EBV)	EBNA-3B nuclear protein [Human gammaherpesvirus 4] & Epstein-Barr nuclear antigen 4	is_IEDB	FALSE
twist_48565	QNQEQKRAAQRAAGPSVASRALQAARDRFPGLRRRRYHDPETAAALLGEAETEF (1/1)	Virus	Human gammaherpesvirus 4 (EBV)	glycoprotein BALF4 & Glycoprotein GP110 precursor & BALF4	is_IEDB	FALSE
twist_50031	RPWEPSLTQAAGQAFAPVRPQHMPVEPVPVPTVALERPVYPKPVRPAPPKIAMQ (1/1)	Virus	Human gammaherpesvirus 4 (EBV)	EBNA3A nuclear protein [Human gammaherpesvirus 4] & EBNA-3A [Human herpesvirus 4 type 2] & EBNA-3A [Human gammaherpesvirus 4] & Epstein-Barr nuclear antigen 3 & BLRF3 [Human gammaherpesvirus 4] & nuclear antigen EBNA-3	is_IEDB	FALSE
twist_50150	RRQRAIDKRQRASVAGAGAHAHLGGSSATPVQQAQAAASAGTGALASSAPSTAV (1/1)	Virus	Human gammaherpesvirus 4 (EBV)	Capsid protein VP26 & capsid protein VP26 [Human gammaherpesvirus 4] & BFRF3	is_IEDB	FALSE
twist_54185	TSCPFTLPRGAQPPAPAHQKPTAPTPKPRSRECGPSKTPDPFSWFRKTSCTEGG (1/1)	Virus	Human gammaherpesvirus 4 (EBV)	thymidine kinase	is_IEDB	FALSE
twist_55242	VGPTPHQTPQVEITPYKPTWAQIGHIPYQPTPTGPATMLLRQWAPATMQTPPRA (1/1)	Virus	Human gammaherpesvirus 4 (EBV)	EBNA-3B nuclear protein [Human gammaherpesvirus 4] & Epstein-Barr nuclear antigen 4	is_IEDB	FALSE
agilent_3328	GQGDGGRRKKGGWFGKHRGQGGSNPKFENIAEGLRALLARSHVERTTDEGTWVAGVFVYGGSKT (2/3)	Virus	Human gammaherpesvirus 4 (EBV)	Epstein-Barr virus (strain GD1)_Epstein-Barr nuclear antigen	is_IEDB	FALSE
agilent_6000	MEPVQQRPVMFVSRVPAKKPRKLPWPTPKTHPVKRTNVKTSDRSDKAEAQSTPERPGPSEQSSV (1/3)	Virus	Human gammaherpesvirus 4 (EBV)	Epstein-Barr virus (strain GD1)_Epstein-Barr nuclear antigen	is_IEDB	FALSE
agilent_7167	PRIMAPPVVRMFMRERQLPQSTGRKPQCFWEMRAGREITQMQQEPSSHLQSATQPTTPRPSWAP (1/3)	Virus	Human gammaherpesvirus 4 (EBV)	EBNA3C latent protein [Human gammaherpesvirus 4] & EBNA-3C & Epstein-Barr nuclear antigen 6	is_IEDB	FALSE
agilent_8061	RGRGRGGGRPGAPGGSGSGPRHRDGVRRPQKRPSCIGCKGAHGGTGAGGGAGAGGAGAGGAGAG (2/3)	Virus	Human gammaherpesvirus 4 (EBV)	Human herpesvirus 4 Epstein-Barr nuclear antigen 1	is_IEDB	FALSE
twist_26523	AEAQSTPERPGPSEQSSVTVEPAHPTPVEMPMVILHQPPPVPKPVPVKPTPPPS (3/3)	Virus	Human gammaherpesvirus 4 (EBV)	['Human gammaherpesvirus 4'] & ['Human gammaherpesvirus 4'] & ['Human gammaherpesvirus 4'] & ['Human gammaherpesvirus 4'] & ['Human gammaherpesvirus 4'] & ['Human gammaherpesvirus 4'] & ['Human gammaherpesvirus 4']EBNA3C latent protein [Human gammaherpesvirus 4] & EBNA-3C & Epstein-Barr nuclear antigen 6 & EBNA3C latent protein & EBNA3C nuclear protein [Human gammaherpesvirus 4] & nuclear antigen…	is_IEDB	FALSE
twist_27540	APTCNIRVTVCSFDDGVDLPPWFPPMVEGAAAEGDDGDDGDEGGDGDEGEEGQE (2/3)	Virus	Human gammaherpesvirus 4 (EBV)	['Human gammaherpesvirus 4'] & ['Human gammaherpesvirus 4'] & ['Human gammaherpesvirus 4'] & ['Human gammaherpesvirus 4'] & ['Human gammaherpesvirus 4'] & ['Human gammaherpesvirus 4'] & ['Human gammaherpesvirus 4'] & ['Human gammaherpesvirus 4'] & ['Human gammaherpesvirus 4'] & ['Human gammaherpesvirus 4'] & ['Human gammaherpesvirus 4'] & ['Human gammaherpesvirus 4']Epstein-Barr nuclear antigen 1…	is_IEDB	FALSE
twist_27718	ARPETPSPAIPSHSSNTALERPLAVQLARKRTSSEARQKQKHPKKVKQAFNPLI (1/3)	Virus	Human gammaherpesvirus 4 (EBV)	['Human gammaherpesvirus 4'] & ['Human gammaherpesvirus 4'] & ['Human gammaherpesvirus 4']early antigen protein D [Human gammaherpesvirus 4] & BMRF1 [Human gammaherpesvirus 4] & DNA polymerase processivity factor BMRF1	is_IEDB	FALSE
twist_35320	GRQGSDVELESSDDELPYIDPNMEPVQQRPVMFVSRVPAKKPRKLPWPTPKTHP (2/3)	Virus	Human gammaherpesvirus 4 (EBV)	['Human gammaherpesvirus 4'] & ['Human gammaherpesvirus 4'] & ['Human gammaherpesvirus 4'] & ['Human gammaherpesvirus 4'] & ['Human gammaherpesvirus 4'] & ['Human gammaherpesvirus 4'] & ['Human gammaherpesvirus 4']EBNA3C latent protein [Human gammaherpesvirus 4] & EBNA-3C & Epstein-Barr nuclear antigen 6 & EBNA3C latent protein & EBNA3C nuclear protein [Human gammaherpesvirus 4] & nuclear antigen…	is_IEDB	FALSE
twist_41194	LHQPPPVPKPVPVKPTPPPSRRRRGACVVYDDDVIEVIDVETTEDSSSVSQPNK (3/3)	Virus	Human gammaherpesvirus 4 (EBV)	['Human gammaherpesvirus 4'] & ['Human gammaherpesvirus 4'] & ['Human gammaherpesvirus 4'] & ['Human gammaherpesvirus 4'] & ['Human gammaherpesvirus 4'] & ['Human gammaherpesvirus 4'] & ['Human gammaherpesvirus 4']EBNA3C latent protein [Human gammaherpesvirus 4] & EBNA-3C & Epstein-Barr nuclear antigen 6 & EBNA3C latent protein & EBNA3C nuclear protein [Human gammaherpesvirus 4] & nuclear antigen…	is_IEDB	FALSE
twist_55292	VHGHTQGPWDPRAPHLPPQWDGSAGHGQDQVSQFPHLQSETGPPRLQLSLVPLV (2/3)	Virus	Human gammaherpesvirus 4 (EBV)	['Human gammaherpesvirus 4'] & ['Human gammaherpesvirus 4'] & ['Human gammaherpesvirus 4'] & ['Human gammaherpesvirus 4'] & ['Human gammaherpesvirus 4'] & ['Human gammaherpesvirus 4'] & ['Human gammaherpesvirus 4']EBNA3C latent protein [Human gammaherpesvirus 4] & EBNA-3C & Epstein-Barr nuclear antigen 6 & EBNA3C latent protein & EBNA3C nuclear protein [Human gammaherpesvirus 4] & nuclear antigen…	is_IEDB	FALSE
agilent_11813	MSDEGPGTGPGNGLGEKGDTSGPEGSGGSGPQRRGGDNHGRGRGRGRGRGGGRPGAPGGSGSGP (3/3)	Virus	Human gammaherpesvirus 4 (EBV)	Epstein-Barr nuclear antigen 1 & EBNA-1 protein [Human gammaherpesvirus 4]	is_IEDB	FALSE
agilent_321	AIKDLVMTKPAPTCNIRVTVCSFDDGVDLPPWFPPMVEGAAAEGDDGDDGDEGGDGDEGEEGQE (3/3)	Virus	Human gammaherpesvirus 4 (EBV)	Epstein-Barr virus (strain GD1)_Epstein-Barr nuclear antigen	is_IEDB	FALSE
agilent_7115	PPRTPTWESPARPETPSPAIPSHSSNTALERPLAVQLARKRTSSEARQKQKHPKKVKQAFNPLI (3/3)	Virus	Human gammaherpesvirus 4 (EBV)	early antigen protein D [Human gammaherpesvirus 4]	is_IEDB	FALSE
agilent_8065	RGRGRGGGRPGAPGGSGSGPRHRDGVRRPQKRPSCIGCKGTHGGTGAGAGAGGAGAGGAGAGGG (3/3)	Virus	Human gammaherpesvirus 4 (EBV)	Epstein-Barr nuclear antigen 1 & EBNA-1 protein	is_IEDB	FALSE
agilent_9755	TPRSQHPCYRHPWAPWSQDPVHGHTQGPWDPRAPHLPPQWDGSAGHGQDQVSQFPHLQSETGPP (1/3)	Virus	Human gammaherpesvirus 4 (EBV)	EBNA3C latent protein [Human gammaherpesvirus 4]	is_IEDB	FALSE
twist_27788	ASEPEDKSPRVQPLGTGLQQRPRHTVSPSPSPPPPPRTPTWESPARPETPSPAI (1/3)	Virus	Human gammaherpesvirus 4 (EBV)	['Human gammaherpesvirus 4'] & ['Human gammaherpesvirus 4'] & ['Human gammaherpesvirus 4']early antigen protein D [Human gammaherpesvirus 4] & BMRF1 [Human gammaherpesvirus 4] & DNA polymerase processivity factor BMRF1	is_IEDB	FALSE
twist_34374	GGDNHGRGRGRGRGRGGGRPGAPGGSGSGPRHRDGVRRPQKRPSCIGCKGAHGG (3/3)	Virus	Human gammaherpesvirus 4 (EBV)	positive (from uniprot): Human herpesvirus 4 Epstein-Barr nuclear antigen 1	is_IEDB	FALSE
twist_34377	GGDNHGRGRGRGRGRGGGRPGAPGGSGSGPRHRDGVRRPQKRPSCIGCKGTHGG (3/3)	Virus	Human gammaherpesvirus 4 (EBV)	['Human gammaherpesvirus 4'] & ['Human gammaherpesvirus 4'] & ['Human gammaherpesvirus 4'] & ['Human gammaherpesvirus 4'] & ['Human gammaherpesvirus 4'] & ['Human gammaherpesvirus 4'] & ['Human gammaherpesvirus 4'] & ['Human gammaherpesvirus 4'] & ['Human gammaherpesvirus 4'] & ['Human gammaherpesvirus 4'] & ['Human gammaherpesvirus 4'] & ['Human gammaherpesvirus 4']Epstein-Barr nuclear antigen 1…	is_IEDB	FALSE
twist_36163	HKTIGNFKPYYPWNAPPNENPYHARRGIKEHVIQNAFRKAQIQGLSMLATGGEP (3/3)	Virus	Human gammaherpesvirus 4 (EBV)	['Human gammaherpesvirus 4'] & ['Human gammaherpesvirus 4'] & ['Human gammaherpesvirus 4'] & ['Human gammaherpesvirus 4'] & ['Human gammaherpesvirus 4'] & ['Human gammaherpesvirus 4'] & ['Human gammaherpesvirus 4']EBNA3C latent protein [Human gammaherpesvirus 4] & EBNA-3C & Epstein-Barr nuclear antigen 6 & EBNA3C latent protein & EBNA3C nuclear protein [Human gammaherpesvirus 4] & nuclear antigen…	is_IEDB	FALSE
twist_51296	SHEEQPRYEDPDAPLDLSLHPDVAAQPAPQAPYQGYQEPPAPQAPYQGYQEPPP (1/3)	Virus	Human gammaherpesvirus 4 (EBV)	['Human gammaherpesvirus 4'] & ['Human gammaherpesvirus 4'] & ['Human gammaherpesvirus 4'] & ['Human gammaherpesvirus 4'] & ['Human gammaherpesvirus 4'] & ['Human gammaherpesvirus 4'] & ['Human gammaherpesvirus 4']EBNA3C latent protein [Human gammaherpesvirus 4] & EBNA-3C & Epstein-Barr nuclear antigen 6 & EBNA3C latent protein & EBNA3C nuclear protein [Human gammaherpesvirus 4] & nuclear antigen…	is_IEDB	FALSE
twist_52778	SWAPSVCALSVMDAGKAQPIESSHLSSMSPTQPISHEEQPRYEDPDAPLDLSLH (1/3)	Virus	Human gammaherpesvirus 4 (EBV)	['Human gammaherpesvirus 4'] & ['Human gammaherpesvirus 4'] & ['Human gammaherpesvirus 4'] & ['Human gammaherpesvirus 4'] & ['Human gammaherpesvirus 4'] & ['Human gammaherpesvirus 4'] & ['Human gammaherpesvirus 4']EBNA3C latent protein [Human gammaherpesvirus 4] & EBNA-3C & Epstein-Barr nuclear antigen 6 & EBNA3C latent protein & EBNA3C nuclear protein [Human gammaherpesvirus 4] & nuclear antigen…	is_IEDB	FALSE
agilent_6461	NNSPARPETSRPKTPPTIIGPLATRPTTRLTSKGRPLVPTPQHTPLFSFLTASPALDTLFVVST (1/1)	Virus	Human herpesvirus 1	Envelope glycoprotein G n=376 Tax=Human herpesvirus 1 TaxID=10298 RepID=GG_HHV11	is_IEDB	FALSE
agilent_8907	SMVEEAVRTIPTPDPAASPPRTPAFRADDDDGDEYDDAADAAGDRAPARGREREAPLRGAYPDP (1/1)	Virus	Human herpesvirus 1 (strain 17)	Major viral transcription factor ICP4 n=1 Tax=Human herpesvirus 1 (strain 17) TaxID=10299 RepID=ICP4_HHV11	is_IEDB	FALSE
agilent_7255	PTDGPPHRGGDHDPAAGKRGDSGLLRVCAALSIPKPSEAVRPSRIPRAPRVPREPRVPREPREP (1/1)	Virus	Human herpesvirus 2	Probable RNA-binding protein n=11 Tax=Human herpesvirus 2 TaxID=10310 RepID=RNB_HHV2H	is_IEDB	FALSE
agilent_8106	RIPRAPRVPREPRVPREPREPRVPRSPREPRVPRIPRDPRPPRPPRVPREPRPPREPRATRGLA (1/1)	Virus	Human herpesvirus 2	Probable RNA-binding protein n=11 Tax=Human herpesvirus 2 TaxID=10310 RepID=RNB_HHV2H	is_IEDB	FALSE
twist_46304	PAVAPTSAASRKPDPAVAPTSAASRKPDPAVAPTSAATRKPDPAVAPTSAASRK (3/3)	Virus	Human herpesvirus 3	Human herpesvirus 3 Envelope glycoprotein C	is_IEDB	FALSE
agilent_1378	DPDKFREAQEMIKYMTLVSAAERQESKARKKNKTSALLTSRLTGLALRNRRGYSRVRTENVTGV (1/1)	Virus	Human herpesvirus 3	Envelope glycoprotein B n=52 Tax=Human herpesvirus 3 TaxID=10335 RepID=GB_VZVD	is_IEDB	FALSE
twist_49675	RKPDPAVAPTSAASRKPDPAVAPTSAASRKPDPAVAPTSAASRKPDPAVAPTSA (1/1)	Virus	Human herpesvirus 3	positive (from uniprot): Human herpesvirus 3 Envelope glycoprotein C	is_IEDB	FALSE
agilent_8131	RKPDPAVAPTSAASRKPDPAANTQHSQPPFLYENIQCVHGGIQSIPYFHTFIMPCYMRLTTGQQ (1/1)	Virus	Human herpesvirus 3	Envelope glycoprotein C n=119 Tax=Human herpesvirus 3 TaxID=10335 RepID=GC_VZVD	is_IEDB	FALSE
twist_27548	APTSAASRKPDPAVAPTSAATRKPDPAVAPTSAASRKPDPAVAPTSAATRKPDP (1/1)	Virus	Human herpesvirus 3	positive (from uniprot): Human herpesvirus 3 Envelope glycoprotein C	is_IEDB	FALSE
agilent_1173	DGFLENAHEHHGVYNQGRGIDSGERLMQPTQMSAQEDLGDDTGIHVIPTLNGDDRHKIVNVDQR (1/1)	Virus	Human herpesvirus 3	Envelope glycoprotein E n=30 Tax=Human herpesvirus 3 TaxID=10335 RepID=GE_VZVO	is_IEDB	FALSE
twist_49674	RKPDPAVAPTSAASRKPDPAANTQHSQPPFLYENIQCVHGGIQSIPYFHTFIMP (1/1)	Virus	Human herpesvirus 3	positive (from uniprot): Human herpesvirus 3 Envelope glycoprotein C	is_IEDB	FALSE
agilent_542	APTSAASRKPDPAVAPTSAATRKPDPAVAPTSAASRKPDPAVAPTSAATRKPDPAVAPTSAASR (1/1)	Virus	Human herpesvirus 3	Envelope glycoprotein C n=119 Tax=Human herpesvirus 3 TaxID=10335 RepID=GC_VZVD	is_IEDB	FALSE
agilent_9318	TAKRMRVKAYRVDKSPYNQSMYYAGLPVDDFEDSESTDTEEEFGNAIGGSHGGSSYTVYIDKTR (1/1)	Virus	Human herpesvirus 3	Envelope glycoprotein E n=30 Tax=Human herpesvirus 3 TaxID=10335 RepID=GE_VZVO	is_IEDB	FALSE
twist_36734	IEAEVIPAETGQETAYFLLKLAGRWPVKTIHTDNGSNFTGATVRAACWWAGIKQ (1/1)	Virus	Human immunodeficiency virus 1	pol protein	is_IEDB	FALSE
agilent_9680	TMQLMVPKRQKLEDVLEHMKVDPSVQPDVKVRPIKKVAPGLGVQTVDIQIPVQTALGETMEIQT (1/1)	Virus	Human mastadenovirus	Core-capsid bridging protein n=3 Tax=Human mastadenovirus A TaxID=129875 RepID=CORE5_ADE12	is_IEDB	FALSE
agilent_329	AIPLDEGNPTPSLKAVTLQQVLPVLGPSEEKRGIKREAMDELQPTMQLMVPKRQKLEDVLEHMK (1/1)	Virus	Human mastadenovirus	Core-capsid bridging protein n=3 Tax=Human mastadenovirus A TaxID=129875 RepID=CORE5_ADE12	is_IEDB	FALSE
twist_31907	ENGNPVYELNDKNWKSFFSRTWSRLSLHEDEDKENDGDSLPTFKCVSGQNTNTL (1/1)	Virus	Human papillomavirus type 16	Replication protein E1	is_IEDB	FALSE
twist_32766	FAAALKRSYFTQSQGEIQWMRPSKEVGYPIINAPSKTKLEPSAFHYVFEGVKEP (1/1)	Virus	Human poliovirus	Genome polyprotein (6/6) & polyprotein (7/9) & VP1 (1/4) & coat protein VP1 & VP4	is_IEDB	FALSE
twist_29491	DINTEQMCLEDAMYGTDGLEALDLSTSAGYPYVAMGKKKRDILNKQTRDTKEMQ (1/1)	Virus	Human poliovirus	Genome polyprotein (6/6) & polyprotein (7/9) & VP1 (1/4) & coat protein VP1 & VP4	is_IEDB	FALSE
twist_57078	YAYEEEAMEQGITNYIESLGAAFGSGFTQQISDKITELTNMVTSTITEKLLKNL (1/1)	Virus	Human poliovirus	Genome polyprotein (6/6) & polyprotein (7/9) & VP1 (1/4) & coat protein VP1 & VP4	is_IEDB	FALSE
twist_48198	QGLGQMLESMIDNTVRETVGAATSRDALPNTEASGPTHSKEIPALTAVETGATN (1/1)	Virus	Human poliovirus	Genome polyprotein (6/6) & polyprotein (7/9) & VP1 (1/4) & coat protein VP1 & VP4	is_IEDB	FALSE
twist_29742	DLKIDIKTSPPPECINDLLQAVDSQEVRDYCEKKGWIVNITSQVQTERNINRAM (1/1)	Virus	Human poliovirus	Genome polyprotein (6/6) & polyprotein (7/9) & VP1 (1/4) & coat protein VP1 & VP4	is_IEDB	FALSE
twist_35165	GPTHSKEIPALTAVETGATNPLVPSDTVQTRHVVQHRSRSESSIESFFARGACV (1/1)	Virus	Human poliovirus	Genome polyprotein (6/6) & polyprotein (7/9) & VP1 (1/4) & coat protein VP1 & VP4	is_IEDB	FALSE
agilent_12014	RDTTHISQSALPQGIEDLISEVAQGALTLSLPKQQDSLPDTKASGPAHSKEVPALTAVETGATN (1/1)	Virus	Human poliovirus 3	VP1 (Fragment) n=1 Tax=Human poliovirus 3 TaxID=12086 RepID=A0A1D8D445_9ENTO	is_IEDB	FALSE
twist_55875	VPCSICGNNQLCKSICKTIPSNKPKKKPTIKPTNKPTTKTTNKRDPKTPAKTTK (1/1)	Virus	Human respiratory syncytial virus	Major surface glycoprotein G & Major surface glycoprotein G (Attachment glycoprotein G) & glycoprotein (4/5) & attachment protein & G & G glycoprotein & Glycoprotein & attachment glycoprotein G & attachment glycoprotein	is_IEDB	FALSE
twist_49495	RGTPRNQDLYDAAKAYAEQLKENGVINYSVLDLTAEELEAIKNQLNPKEDDVEL (1/1)	Virus	Human respiratory syncytial virus	Nucleoprotein (2/5)	is_IEDB	FALSE
twist_39179	KKKDSIISVNSIDIEVTKESPITSGTNIINPTSEADSTPETKANYPRKPLVSFK (1/1)	Virus	Human respiratory syncytial virus	Phosphoprotein (Protein P)	is_IEDB	FALSE
twist_58004	YYDPLVFPSDEFDASISQVNEKINQSLAFIRRSDELLHNVNTGKSTTNIMITTI (1/1)	Virus	Human respiratory syncytial virus	Fusion glycoprotein F0 precursor (2/2) & fusion protein (1/2) & fusion glycoprotein	is_IEDB	FALSE
twist_55780	VNAGVTTPLSTYMLTNSELLSLINDMPITNDQKKLMSSNVQIVRQQSYSIMSII (1/1)	Virus	Human respiratory syncytial virus	Fusion glycoprotein F0 precursor (2/2) & fusion protein (1/2) & fusion glycoprotein	is_IEDB	FALSE
twist_51598	SLGAIVSCYGKTKCTASNKNRGIIKTFSNGCDYVSNKGVDTVSVGNTLYYVNKL (1/1)	Virus	Human respiratory syncytial virus	Fusion glycoprotein F0 precursor (2/2) & fusion protein (1/2) & fusion glycoprotein	is_IEDB	FALSE
twist_39841	KQPTTTSPIHTNSATTSPNTKSETHHTTAQTKGRTTTSTQTNKPSTKPRLKNPP (1/1)	Virus	Human respiratory syncytial virus	Major surface glycoprotein G & Major surface glycoprotein G (Attachment glycoprotein G) & glycoprotein (4/5) & attachment protein & G & G glycoprotein & Glycoprotein & attachment glycoprotein G & attachment glycoprotein	is_IEDB	FALSE
twist_58778	NKPSTKPRPKNPPKKPKDDYHFEVFNFVPCSICGNNQLCKSICKTIPSNKPKKKPT (1/3)	Virus	Human respiratory syncytial virus	Human respiratory syncytial virus Attachment glycoprotein	is_IEDB	FALSE
twist_44256	MVCMVSACKDFCLRLARDTNLHTQEGVLTQNPVENYIDSVLNEVLVVPNIQPST (1/1)	Virus	Human rhinovirus	polyprotein (9/9) & VP1 capsid protein (1/3) & Chain 2, Human Rhinovirus Serotype 2 (Hrv2)	is_IEDB	FALSE
twist_36994	IHGSPGTGKSLATSVLARMLTVETDIYSLPPDPKYFDGYDQQSVVIMDDIMQNP (1/1)	Virus	Human rhinovirus	polyprotein (9/9) & VP1 capsid protein (1/3) & Chain 2, Human Rhinovirus Serotype 2 (Hrv2)	is_IEDB	FALSE
twist_54214	TSGNVSVGYNHTHPGEQGREVVPSRTSSDNKRPSDDSWLNFDGTLLGNLPIYPH (1/1)	Virus	Human rhinovirus	polyprotein (9/9) & VP1 capsid protein (1/3) & Chain 2, Human Rhinovirus Serotype 2 (Hrv2)	is_IEDB	FALSE
twist_35344	GRSGYTIHVQCNSSKFHQGLLIVAAIPEHQLASATSGNVSVGYNHTHPGEQGRE (1/1)	Virus	Human rhinovirus	polyprotein (9/9) & VP1 capsid protein (1/3) & Chain 2, Human Rhinovirus Serotype 2 (Hrv2)	is_IEDB	FALSE
twist_35955	HDVFPGTKEPAVLSSNDPRLETDFDSALFSKYKGNPACQVTPHMKIAVAHYAAQ (1/1)	Virus	Human rhinovirus	polyprotein (9/9) & VP1 capsid protein (1/3) & Chain 2, Human Rhinovirus Serotype 2 (Hrv2)	is_IEDB	FALSE
twist_46140	NYIDSVLNEVLVVPNIQPSTSVSSHAAPALDAAETGHTSSVQPEDMIETRYVIT (1/1)	Virus	Human rhinovirus	polyprotein (9/9) & VP1 capsid protein (1/3) & Chain 2, Human Rhinovirus Serotype 2 (Hrv2)	is_IEDB	FALSE
twist_58649	MSLLTEVETYVLSIIPSGPLKAEIAQRLEDVFAGKNTDLEVLMEWLKTRPILSPLTKGILGFVF (1/1)	Virus	Influenza A virus	['Influenza A virus'] & ['Influenza A virus'] & ['Influenza A virus']matrix protein 1 & matrix protein & M1 protein	is_IEDB	FALSE
twist_34981	GNGCFEFYHKCDNECMESVRNGTYDYPKYSEESKLNREKVDGVKLESMGIYQIL (1/1)	Virus	Influenza A virus	hemagglutinin (1/2) & Hemagglutinin precursor & Hemagglutinin (1/2) & hemagglutinin HA2 & hemagglutinin HA & hemagglutinin, partial & hemagglutinin precursor, partial & hemagglutinin precursor & hemagglutinin HA1 & haemagglutinin	is_IEDB	FALSE
twist_58805	AAEAMEIASQARQMVQAMRAIGTHPSSSTGLRDDLLENLQTYQKRMGVQMQRFK (1/1)	Virus	Influenza A virus	H3N2 A/Hong Kong/4801/2014 M1	is_influenza	FALSE
twist_59245	LGFVFTLTVPSERGLQRRRFIQNALNGNGDPNNMDRAVKLYKKLKREITFHGAK (1/1)	Virus	Influenza A virus	H3N2 A/Michigan/45/2015 M1	is_influenza	FALSE
twist_28905	DCMRPCFWVELIRGRPKEKTIWTSASSISFCGVNSDTVDWSWPDGAELPFSIDK (1/1)	Virus	Influenza A virus	neuraminidase	is_IEDB	FALSE
twist_59400	MSLLTEVETYVLSIVPSGPLKAEIAQRLEDVFAGKNTDLEALMEWLKTRPILSP (1/1)	Virus	Influenza A virus	H3N2 A/Hong Kong/4801/2014 M1	is_influenza	FALSE
twist_59391	MRPCFWVELIRGRPREKTTIWTSGSSISFCGVNSDTVNWSWPDGAELPFTIDK (1/1)	Virus	Influenza A virus	H1N1 A/USSR/90/77 NA	is_influenza	FALSE
twist_59138	IGNGCFEFYHKCNNECMESVKNGTYDYPKYSEESKLNREKIDGVKLESMGVYQI (1/1)	Virus	Influenza A virus	H1N1 A/Bayern/7/95 HA	is_influenza	FALSE
twist_59158	IRMMEGAKPEEVSFRGRGVFELSDEKATNPIVPSFDMSNEGSYFFGDNAEEYDN (1/1)	Virus	Influenza A virus	H3N2 A/Hong Kong/4801/2014 NP	is_influenza	FALSE
twist_58867	CIRPCFWVELVRGLPRENTTIWTSGSSISFCGVNSGTANWSWPDGAELPFTIDK (1/1)	Virus	Influenza A virus	H1N1 A/Solomon Islands/3/2006 NA	is_influenza	FALSE
twist_59562	RPCFWVELVRGRPRENTTIWTSGSSISFCGVNSDTANWSWPDGAELPFTIDK (1/1)	Virus	Influenza A virus	H1N1 A/Beijing/262/95 NA	is_influenza	FALSE
twist_47499	PSERGLQRRRFVQNALNGNGDPNNMDKAVKLYRKLKREITFHGAKEISLSYSAG (1/1)	Virus	Influenza A virus	matrix protein 1 & matrix protein & M1 protein	is_IEDB	FALSE
twist_58813	AEAMEVANKTRQMVHAMRTIGTHPSSSAGLRDDLLENLQAYQKRMGVQMQRFK (1/1)	Virus	Influenza A virus	H3N2 A/Michigan/45/2015 M1	is_influenza	FALSE
twist_58860	AVTTEVAFGLVCATCEQIADSQHRSHRQMVATTNPLIKHENRMVLASTTAKAME (1/1)	Virus	Influenza A virus	H3N2 A/Hong Kong/4801/2014 M1	is_influenza	FALSE
twist_58885	DCIRPCFWVELIRGRPEENTIWTSGSSISFCGVNSDTVGWSWPDGAELPFTIDK (1/1)	Virus	Influenza A virus	H1N1 A/Michigan/45/2015 NA	is_influenza	FALSE
twist_59172	KCNSECITPNGSIPNDKPFQNVNRITYGACPRYVKQNTLKLATGMRNVPEKQTR (1/1)	Virus	Influenza A virus	H3N2 A/Moscow/10/99 HA	is_influenza	FALSE
twist_59399	MSLLTEVETYVLSIIPSGPLKAEIAQRLESVFAGKNTDLEALMEWLKTRPILSP (1/1)	Virus	Influenza A virus	H3N2 A/Michigan/45/2015 M1	is_influenza	FALSE
twist_59480	PCFWVELVRGLPRENTTIWTSGSSISFCGVNSETANWSWPDGAELPFTIDK (1/1)	Virus	Influenza A virus	H1N1 A/Bayern/7/95 NA	is_influenza	FALSE
twist_59590	SECITPNGSIPNDKPFQNVNRITYGACPRYVKQNTLKLATGMRNVPEKQTRGIF (1/1)	Virus	Influenza A virus	H3N2 A/Beijing/32/92 HA	is_influenza	FALSE
twist_59593	SEQAAEAMEVANKTRQMVHAMRTIGTHPSSSAGLRDDLLENLQAYQKRMGVQMQ (1/1)	Virus	Influenza A virus	H3N2 A/Michigan/45/2015 M1	is_influenza	FALSE
twist_53964	TPLKLANGTKYRPPAKLLKERGFFGAIAGFLEGGWEGMIAGWHGYTSHGAHGVA (1/1)	Virus	Influenza B virus	Hemagglutinin (2/2)	is_IEDB	FALSE
twist_59530	QMMVKAGLNDDMERNLIQNAYAVERILLAATDDKKTEFQKKKNARDVKEGKEEI (1/1)	Virus	Influenza B virus	H3N2 B/PHUKET/3073/2013 NP	is_influenza	FALSE
twist_59624	SLPLIGEADCLHEKYGGLNKSKPYYTGEHAKAIGHCPIWVKTPLKLANGTKYRP (1/1)	Virus	Influenza B virus	B B/Shanghai/361/2002 HA	is_influenza	FALSE
twist_59436	NLKGTKTRGKLCPTCLNCTDLDVALGRPMCVGITPSAKASILHEVRPVTSGCFP (1/1)	Virus	Influenza B virus	B B/Sichuan/379/99 HA	is_influenza	FALSE
agilent_4777	KMLGPSAVEIGNGCFETKHKCNQTCLDRIAAGTFNAGDFSLPTFDSLNITAASLNDDGLDNHTI (1/1)	Virus	Influenza B virus	Hemagglutinin n=16903 Tax=Influenza B virus TaxID=11520 RepID=HEMA_INBLE	is_IEDB	FALSE
twist_59335	MERNLIQNAHAVERILLAATDDKKTEFQKKKNARDVKEGKEEIDHNKTGGTFYK (1/1)	Virus	Influenza B virus	H3N2 B/Brisbane/60/2008 NP	is_influenza	FALSE
twist_58889	DEHLLALERKLKKMLGPSAVEIGNGCFETKHKCNQTCLDRIAAGTFDAGEFSLP (1/1)	Virus	Influenza B virus	B B/Brisbane/60/2008 HA	is_influenza	FALSE
twist_59093	GVIPLTTTPTKSYFANLKGTKTRGKLCPDCLNCTDLDVALGRPMCVGTTPSAKA (1/1)	Virus	Influenza B virus	B B/Massachusetts/02/2012 HA	is_influenza	FALSE
agilent_7060	PPAKLLKERGFFGAIAGFLEGGWEGMIAGWHGYTSHGAHGVAVAADLKSTQEAINKITKNLNYL (1/1)	Virus	Influenza B virus	Hemagglutinin n=16903 Tax=Influenza B virus TaxID=11520 RepID=HEMA_INBLE	is_IEDB	FALSE
twist_59694	TQGEVNVTGVIPLTTTPTKSHFANLKGTKTRGKLCPKCLNCTDLDVALGRPKCM (1/1)	Virus	Influenza B virus	B B/Ann Arbor/1/86 HA	is_influenza	FALSE
twist_59514	PTKSHFANLKGTKTRGKLCPNCLNCTDLDVALGRPMCVGTTPSAKASILHEVRP (1/1)	Virus	Influenza B virus	B B/Beijing/184/93 HA	is_influenza	FALSE
twist_59224	KTPLKLANGTKYRPPAKLLKERGFFGAIAGFLEGGWEGMIAGWHGYTSHGAHGV (1/1)	Virus	Influenza B virus	B B/Ann Arbor/1/86 HA	is_influenza	FALSE
twist_59566	RSKVIKGSLPLIGEADCLHEEYGGLNKSKPYYTGKHAKAIGNCPIWVKTPLKLA (1/1)	Virus	Influenza B virus	B B/Phuket/3073/2013 HA	is_influenza	FALSE
twist_31610	EKVDDLRADTISSQIELAVLLSNEGIINSEDEHLLALERKLKKMLGPSAVEIGN (1/1)	Virus	Influenza B virus	Hemagglutinin (2/2)	is_IEDB	FALSE
twist_59627	SMAKKTSGNAFIGKKMFQISDKNKTNPIEIPIKQTIPNFFFGRDTAEDYDDLDY (1/1)	Virus	Influenza B virus	H3N2 B/Brisbane/60/2008 NP	is_influenza	FALSE
twist_59695	TQGEVNVTGVIPLTTTPTKSYFANLKGTRTRGKLCPDCLNCTDLDVALGRPMCV (1/1)	Virus	Influenza B virus	B B/Florida/4/2006 HA	is_influenza	FALSE
twist_59221	KTATQGEVNVTGVIPLTTTPIKSHFANLKGTRTRGKLCPDCLNCTDLDVALGRP (1/1)	Virus	Influenza B virus	B B/Shanghai/361/2002 HA	is_influenza	FALSE
twist_59092	GVIPLTTTPTKSHFANLKGTETRGKLCPKCLNCTDLDVALGRPKCTGKIPSARV (1/1)	Virus	Influenza B virus	B B/Brisbane/60/2008 HA	is_influenza	FALSE
twist_59494	PKDQERKRRFITEPLSGMGTTATKKKGLILAERKMRRCVSFHEAFEIAEGHESS (1/1)	Virus	Influenza B virus	H3N2 B/Brisbane/60/2008 M1	is_influenza	FALSE
twist_59703	TTPTKSHFANLKGTQTRGKLCPNCLNCTDLDVALGRPKCMGTIPSAKASILHEV (1/1)	Virus	Influenza B virus	B B/Hong Kong/05/1972 HA	is_influenza	FALSE
twist_26441	ADCLHEKYGGLNKSKPYYTGEHAKAIGNCPIWVKTPLKLANGTKYRPPAKLLKE (1/1)	Virus	Influenza B virus	Hemagglutinin (2/2)	is_IEDB	FALSE
agilent_4240	IPLTTTPTKSHFANLKGTQTRGKLCPNCFNCTDLDVALGRPKCMGNTPSAKVSILHEVKPATSG (1/1)	Virus	Influenza B virus	Hemagglutinin n=16903 Tax=Influenza B virus TaxID=11520 RepID=HEMA_INBLE	is_IEDB	FALSE
twist_54045	TQGEVNVTGVIPLTTTPTKSHFANLKGTQTRGKLCPNCFNCTDLDVALGRPKCM (1/1)	Virus	Influenza B virus	Hemagglutinin (2/2)	is_IEDB	FALSE
twist_58890	DEKVDDLRADTISSQIELAVLLSNEGIINSEDEHLLALERKLKKMLGPSAVDIG (1/1)	Virus	Influenza B virus	B B/Ann Arbor/1/86 HA	is_influenza	FALSE
twist_58938	EADCLHEKYGGLNKSKPYYTGEHAKAIGNCPIWVKTPLKLANGTKYRPPAKLLK (1/1)	Virus	Influenza B virus	B B/Ann Arbor/1/86 HA	is_influenza	FALSE
twist_59190	KHAKAIGNCPIWVKTPLKLANGTKYRPPAKLLKERGFFGAIAGFLEGGWEGMIA (1/1)	Virus	Influenza B virus	B B/Phuket/3073/2013 HA	is_influenza	FALSE
twist_59637	SSNSPHVVKTATQGEVNVTGAIPLTTTPTKSHFANLKGTKTRGKLCPTCLNCTD (1/1)	Virus	Influenza B virus	B B/Sichuan/379/99 HA	is_influenza	FALSE
agilent_9991	TYECPKLTMGNDPEDVDCWCDNQEVYVQYGRCTRTRHSKRSRRSVSVQTHGESSLVNKKEAWLD (1/1)	Virus	Japanese encephalitis virus	Genome polyprotein n=1719 Tax=Japanese encephalitis virus TaxID=11072 RepID=POLG_JAEV1	is_IEDB	FALSE
twist_57308	YGRCTRTRHSKRSRRSVSVQTHGESSLVNKKEAWLDSTKATRYLMKTENWIIRN (1/1)	Virus	Japanese encephalitis virus	envelope protein (5/8) & anchored core protein C & non-structural protein NS1	is_IEDB	FALSE
twist_73875	KFLSVGGETEFTPDFTAYGVQSLYIDGKYKTPGEDYNYFKTSGKVVLDTALPTG (1/1)	Phage	Klebsiella phage	YP_008532047.1 putative tail fiber protein [Klebsiella phage 0507-KN2-1]	is_phage	FALSE
twist_64561	DYNYFKTSGKVVLDTALPTGVWVVAEMSIKQNIPALAGNNGASEIGTNSGKSLA (1/1)	Phage	Klebsiella phage	YP_008532047.1 putative tail fiber protein [Klebsiella phage 0507-KN2-1]	is_phage	FALSE
twist_62923	DFEVVEKMTREEYIGTIQKLRTRDNGSLKGDIVIKEYPSGAGHTGLYRRDILEY (1/1)	Phage	Klebsiella phage 0507-KN2-1	YP_008531990.1 DNA primase-helicase subunit [Klebsiella phage 0507-KN2-1]	is_phage	FALSE
twist_62977	DFTALNKGREVASSTIYKLRSSMKTSESKIPEVKQTNPPKSGIQEYLENFDEYS (1/1)	Phage	Klebsiella phage 0507-KN2-1	YP_008532023.1 hypothetical protein [Klebsiella phage 0507-KN2-1]	is_phage	FALSE
twist_63129	DGTSNALYRTNGFNYYDYGNGYKAAIVPYVNPRALDNRMTTSAGRKLKITVTSD (1/1)	Phage	Klebsiella phage 0507-KN2-1	YP_008532047.1 putative tail fiber protein [Klebsiella phage 0507-KN2-1]	is_phage	FALSE
twist_79681	MEIFALNNNDMLKKAVLAIREHGIESDPGNAEINTDGTRFLDDVTITVSDIRDR (1/1)	Phage	Klebsiella phage 0507-KN2-1	YP_008531984.1 putative thymidylate synthase [Klebsiella phage 0507-KN2-1]	is_phage	FALSE
twist_71861	IIRKSHRVNSDVTLPAEFVAAPTWPESGFITKENHWYHIDEVTNISEVVYERKL (1/1)	Phage	Klebsiella phage JD18	YP_009190806.1 hypothetical protein JD18_225 [Klebsiella phage JD18]	is_phage	FALSE
twist_63872	DPAESIQEVQGKTFKIRSKIESYSKVLGLYDKGGHCPTCLQDLHSNDTLITKIN (1/1)	Phage	Klebsiella phage JD18	YP_009190613.1 hypothetical protein JD18_032 [Klebsiella phage JD18]	is_phage	FALSE
twist_73458	KDAGFTLNAATGTMAVKVADNQYRVLGSTEGCKLIDKNSLVWADTFQVKRWYEW (1/1)	Phage	Klebsiella phage JD18	YP_009190618.1 hypothetical protein JD18_037 [Klebsiella phage JD18]	is_phage	FALSE
twist_64075	DRWGEPDPSKIAALPANTLYHWRAYFLKQGIFRRPGDENAPPPETTPAPSRTKM (1/1)	Phage	Klebsiella phage phiKO2	YP_006593.1 putative tail assembly chaperone [Klebsiella phage phiKO2]	is_phage	FALSE
agilent_193943	TVIPAGKWVQNENGWQYQNNDGSYATNTWQNIDGYWYVFDENSYMVTGWYWSGEEWYYLADNGQ (1/1)	Bacteria	Lachnospiraceae	Autolysin n=21 Tax=Lachnospiraceae TaxID=186803 RepID=A0A174HLQ5_9FIRM	is_gut_microbiome	FALSE
agilent_141373	NSYMVTGWYWSGEEWYYLADNGQMQTGWFTQDGEEYYLDPDTGVMARNTTIDGHEMNSSGVKVS (1/1)	Bacteria	Lachnospiraceae	Autolysin n=21 Tax=Lachnospiraceae TaxID=186803 RepID=A0A174HLQ5_9FIRM	is_gut_microbiome	FALSE
agilent_181972	SWGGAGFQGWKKVGGTWYYLNEDGSLRTNQWFVHDKRTYHVDADGVMSTGWQTIDGVDYYFESW (1/1)	Bacteria	Lachnospiraceae	MurNAc-LAA domain-containing protein n=24 Tax=Lachnospiraceae TaxID=186803 RepID=A0A357GPR4_9FIRM	is_gut_microbiome	FALSE
agilent_209928	WVKAGDGGWYFYENGQLKTGWLYRNGNWYWLDPDRNGRMAENSWFTYDNNFYYAKGDGAIYKNG (1/1)	Bacteria	Lachnospiraceae	Toxin A n=24 Tax=Lachnospiraceae TaxID=186803 RepID=A0A174RQL3_9FIRM	is_gut_microbiome	FALSE
agilent_114167	LKINHSKDNPAGMAISNKMKAQIDGLNRASQNASDGISVIQIADGALSETTSILQRMRELSVQA (1/1)	Bacteria	Lachnospiraceae	Flagellin n=15 Tax=Lachnospiraceae TaxID=186803 RepID=A0A173S481_9FIRM	is_gut_microbiome	FALSE
agilent_73399	GMAISTKMRAQIQGLNQASRNASDGNSILQTADGALNEVTSMIQRMRELAVQAANETNTDDDKD (1/1)	Bacteria	Lachnospiraceae	Flagellin n=1 Tax=Lachnospiraceae bacterium TaxID=1898203 RepID=A0A354D669_9FIRM	is_gut_microbiome	FALSE
agilent_93438	ITVKIKADAKWNDGTPVTAKDVAATYHAHVDYNSSTGAEMKSYIADVVAQDDSTVVFKLTTDDS (1/1)	Bacteria	Lachnospiraceae	SBP_bac_5 domain-containing protein n=25 Tax=Lachnospiraceae TaxID=186803 RepID=R7JVJ7_9FIRM	is_gut_microbiome	FALSE
agilent_149690	PSSRNTYLSGDVVSKSQKLSQKMIAAFCKDTGAKNRDVIYTDSMSGINWSTIPVTIIELGFMSN (1/1)	Bacteria	Lachnospiraceae	MurNAc-LAA domain-containing protein n=24 Tax=Lachnospiraceae TaxID=186803 RepID=A0A357GPR4_9FIRM	is_gut_microbiome	FALSE
agilent_204067	VRSGDNDQREQDEIVDEMIDAGCDVLCVNLVDRTAPANIIKSARQSDIPVIFFNREPVRDDLMQ (1/1)	Bacteria	Lachnospiraceae	Peripla_BP_4 domain-containing protein n=14 Tax=Lachnospiraceae TaxID=186803 RepID=R5VRW6_9FIRM	is_gut_microbiome	FALSE
agilent_106628	KTYIAQNDGSIYHASQTGWVQLGDQTYWINQDGSVQTGWLKLEGKWYWLKADGTRAASEWITYD (1/1)	Bacteria	Lachnospiraceae	Toxin A n=24 Tax=Lachnospiraceae TaxID=186803 RepID=A0A174RQL3_9FIRM	is_gut_microbiome	FALSE
agilent_160375	QYAIQRDGSTHKDSTGAEDWTPYVQETVKLDAYDQADQKYMTVSNTFQMACDTDEESIFNIALG (1/1)	Bacteria	Lachnospiraceae	Glucan endo-1,3-beta-glucosidase A1 n=16 Tax=Lachnospiraceae TaxID=186803 RepID=A0A173YNI1_9FIRM	is_gut_microbiome	FALSE
agilent_42127	DTGAKNRDVIYTDSMSGINWSTIPVTIIELGFMSNPSEDRLMATEDYRNKMAQGIADGIDAYYE (1/1)	Bacteria	Lachnospiraceae	MurNAc-LAA domain-containing protein n=24 Tax=Lachnospiraceae TaxID=186803 RepID=A0A357GPR4_9FIRM	is_gut_microbiome	FALSE
agilent_100279	KIQGTARVVNYAGLVRGKTQRIIKLEDAGEPQDTMIADINAYIDGLRNGSSELDLVRLDDRDFQ (1/1)	Bacteria	Lachnospiraceae	Autoinducer 2 sensor kinase/phosphatase luxQ n=23 Tax=Lachnospiraceae TaxID=186803 RepID=A0A173YP03_9FIRM	is_gut_microbiome	FALSE
agilent_101070	KKMASNMVDQIMASASYKGAEELITACPLCMYNLRNNGTKEGLPVTYFTELLAEALGIKEEVQA (1/1)	Bacteria	Lachnospiraceae	Succinate dehydrogenase/fumarate reductase iron-sulfur subunit n=19 Tax=Lachnospiraceae TaxID=186803 RepID=A0A174DKM9_9FIRM	is_gut_microbiome	FALSE
agilent_143760	PAGGNPEQLALVKDLLGEGMTEYGNGTSGRKQNVAVGAEKINGTLVQPGEEFSVEAVVVPFDAE (1/1)	Bacteria	Lachnospiraceae	PG_binding_4 domain-containing protein (Fragment) n=24 Tax=Lachnospiraceae TaxID=186803 RepID=A0A3D3RTP4_9FIRM	is_gut_microbiome	FALSE
agilent_158355	QSDIPVIFFNREPVRDDLMQWEKLYYVGCDAKESGDMQGEIAANYIKKHSEVDRNGDGKIQYVL (1/1)	Bacteria	Lachnospiraceae	Peripla_BP_4 domain-containing protein n=14 Tax=Lachnospiraceae TaxID=186803 RepID=R5VRW6_9FIRM	is_gut_microbiome	FALSE
agilent_179130	SSDSTVASVNTYGKITAKKAGNATITAKIANGEASCRVTVEKTVITLSQKSISLENGYTTRLKA (1/1)	Bacteria	Lachnospiraceae	Bacterial Ig-like domain (Group 2) n=7 Tax=Lachnospiraceae TaxID=186803 RepID=A0A0M6WJE4_9FIRM	is_gut_microbiome	FALSE
agilent_214305	YKTVFRQAVDLEDVIFSKERVQTHLKADEERERNMAPLEESLAVSDKRNMRMLMLNVIRGDMQK (1/1)	Bacteria	Lachnospiraceae	Uncharacterized protein n=8 Tax=Lachnospiraceae TaxID=186803 RepID=A0A173W9F4_9FIRM	is_gut_microbiome	FALSE
agilent_47871	EFYRNPILITLKGKSPSLTVKDDNNSGITDSGEPDSGDIDDGDHGSNQKPDQGNKDNAGDKQQD (1/1)	Bacteria	Lachnospiraceae	Fibronectin type-III domain-containing protein n=4 Tax=Lachnospiraceae TaxID=186803 RepID=A0A415Y4C9_9FIRM	is_gut_microbiome	FALSE
agilent_222330	DKEIWNTRFTRDKKVLNVKEFKVYNTLNKAITHAVGVQLNPNVTVQQVDQEIVTLQAALQTALK (1/1)	Bacteria	Lactobacillales	Protein B n=47 Tax=Lactobacillales TaxID=186826 RepID=PROB_STRAG	is_VFDB	FALSE
agilent_230748	LKPTDRATIYTKSKLDKEIWNTRFTRDKKVLNVKEFKVYNTLNKAITHAVGVQLNPNVTVQQVD (1/1)	Bacteria	Lactobacillales	Protein B n=47 Tax=Lactobacillales TaxID=186826 RepID=PROB_STRAG	is_VFDB	FALSE
agilent_24672	ASETQAKSGSESVTSPNKGLVSENKAKVEVKSSTQPKAAMLSLVQESNPATQTETVTDYSTFLN (1/1)	Bacteria	Lactobacillus acidophilus NCFM	YSIRK-type signal peptide-containing protein n=15 Tax=Lactobacillus acidophilus TaxID=1579 RepID=A0A3A9YAX1_LACAI	is_probio_strain	FALSE
agilent_188501	TKTGVVPDPAEGIKNKGDLPNGTTYTWKATPDVTTPGDKPVTVVVTYPDGSKDEVPITIHVIDN (1/1)	Bacteria	Lactobacillus acidophilus NCFM	YSIRK-type signal peptide-containing protein n=15 Tax=Lactobacillus acidophilus TaxID=1579 RepID=A0A3A9YAX1_LACAI	is_probio_strain	FALSE
agilent_189058	TLKLSRAALDKIVQDGYDPENGARPLKRAIQNDVEDKVAEMLINGEVKSGDTLKIGSQHGNLKF (1/1)	Bacteria	Lactobacillus acidophilus NCFM	ATPase family associated with various cellular activities (AAA) n=3 Tax=Lactobacillus TaxID=1578 RepID=C2EQT9_9LACO	is_probio_strain	FALSE
agilent_141701	NTKTGVVPDPAEGIKNKGDLPDGTKYTWQDTPDVTTSGDKPVTVVVTYPDGSKDEVSVTIHVTN (1/1)	Bacteria	Lactobacillus acidophilus NCFM	YSIRK-type signal peptide-containing protein n=15 Tax=Lactobacillus acidophilus TaxID=1579 RepID=A0A3A9YAX1_LACAI	is_probio_strain	FALSE
agilent_98971	KGKDITVKQGETPNPADGIKNKGDLPSGTKYTWKNTPDTSTPGRRTATIVVTYPDGSQDEVTIN (1/1)	Bacteria	Lactobacillus acidophilus NCFM	YSIRK-type signal peptide-containing protein n=15 Tax=Lactobacillus acidophilus TaxID=1579 RepID=A0A3A9YAX1_LACAI	is_probio_strain	FALSE
agilent_54978	ESSEDQRNRVFTVLYKKVGNIVPVGPDGTTPIPDAPTPSYKNDPTNPTKVIPDEPVPKVPGYTP (1/1)	Bacteria	Lactobacillus acidophilus NCFM	LPXTG cell wall anchor domain-containing protein n=8 Tax=Lactobacillus acidophilus TaxID=1579 RepID=A0A3A9Y9V3_LACAI	is_probio_strain	FALSE
agilent_140542	NRQVASEQKERAFATTHFNPNVTIYGVKVGNLTVKKATDKINQKAVNTIFLRNKKIVSERDENV (1/1)	Bacteria	Lactobacillus acidophilus NCFM	Murein L,D-transpeptidase n=2 Tax=Lactobacillus acidophilus TaxID=1579 RepID=A0A3A9Y0E9_LACAI	is_probio_strain	FALSE
agilent_17390	AGKESGGSYSATNGQYIGKYQLSASYLNGDYSAANQERVADNYVQSRYGSWTAAKAFWQANGWY (1/1)	Bacteria	Lactobacillus acidophilus NCFM	Uncharacterized protein n=3 Tax=Lactobacillus acidophilus TaxID=1579 RepID=A0A3A9Y2H7_LACAI	is_probio_strain	FALSE
agilent_175626	SLDPARADEPVFVPTHGNNDDKTIVLPGFKPQKDPAPETEKEEVVSSEKEDKTSFWQNVKKHKW (1/1)	Bacteria	Lactobacillus acidophilus NCFM	Stk1 family PASTA domain-containing Ser/Thr kinase n=4 Tax=Lactobacillus acidophilus TaxID=1579 RepID=A0A3A9YCS9_LACAI	is_probio_strain	FALSE
agilent_20109	AKYSKSEAKKVKYFQREYRGLSKTKYNRNTIYQQAPNFADPFSPGTLTPTYIPDTMGYINYYRE (1/1)	Bacteria	Lactobacillus acidophilus NCFM	CAP domain-containing protein n=3 Tax=Lactobacillus acidophilus TaxID=1579 RepID=A0A3A9YFV6_LACAI	is_probio_strain	FALSE
agilent_13152	AARESGGSYTAQNGNYYGKYQLSRAYLGGDYSAANQERVANQYVASRYGSWSAAKSFWLANGWY (1/1)	Bacteria	Lactobacillus fermentum IFO 3956	Extracellular surface protein n=25 Tax=Lactobacillus TaxID=1578 RepID=B2GAN9_LACF3	is_probio_strain	FALSE
agilent_191243	TQKESGGSYTAKNGNYYGKYQLSISYLNGDLSAANQEKVADQYVASRYGSWTAAQAFWESHGWY (1/1)	Bacteria	Lactobacillus fermentum IFO 3956	Extracellular protein n=15 Tax=Lactobacillus fermentum TaxID=1613 RepID=B2GDH5_LACF3	is_probio_strain	FALSE
agilent_139105	NNQYGYLVGRANGQDWGTFKVAPVANHVTKPTTNTAKPAQNVNKPSQPVHVNTNNNVNNNWTKQ (1/1)	Bacteria	Lactobacillus gasseri ATCC 33323 = JCM 1131	Lysozyme (Fragment) n=4 Tax=Lactobacillus gasseri TaxID=1596 RepID=A0A087QB98_LACGS	is_probio_strain	FALSE
[truncated: 999 more rows]
