# Supplementary material for: Antibody signatures against viruses and microbiome reflect past and chronic exposures and associate with aging and inflammation
Source: iScience. 2024 May 16;27(6):109981. doi: 10.1016/j.isci.2024.109981 (PMC11167443; doi:10.1016/j.isci.2024.109981)
Supplement: Table S5. Summary statistics of single-cell RNA-seq analysis with CMV, related to Figure 4 [file mmc7.xlsx]

## Sheet: Index
Since cell summary statistics
SupT5A	CMV vs CLR(cell proportions)	Includes sumamry stats for covaraites in L1 and L2 resulution. In addition , suamary stats for L2_B3GA1 cell counts
SupT5B	CMV vs cell expression	Includes summary statistics fro all tested cells. Only assocatios P<0.01 are included
SupT5C	CMV vs cell expression in B3GAT1	Includes summary statistics for all NK, CD4 CTL , and CD8 TEM cells that are either B3GAT1 positive or negative. Only assocatios P<0.01 are included
SupT5D	Enrichment analysis	Includes summary statistics generated by Webgestalt for CD8 TEM, CD4 CTL and the overlpa of their common DEA genes

## Sheet: SupT5A
term	celltype	estimate	std.error	statistic	p.value	conf.low	conf.high	pval_adj.fdr	Resolution
Age	other_T	-0.0303422	0.00709236	-4.27815	4.78753e-05	-0.0444373	-0.016247	0.000383003	L1
Age	other	0.020153	0.00648941	3.10553	0.00258826	0.00724853	0.0330575	0.0103531	L1
Age	Mono	0.00715927	0.00524911	1.3639	0.17623	-0.00327863	0.0175972	0.464268	L1
Age	B	-0.00638123	0.00530422	-1.20305	0.232134	-0.0169199	0.00415749	0.464268	L1
Age	NK	0.00351279	0.00556132	0.631647	0.529291	-0.00754255	0.0145681	0.729789	L1
Age	DC	0.00266045	0.00440351	0.604165	0.547342	-0.00609482	0.0114157	0.729789	L1
Age	CD4_T	0.000950024	0.00372575	0.254989	0.799351	-0.00645838	0.00835843	0.799351	L1
Age	CD8_T	0.00177425	0.00508739	0.348755	0.728092	-0.00833348	0.011882	0.799351	L1
CMV_status1	CD8_T	0.734758	0.134317	5.47034	4.03753e-07	0.467895	1.00162	3.23003e-06	L1
CMV_status1	Mono	-0.25882	0.138702	-1.86602	0.0655213	-0.534635	0.0169949	0.256009	L1
CMV_status1	NK	-0.240761	0.14683	-1.63973	0.10471	-0.532643	0.0511212	0.256009	L1
CMV_status1	DC	-0.161789	0.116364	-1.39038	0.168046	-0.393153	0.0695742	0.256009	L1
CMV_status1	other_T	0.266134	0.187514	1.41928	0.159364	-0.106529	0.638797	0.256009	L1
CMV_status1	other	-0.225477	0.171436	-1.31523	0.192007	-0.566389	0.115434	0.256009	L1
CMV_status1	CD4_T	0.033574	0.0984638	0.340978	0.733968	-0.162219	0.229367	0.762964	L1
CMV_status1	B	-0.0424032	0.140171	-0.30251	0.762964	-0.320893	0.236086	0.762964	L1
SexF	NK	-0.299553	0.135315	-2.21375	0.0295448	-0.568625	-0.030481	0.118179	L1
SexF	other	0.358244	0.158071	2.26635	0.0260681	0.0437834	0.672704	0.118179	L1
SexF	CD8_T	-0.235989	0.124638	-1.89339	0.0615934	-0.483682	0.0117049	0.123187	L1
SexF	B	0.25093	0.131648	1.90606	0.0598664	-0.0106492	0.51251	0.123187	L1
SexF	CD4_T	0.158772	0.0910466	1.74386	0.0849537	-0.0223643	0.339909	0.135926	L1
SexF	Mono	-0.138743	0.128181	-1.0824	0.28228	-0.393776	0.116289	0.376373	L1
SexF	DC	-0.0827194	0.107697	-0.768079	0.444654	-0.296973	0.131534	0.508176	L1
SexF	other_T	-0.0342533	0.175116	-0.195603	0.845397	-0.382536	0.314029	0.845397	L1
Age	CD8_Naive	-0.0377227	0.00794977	-4.74513	8.35401e-06	-0.0535294	-0.021916	0.000200496	L2
Age	gdT	-0.0437314	0.0117258	-3.72949	0.000336993	-0.0670302	-0.0204326	0.00404392	L2
Age	CD16_Mono	0.0227547	0.00661499	3.43986	0.000902422	0.00960324	0.0359061	0.00721937	L2
Age	MAIT	-0.0389698	0.0122843	-3.17234	0.00207457	-0.0633778	-0.0145619	0.0124474	L2
Age	Platelet	0.0299302	0.0110759	2.70227	0.00833812	0.007903	0.0519575	0.040023	L2
Age	CD8_TEM	0.0161082	0.00708943	2.27215	0.0254623	0.00202365	0.0301928	0.0960832	L2
Age	Treg	0.0139549	0.00624279	2.23536	0.0280243	0.00154193	0.0263678	0.0960832	L2
Age	CD4_TCM	0.00756542	0.00430491	1.75739	0.0823655	-0.000990949	0.0161218	0.219641	L2
Age	B_memory	-0.0145163	0.00802431	-1.80904	0.0738067	-0.0304595	0.0014269	0.219641	L2
Age	B_intermediate	-0.0135176	0.00810886	-1.66702	0.0991321	-0.0296365	0.00260122	0.237917	L2
Age	cDC2	0.0104134	0.00664403	1.56733	0.12069	-0.00279348	0.0236203	0.263323	L2
Age	CD14_Mono	0.00873379	0.00668828	1.30584	0.195185	-0.0045672	0.0220348	0.390369	L2
Age	NK	0.00744795	0.00619422	1.2024	0.232496	-0.00486512	0.019761	0.398564	L2
Age	CD4_CTL	0.0153529	0.0127539	1.20378	0.231958	-0.00999877	0.0407045	0.398564	L2
Age	B_naive	0.0113224	0.0113013	1.00186	0.319116	-0.011132	0.0337767	0.510585	L2
Age	CD4_Naive	-0.00490486	0.00705185	-0.695542	0.488573	-0.0189215	0.00911183	0.68975	L2
Age	HSPC	-0.00989572	0.0137185	-0.721339	0.472571	-0.03715	0.0173586	0.68975	L2
Age	dnT	-0.00781592	0.0122129	-0.639971	0.523842	-0.0320841	0.0164523	0.698456	L2
Age	pDC	-0.00395519	0.00922494	-0.42875	0.669137	-0.022284	0.0143736	0.845226	L2
Age	CD4_TEM	-0.00196236	0.00625039	-0.313959	0.754293	-0.0143831	0.0104583	0.862049	L2
Age	CD8_TCM	0.00242939	0.0077083	0.315166	0.753372	-0.0128863	0.0177451	0.862049	L2
Age	NK_CD56bright	-0.00075434	0.00989254	-0.0762534	0.939389	-0.0204104	0.0189017	0.988002	L2
Age	Plasmablast	-0.000229942	0.0152486	-0.0150796	0.988002	-0.0305239	0.030064	0.988002	L2
Age	NK_Proliferating	0.000950374	0.0147207	0.0645602	0.948668	-0.0282975	0.0301983	0.988002	L2
CMV_status1	CD4_CTL	2.65656	0.336727	7.88935	8.53374e-12	1.98723	3.32588	2.0481e-10	L2
CMV_status1	CD8_TEM	0.945762	0.187174	5.05284	2.2708e-06	0.573902	1.31762	2.72495e-05	L2
CMV_status1	Treg	-0.520328	0.164945	-3.15456	0.00222545	-0.848301	-0.192354	0.0178036	L2
CMV_status1	CD4_Naive	-0.556616	0.186322	-2.98738	0.00365704	-0.926961	-0.186271	0.0219422	L2
CMV_status1	CD4_TEM	0.389051	0.165271	2.35402	0.02079	0.060626	0.717477	0.0997922	L2
CMV_status1	NK	-0.300854	0.163539	-1.83964	0.0692578	-0.625942	0.0242339	0.158863	L2
CMV_status1	CD14_Mono	-0.336856	0.176704	-1.90633	0.0600411	-0.688273	0.0145605	0.158863	L2
CMV_status1	CD8_Naive	-0.391445	0.209985	-1.86416	0.0657585	-0.808964	0.0260734	0.158863	L2
CMV_status1	cDC2	-0.349607	0.175627	-1.99063	0.0496845	-0.698721	-0.000492939	0.158863	L2
CMV_status1	Platelet	-0.531572	0.292566	-1.81693	0.0728121	-1.11341	0.0502701	0.158863	L2
CMV_status1	dnT	0.590729	0.322959	1.82912	0.0707449	-0.0510194	1.23248	0.158863	L2
CMV_status1	CD4_TCM	-0.141038	0.113818	-1.23915	0.218624	-0.367265	0.0851893	0.437247	L2
CMV_status1	CD16_Mono	-0.124206	0.174813	-0.710507	0.479327	-0.471763	0.22335	0.624529	L2
CMV_status1	CD8_TCM	-0.152489	0.203803	-0.748217	0.456294	-0.557418	0.25244	0.624529	L2
CMV_status1	B_intermediate	0.146924	0.214109	0.686208	0.494419	-0.278683	0.57253	0.624529	L2
CMV_status1	B_memory	0.151071	0.21207	0.71236	0.478092	-0.270269	0.57241	0.624529	L2
CMV_status1	B_naive	-0.225648	0.298376	-0.756257	0.451486	-0.818486	0.367189	0.624529	L2
CMV_status1	HSPC	-0.330433	0.362193	-0.912311	0.364042	-1.04999	0.389127	0.624529	L2
CMV_status1	Plasmablast	-0.313488	0.402588	-0.778683	0.438209	-1.1133	0.486323	0.624529	L2
CMV_status1	NK_Proliferating	-0.184268	0.388999	-0.473699	0.636866	-0.957122	0.588585	0.764239	L2
CMV_status1	NK_CD56bright	-0.0764342	0.261635	-0.29214	0.770858	-0.596286	0.443418	0.872857	L2
CMV_status1	gdT	0.0787616	0.310145	0.253951	0.800119	-0.537482	0.695005	0.872857	L2
CMV_status1	MAIT	0.0664805	0.32483	0.204662	0.838302	-0.578923	0.711884	0.87475	L2
CMV_status1	pDC	0.0331791	0.243556	0.136228	0.891947	-0.450736	0.517094	0.891947	L2
SexF	NK	-0.4208	0.150771	-2.791	0.00649493	-0.720599	-0.121002	0.0806463	L2
SexF	CD8_TEM	-0.473547	0.174084	-2.72023	0.0078496	-0.819463	-0.127631	0.0806463	L2
SexF	B_memory	0.524	0.199313	2.62902	0.0100808	0.12799	0.920009	0.0806463	L2
SexF	NK_CD56bright	0.464253	0.247439	1.87623	0.0638792	-0.0273585	0.955864	0.383275	L2
SexF	cDC2	-0.274772	0.163327	-1.68235	0.0962946	-0.599665	0.0501219	0.385178	L2
SexF	gdT	-0.499343	0.293507	-1.7013	0.0923634	-1.0825	0.083815	0.385178	L2
SexF	CD4_TCM	0.152049	0.106069	1.43349	0.155469	-0.0589142	0.363012	0.466408	L2
SexF	CD14_Mono	-0.244273	0.163037	-1.49827	0.137955	-0.56867	0.0801245	0.466408	L2
SexF	Platelet	0.336685	0.269408	1.24972	0.214976	-0.199299	0.87267	0.573269	L2
SexF	Treg	0.155217	0.152389	1.01856	0.311407	-0.147932	0.458367	0.583643	L2
SexF	B_intermediate	0.210623	0.197731	1.0652	0.289934	-0.182768	0.604014	0.583643	L2
SexF	pDC	-0.26215	0.22589	-1.16052	0.24899	-0.711086	0.186787	0.583643	L2
SexF	HSPC	-0.340119	0.337408	-1.00803	0.31614	-1.01044	0.330201	0.583643	L2
SexF	CD4_CTL	0.255799	0.310576	0.823629	0.412464	-0.361743	0.873342	0.626335	L2
SexF	dnT	0.235662	0.303055	0.77762	0.438963	-0.366936	0.838259	0.626335	L2
SexF	Plasmablast	-0.296908	0.375039	-0.791673	0.430633	-1.04199	0.448172	0.626335	L2
SexF	NK_Proliferating	-0.281022	0.365215	-0.76947	0.443654	-1.00671	0.444663	0.626335	L2
SexF	CD4_TEM	0.0863959	0.15466	0.558617	0.577894	-0.221117	0.393908	0.770525	L2
SexF	CD4_Naive	-0.0727619	0.1728	-0.421075	0.674783	-0.416428	0.270904	0.77118	L2
SexF	CD16_Mono	-0.0699794	0.161897	-0.432246	0.666696	-0.392038	0.252079	0.77118	L2
SexF	B_naive	-0.125907	0.2768	-0.454868	0.650332	-0.676043	0.424228	0.77118	L2
SexF	CD8_Naive	0.0696742	0.193685	0.35973	0.719973	-0.315618	0.454967	0.785425	L2
SexF	MAIT	0.0768018	0.306717	0.2504	0.802849	-0.532551	0.686155	0.837756	L2
SexF	CD8_TCM	-0.00212939	0.192226	-0.0110776	0.991186	-0.38402	0.379761	0.991186	L2
Age	gdTneg	-0.0475379	0.0119594	-3.97493	0.000142872	-0.0713009	-0.0237748	0.00271456	L2_B3GA1
Age	MAITneg	-0.043138	0.0127985	-3.37055	0.00111087	-0.0685682	-0.0177079	0.0105533	L2_B3GA1
Age	CD16_Mononeg	0.017621	0.00661955	2.66196	0.0092534	0.0044638	0.0307782	0.0586049	L2_B3GA1
Age	B_intermediateneg	-0.0194272	0.00836679	-2.32194	0.0225763	-0.0360574	-0.00279688	0.107237	L2_B3GA1
Age	Plateletneg	0.0241422	0.0111037	2.17426	0.0325094	0.00206017	0.0462243	0.123536	L2_B3GA1
Age	CD8_TEMneg	0.0122535	0.0063397	1.93282	0.0564365	-0.000343272	0.0248503	0.178716	L2_B3GA1
Age	CD4_Naiveneg	-0.00983885	0.00727011	-1.35333	0.179488	-0.0242908	0.00461313	0.467073	L2_B3GA1
Age	CD8_Naiveneg	-0.0070338	0.00540441	-1.30149	0.196662	-0.0177817	0.00371408	0.467073	L2_B3GA1
Age	CD4_TEMneg	-0.00521633	0.00439314	-1.18738	0.238356	-0.01395	0.0035173	0.471783	L2_B3GA1
Age	dnTneg	-0.0120294	0.0121009	-0.994096	0.322876	-0.0360742	0.0120153	0.471783	L2_B3GA1
Age	CD8_TEMpos	-0.0160546	0.0155298	-1.03379	0.304083	-0.0469191	0.01481	0.471783	L2_B3GA1
Age	cDC2neg	0.00290864	0.00307353	0.946354	0.34653	-0.00319839	0.00901567	0.471783	L2_B3GA1
Age	pDCneg	0.0041797	0.00435512	0.959722	0.339795	-0.00447382	0.0128332	0.471783	L2_B3GA1
Age	CD4_CTLpos	0.0123696	0.013101	0.944171	0.347629	-0.0136606	0.0383998	0.471783	L2_B3GA1
Age	CD4_CTLneg	0.0100966	0.0125115	0.806986	0.421895	-0.0147744	0.0349676	0.5344	L2_B3GA1
Age	CD4_TCMneg	0.00270658	0.00438219	0.617633	0.53843	-0.00600345	0.0114166	0.639386	L2_B3GA1
Age	NKneg	0.00284608	0.00558827	0.509295	0.611847	-0.00826271	0.0139549	0.683829	L2_B3GA1
Age	CD14_Mononeg	0.00290717	0.00655971	0.443185	0.658752	-0.0101343	0.0159486	0.695349	L2_B3GA1
Age	NKpos	0.00445621	0.013507	0.329918	0.742258	-0.0223916	0.0313041	0.742258	L2_B3GA1
CMV_status1	CD4_CTLneg	2.55133	0.330655	7.71601	1.95635e-11	1.89403	3.20863	3.71707e-10	L2_B3GA1
CMV_status1	CD8_TEMneg	0.853493	0.167686	5.08982	1.97896e-06	0.520307	1.18668	1.88001e-05	L2_B3GA1
CMV_status1	CD4_CTLpos	1.37495	0.346298	3.97043	0.000144654	0.686922	2.06299	0.000916143	L2_B3GA1
CMV_status1	CD8_TEMpos	1.53498	0.410596	3.73842	0.000329894	0.71894	2.35103	0.001567	L2_B3GA1
CMV_status1	CD4_Naiveneg	-0.640678	0.192187	-3.33362	0.00126554	-1.02273	-0.258629	0.00480905	L2_B3GA1
CMV_status1	pDCneg	-0.360596	0.115204	-3.13006	0.00236398	-0.589505	-0.131688	0.00748594	L2_B3GA1
CMV_status1	CD14_Mononeg	-0.462699	0.173189	-2.67164	0.00903697	-0.807019	-0.11838	0.0214628	L2_B3GA1
CMV_status1	NKneg	-0.3988	0.147725	-2.69962	0.00835655	-0.692464	-0.105135	0.0214628	L2_B3GA1
CMV_status1	Plateletneg	-0.644988	0.293172	-2.20003	0.0305603	-1.22802	-0.0619536	0.0580646	L2_B3GA1
CMV_status1	cDC2neg	-0.179269	0.0813017	-2.20499	0.0300327	-0.340814	-0.0177247	0.0580646	L2_B3GA1
CMV_status1	CD4_TCMneg	-0.224033	0.115866	-1.93356	0.0564232	-0.454332	0.00626674	0.09733	L2_B3GA1
CMV_status1	CD8_Naiveneg	-0.270735	0.142823	-1.8956	0.0614716	-0.554778	0.0133076	0.09733	L2_B3GA1
CMV_status1	dnTneg	0.511842	0.320052	1.59924	0.113317	-0.124112	1.14779	0.165618	L2_B3GA1
CMV_status1	CD16_Mononeg	-0.24086	0.174768	-1.37817	0.171686	-0.588233	0.106513	0.233003	L2_B3GA1
CMV_status1	NKpos	-0.313136	0.357082	-0.876928	0.382951	-1.02292	0.396648	0.485072	L2_B3GA1
CMV_status1	CD4_TEMneg	0.0844288	0.116132	0.727007	0.469205	-0.146449	0.315307	0.557181	L2_B3GA1
CMV_status1	MAITneg	-0.013008	0.338514	-0.0384269	0.969433	-0.685618	0.659602	0.969433	L2_B3GA1
CMV_status1	B_intermediateneg	0.0274972	0.220938	0.124456	0.901241	-0.411647	0.466642	0.969433	L2_B3GA1
CMV_status1	gdTneg	-0.0183617	0.316331	-0.058046	0.953842	-0.646903	0.61018	0.969433	L2_B3GA1
SexF	CD4_TCMneg	0.278437	0.10796	2.57908	0.0116676	0.063713	0.493161	0.148515	L2_B3GA1
SexF	CD8_TEMneg	-0.332362	0.158713	-2.09411	0.0390829	-0.647705	-0.0170194	0.148515	L2_B3GA1
SexF	NKpos	-0.805071	0.332312	-2.42264	0.0175889	-1.46605	-0.144097	0.148515	L2_B3GA1
SexF	CD8_TEMpos	-0.828414	0.383282	-2.16137	0.0335388	-1.59071	-0.0661156	0.148515	L2_B3GA1
SexF	pDCneg	0.245115	0.109124	2.2462	0.0271658	0.0282877	0.461941	0.148515	L2_B3GA1
SexF	NKneg	-0.259681	0.137206	-1.89264	0.061911	-0.5326	0.013238	0.196052	L2_B3GA1
SexF	CD4_TEMneg	0.181853	0.107749	1.68774	0.095248	-0.0324836	0.396189	0.248643	L2_B3GA1
SexF	Plateletneg	0.441904	0.269354	1.64061	0.104692	-0.0938901	0.977699	0.248643	L2_B3GA1
SexF	CD4_CTLneg	0.378191	0.306771	1.23281	0.221133	-0.23198	0.988362	0.363025	L2_B3GA1
SexF	B_intermediateneg	0.274759	0.204291	1.34494	0.18235	-0.131637	0.681155	0.363025	L2_B3GA1
SexF	gdTneg	-0.37499	0.298607	-1.2558	0.212611	-0.968655	0.218674	0.363025	L2_B3GA1
SexF	dnTneg	0.364854	0.301291	1.21097	0.229279	-0.234232	0.96394	0.363025	L2_B3GA1
SexF	CD14_Mononeg	-0.133748	0.15959	-0.838074	0.404383	-0.45114	0.183643	0.591021	L2_B3GA1
SexF	cDC2neg	0.0593663	0.0768798	0.772197	0.442123	-0.0934746	0.212207	0.600024	L2_B3GA1
SexF	MAITneg	0.209545	0.320328	0.654158	0.514689	-0.4269	0.845991	0.65194	L2_B3GA1
SexF	CD4_Naiveneg	0.0634753	0.178602	0.355402	0.723197	-0.291798	0.418749	0.80527	L2_B3GA1
SexF	CD8_Naiveneg	-0.0540187	0.131848	-0.409703	0.683106	-0.316359	0.208321	0.80527	L2_B3GA1
SexF	CD4_CTLpos	0.0986326	0.32594	0.30261	0.762887	-0.548926	0.746191	0.80527	L2_B3GA1
SexF	CD16_Mononeg	0.0394087	0.161321	0.244288	0.807597	-0.281344	0.360162	0.807597	L2_B3GA1

## Sheet: SupT5B
gene	logFC	AveExpr	t	P	FDR	B	z.std	cell
MX2	-1.26744	6.29951	-4.64336	8.52781e-06	0.0416328	2.29926	-4.45149	ASDC
ECHDC1	1.07202	6.30492	3.78774	0.000234844	0.343054	-0.160962	3.67825	ASDC
EGLN3	1.0495	5.95033	3.75995	0.000260127	0.343054	-0.168135	3.65208	ASDC
PBRM1	-1.07833	6.50445	-3.73856	0.000281076	0.343054	-0.262759	-3.63214	ASDC
SAP30BP	1.03752	6.22203	3.64376	0.000392906	0.378496	-0.53975	3.5448	ASDC
C1orf21	1.02888	5.88027	3.57008	0.000508195	0.378496	-0.657986	3.4764	ASDC
APBB1IP	-0.957704	6.83202	-3.5511	0.000542702	0.378496	-0.73551	-3.45874	ASDC
TNFSF13B	-1.08365	7.0773	-3.48619	0.000676168	0.380209	-0.966863	-3.39906	ASDC
EIF2AK2	-0.984055	6.18303	-3.46708	0.000721544	0.380209	-0.889834	-3.38126	ASDC
ACADVL	-0.912886	6.35264	-3.40097	0.000903397	0.380209	-1.09134	-3.319	ASDC
MORF4L1	-1.00503	8.12343	-3.39352	0.000926446	0.380209	-1.24998	-3.31196	ASDC
TRPT1	0.869753	5.72174	3.39083	0.000934557	0.380209	-1.05147	3.30952	ASDC
IK	-0.945623	6.6441	-3.21231	0.001677	0.503873	-1.55477	-3.14217	ASDC
MRPS2	0.811416	5.60725	3.20395	0.00172247	0.503873	-1.49866	3.13433	ASDC
DCK	-0.964897	6.40739	-3.18073	0.00185967	0.503873	-1.66529	-3.11177	ASDC
TMEM123	-0.928521	7.12197	-3.15155	0.00203209	0.503873	-1.72476	-3.0855	ASDC
UCHL3	-0.791798	5.98941	-3.14524	0.00207662	0.503873	-1.64543	-3.07905	ASDC
SOX4	1.37544	9.17358	3.13046	0.00217285	0.503873	-1.6847	3.06553	ASDC
SNRPG	-0.944753	8.00542	-3.10997	0.00232348	0.503873	-1.89137	-3.04543	ASDC
MIR29A	0.872599	5.97581	3.1005	0.00238681	0.503873	-1.76531	3.03733	ASDC
MTRF1L	0.808428	5.74774	3.08172	0.00253654	0.503873	-1.77792	3.01895	ASDC
BBIP1	0.829383	5.80187	3.07339	0.00260197	0.503873	-1.83319	3.01122	ASDC
NARF	0.855858	6.33814	3.07033	0.00262252	0.503873	-1.87338	3.00883	ASDC
HDAC9	0.790676	5.89141	3.05416	0.00275762	0.503873	-1.83669	2.99354	ASDC
PDCL3	0.794595	5.88562	3.04947	0.00279793	0.503873	-1.86845	2.98911	ASDC
HNRNPU	-0.987368	7.76281	-3.03816	0.00290194	0.503873	-1.98199	-2.97794	ASDC
ATG4D	0.775798	5.73978	3.03376	0.00294161	0.503873	-1.88604	2.97377	ASDC
SMEK1	-0.898063	6.66536	-3.02704	0.0030031	0.503873	-1.94415	-2.96742	ASDC
KMT2C	-0.880893	6.79377	-3.01327	0.00313464	0.503873	-2.02734	-2.95422	ASDC
NHP2L1	-0.918422	7.50419	-2.98983	0.00336103	0.503873	-2.08069	-2.93263	ASDC
TAF12	0.787096	5.92669	2.98655	0.00339821	0.503873	-2.00969	2.92921	ASDC
DPF2	0.820546	5.83858	2.9798	0.00346933	0.503873	-2.00512	2.92277	ASDC
NR4A3	-0.974212	7.73162	-2.97885	0.00348036	0.503873	-2.10772	-2.92178	ASDC
MYD88	-0.863948	6.88046	-2.97737	0.00350916	0.503873	-2.13255	-2.91921	ASDC
KIAA1598	-0.851999	6.279	-2.94989	0.00379957	0.508791	-2.08524	-2.89434	ASDC
SMCHD1	-0.845363	6.752	-2.93868	0.00393049	0.508791	-2.13114	-2.88369	ASDC
ISG15	-0.902618	6.54839	-2.93763	0.00394286	0.508791	-2.13006	-2.8827	ASDC
COPB1	-0.814202	6.46012	-2.93552	0.00396812	0.508791	-2.12804	-2.88068	ASDC
BCL3	-0.822531	6.459	-2.92646	0.00407738	0.508791	-2.14998	-2.87211	ASDC
MYO1F	0.949178	6.94659	2.92051	0.00416871	0.508791	-2.31339	2.8651	ASDC
MAPKAPK2	0.857784	6.316	2.90594	0.00433428	0.516096	-2.21416	2.85275	ASDC
IL7R	-0.888888	6.17396	-2.89591	0.00446285	0.518754	-2.19925	-2.84345	ASDC
CTDSP2	-0.807056	6.17426	-2.85368	0.00505836	0.574301	-2.27497	-2.80329	ASDC
C15orf48	-0.994765	6.99589	-2.83117	0.00544174	0.596028	-2.45532	-2.77965	ASDC
ATP5H	-0.881557	7.23897	-2.826	0.00549391	0.596028	-2.40317	-2.77655	ASDC
KMT2A	-0.816639	6.34883	-2.81436	0.00568425	0.603272	-2.3772	-2.76546	ASDC
HMG20B	0.781052	6.21514	2.8046	0.0058418	0.606802	-2.40136	2.75653	ASDC
SCAND1	-0.86397	7.20991	-2.77308	0.00640873	0.639193	-2.50698	-2.7261	ASDC
ZNF33A	-0.781387	6.07751	-2.77234	0.00641549	0.639193	-2.43718	-2.72575	ASDC
PHF5A	0.807157	5.98144	2.74424	0.00697259	0.680664	-2.54953	2.69815	ASDC
OXA1L	0.872296	6.84297	2.73708	0.0071362	0.680664	-2.66404	2.69042	ASDC
IL3RA	-0.804515	7.17881	-2.73018	0.00725001	0.680664	-2.56644	-2.68514	ASDC
TM9SF3	-0.842628	6.63529	-2.71537	0.00755522	0.691742	-2.58531	-2.67133	ASDC
GRINA	0.802174	6.4568	2.71126	0.00765139	0.691742	-2.61393	2.66708	ASDC
AKIRIN2	0.84486	6.53323	2.70144	0.00786074	0.697748	-2.65055	2.65799	ASDC
HLA-F	-0.779588	6.54141	-2.67791	0.0084098	0.7132	-2.64039	-2.63516	ASDC
S1PR4	0.699825	5.84891	2.65838	0.0088762	0.7132	-2.66574	2.61679	ASDC
BZW1	-0.859521	7.42454	-2.65488	0.00897562	0.7132	-2.75369	-2.61298	ASDC
WIPF1	-0.754553	6.57116	-2.65409	0.00899199	0.7132	-2.70089	-2.61236	ASDC
CASP8	-0.728332	6.19946	-2.64527	0.00920836	0.7132	-2.6968	-2.60422	ASDC
POLE4	-0.758999	6.23579	-2.6361	0.00945015	0.7132	-2.73991	-2.59533	ASDC
ALG5	0.734075	6.07585	2.63435	0.00949335	0.7132	-2.72762	2.59376	ASDC
LMF2	0.729849	6.03022	2.63364	0.00951214	0.7132	-2.72897	2.59308	ASDC
RPS6KA4	0.82558	6.48803	2.62342	0.00978673	0.7132	-2.77323	2.58327	ASDC
PCNP	0.776757	6.91388	2.61654	0.00998193	0.7132	-2.81431	2.57645	ASDC
IL16	0.771245	6.11405	3.86406	0.000143745	0.999327	-3.28627	3.80163	B_intermediate
RFX1	-0.706203	5.05312	-3.65629	0.000316929	0.999327	-3.44083	-3.60105	B_intermediate
WDR54	0.702719	4.79561	3.62198	0.000357362	0.999327	-3.41199	3.56972	B_intermediate
THYN1	-0.670589	4.76422	-3.4568	0.000648422	0.999327	-3.51225	-3.41051	B_intermediate
MRPL50	-0.687393	5.74175	-3.36585	0.000890363	0.999327	-3.648	-3.32306	B_intermediate
ADPGK	0.690012	6.21005	3.30637	0.00109102	0.999327	-3.67736	3.26594	B_intermediate
FAM32A	-0.669539	5.58169	-3.263	0.00126371	0.999327	-3.66918	-3.2241	B_intermediate
CCDC85B	0.622761	6.56183	3.1928	0.00159917	0.999327	-3.69299	3.15606	B_intermediate
PSMD4	0.629129	6.18048	3.14566	0.0018705	0.999327	-3.79788	3.11006	B_intermediate
PDCD2	-0.640805	5.87202	-3.12605	0.00199138	0.999327	-3.76976	-3.09151	B_intermediate
H2AFX	0.585691	5.11966	3.07824	0.00232575	0.999327	-3.7784	3.04514	B_intermediate
SPG7	-0.621043	5.10253	-3.07663	0.00234257	0.999327	-3.78719	-3.04297	B_intermediate
NIN	-0.632534	6.17545	-3.07263	0.00237196	0.999327	-3.82132	-3.03921	B_intermediate
RAB7L1	-0.645153	6.36372	-3.06288	0.00244459	0.999327	-3.79874	-3.03012	B_intermediate
MEN1	0.592184	4.49484	3.05262	0.0025263	0.999327	-3.74943	3.02017	B_intermediate
NAAA	0.620402	5.2406	3.02035	0.00280202	0.999327	-3.83957	2.98866	B_intermediate
CKAP4	0.62142	5.25353	3.01952	0.00280751	0.999327	-3.81118	2.98806	B_intermediate
TLR1	-0.568442	4.55978	-3.0075	0.0029225	0.999327	-3.79163	-2.97577	B_intermediate
SH3GLB1	-0.607721	6.15038	-2.97463	0.00323548	0.999327	-3.85998	-2.94443	B_intermediate
COA4	-0.576878	5.57051	-2.95855	0.0034017	0.999327	-3.84439	-2.92889	B_intermediate
DHRS1	0.600322	5.0175	2.94415	0.00356102	0.999327	-3.87268	2.91464	B_intermediate
KIAA0125	0.672251	6.30243	2.94028	0.00360143	0.999327	-3.86703	2.91111	B_intermediate
IFI27L2	0.582457	5.70374	2.90939	0.00396335	0.999327	-3.88753	2.88106	B_intermediate
RBX1	0.585574	7.0087	2.9086	0.00397831	0.999327	-3.88571	2.87988	B_intermediate
PHACTR1	0.607815	7.16713	2.90721	0.00399114	0.999327	-3.81267	2.87886	B_intermediate
RP5-887A10.1	0.698747	6.44854	2.86942	0.00449265	0.999327	-3.93576	2.84132	B_intermediate
ZFY	0.57664	4.5421	2.84598	0.00481388	0.999327	-3.8769	2.81923	B_intermediate
EGR1	0.684002	5.74759	2.78786	0.00573328	0.999327	-3.95208	2.76266	B_intermediate
PDLIM1	0.533091	7.04297	2.78073	0.00585637	0.999327	-3.92347	2.75572	B_intermediate
SUSD3	0.525639	5.0335	2.77578	0.00594758	0.999327	-3.95734	2.75066	B_intermediate
GGA1	0.59737	6.02345	2.77318	0.00598954	0.999327	-3.96047	2.74835	B_intermediate
TTC1	0.541205	5.20509	2.76346	0.00616838	0.999327	-3.96658	2.73869	B_intermediate
SEC13	-0.550888	4.76935	-2.7611	0.00621851	0.999327	-3.94728	-2.73603	B_intermediate
TTC39C	-0.537646	4.95891	-2.75957	0.00624438	0.999327	-3.9542	-2.73466	B_intermediate
PTPRA	-0.552942	5.44499	-2.75762	0.0062811	0.999327	-3.97307	-2.73273	B_intermediate
FAM46C	0.540883	6.67517	2.73891	0.00664771	0.999327	-3.96023	2.714	B_intermediate
PPP1R15A	0.511185	8.39111	2.73023	0.0068028	0.999327	-3.80454	2.70635	B_intermediate
PUM1	0.519127	5.61919	2.72835	0.00684061	0.999327	-3.95902	2.70451	B_intermediate
RSBN1	-0.558485	5.45167	-2.69814	0.00747982	0.999327	-4.00447	-2.67469	B_intermediate
ZNF821	0.540903	4.82832	2.66568	0.00820832	0.999327	-3.98638	2.64338	B_intermediate
EXOC1	-0.526511	4.88017	-2.66132	0.00831307	0.999327	-3.97611	-2.63908	B_intermediate
COQ7	0.540227	5.18927	2.65989	0.00834624	0.999327	-4.0056	2.63773	B_intermediate
H2AFZ	0.483638	7.64241	2.65632	0.00843509	0.999327	-3.94515	2.63414	B_intermediate
WAC-AS1	0.530015	4.99308	2.6401	0.00883571	0.999327	-4.00771	2.61835	B_intermediate
ZYX	-0.521665	4.74249	-2.63649	0.0089343	0.999327	-4.00202	-2.61456	B_intermediate
DCAF11	0.494139	5.1726	2.63089	0.00907051	0.999327	-4.01758	2.60939	B_intermediate
ATXN7L3B	-0.502719	5.36423	-2.62985	0.00911292	0.999327	-4.02905	-2.60779	B_intermediate
TAF15	-0.492334	5.5673	-2.61413	0.00952212	0.999327	-4.03227	-2.59272	B_intermediate
ZC3H11A	0.504542	5.51271	2.60693	0.00971351	0.999327	-4.02448	2.58586	B_intermediate
UBC	0.35831	9.49075	2.60172	0.00987566	0.999327	-3.71961	2.58015	B_intermediate
GNL3L	-0.506452	4.67175	-2.60105	0.00989132	0.999327	-4.02917	-2.57961	B_intermediate
ILKAP	-0.783858	5.59704	-4.22784	3.16933e-05	0.278964	-2.51849	-4.16095	B_memory
CLTB	-0.7827	5.78932	-4.05137	6.55043e-05	0.288284	-2.76525	-3.99205	B_memory
XRN2	-0.754557	6.20864	-3.71522	0.000243732	0.591326	-3.12978	-3.66876	B_memory
TPGS1	-0.69298	5.47672	-3.6894	0.000268724	0.591326	-3.09275	-3.64372	B_memory
NR3C1	-0.741	6.68694	-3.5203	0.000501247	0.882395	-3.39546	-3.48009	B_memory
ARMC8	-0.642411	5.31642	-3.3964	0.000778353	0.99967	-3.24058	-3.36038	B_memory
SLMAP	-0.61042	5.20221	-3.32942	0.00098342	0.99967	-3.28795	-3.29523	B_memory
PRPF4	-0.614594	5.40408	-3.29363	0.00111183	0.99967	-3.35053	-3.26059	B_memory
H2AFJ	-0.620947	5.19718	-3.2929	0.00111473	0.99967	-3.31636	-3.25985	B_memory
TUBGCP2	-0.585379	5.53382	-3.22538	0.00140245	0.99967	-3.42017	-3.19415	B_memory
IGJ	-0.760024	8.78306	-3.22564	0.00140326	0.99967	-3.4358	-3.19398	B_memory
UBE2A	-0.649987	6.31165	-3.2	0.00152712	0.99967	-3.56593	-3.16948	B_memory
ARMC1	-0.566005	5.25905	-3.15607	0.00176755	0.99967	-3.40627	-3.12674	B_memory
GALNT10	-0.577353	5.36952	-3.15566	0.00177049	0.99967	-3.47379	-3.12625	B_memory
SLC25A36	0.626634	5.71922	3.14039	0.00186212	0.99967	-3.58017	3.11139	B_memory
UROD	-0.532841	4.88356	-3.10262	0.00210831	0.99967	-3.39987	-3.07453	B_memory
C1orf122	-0.597512	5.63474	-3.10202	0.00211252	0.99967	-3.53529	-3.07394	B_memory
MIEN1	-0.614136	5.92617	-3.08902	0.00220375	0.99967	-3.59812	-3.0613	B_memory
PELP1	-0.556044	4.89834	-3.04224	0.00256444	0.99967	-3.46945	-3.01563	B_memory
AHI1	-0.609133	5.5198	-3.01427	0.00280396	0.99967	-3.58727	-2.98845	B_memory
TIMM9	-0.612088	5.76886	-3.00561	0.00288324	0.99967	-3.67106	-2.97992	B_memory
MZB1	-0.594663	5.4907	-2.99603	0.00297175	0.99967	-3.59515	-2.97065	B_memory
TMEM70	-0.552366	5.33845	-2.98498	0.00307785	0.99967	-3.57658	-2.95985	B_memory
KCNQ1OT1	-0.59569	5.60272	-2.98187	0.00311104	0.99967	-3.6594	-2.95655	B_memory
INSIG1	-0.655835	6.21719	-2.95996	0.00333696	0.99967	-3.75158	-2.93486	B_memory
GORASP2	-0.547344	5.08461	-2.94904	0.00344819	0.99967	-3.56367	-2.92467	B_memory
MRPS25	-0.576748	5.63396	-2.94245	0.00352027	0.99967	-3.69608	-2.91823	B_memory
STX7	-0.593478	6.15985	-2.90233	0.00398931	0.99967	-3.76425	-2.87901	B_memory
AGPAT6	-0.530891	5.18044	-2.89396	0.00409398	0.99967	-3.61456	-2.87083	B_memory
ZNF638	-0.567576	6.11795	-2.86887	0.00442347	0.99967	-3.75537	-2.84627	B_memory
CREBBP	-0.546804	5.77852	-2.86159	0.00452411	0.99967	-3.73537	-2.8391	B_memory
KDM1A	-0.484797	4.99032	-2.84751	0.00472155	0.99967	-3.61601	-2.82544	B_memory
USB1	0.549665	5.01361	2.83736	0.00487222	0.99967	-3.74197	2.81536	B_memory
TOE1	-0.48084	4.88507	-2.83301	0.0049353	0.99967	-3.61065	-2.81123	B_memory
PAG1	-0.561941	5.63349	-2.82673	0.00502996	0.99967	-3.74039	-2.80511	B_memory
ZRANB2	-0.573359	6.55646	-2.81736	0.00517622	0.99967	-3.80236	-2.79586	B_memory
SLC43A2	-0.574926	5.92086	-2.80556	0.00536371	0.99967	-3.82023	-2.78434	B_memory
PARP8	0.543052	5.39305	2.7675	0.00601291	0.99967	-3.80708	2.74708	B_memory
PARL	-0.549974	5.73406	-2.76141	0.00612283	0.99967	-3.80482	-2.74113	B_memory
PML	-0.507304	5.00119	-2.75925	0.00616236	0.99967	-3.69367	-2.73901	B_memory
AP3M2	-0.510547	5.21927	-2.75478	0.00624505	0.99967	-3.7397	-2.73463	B_memory
ADIPOR2	-0.505769	5.10556	-2.74874	0.00635995	0.99967	-3.73659	-2.72862	B_memory
RAB7L1	0.559062	6.50546	2.74311	0.00646707	0.99967	-3.88614	2.72311	B_memory
ZBTB8OS	-0.507682	5.50491	-2.73394	0.00664473	0.99967	-3.79641	-2.71414	B_memory
PLEKHF1	0.524307	5.13304	2.72343	0.00685459	0.99967	-3.81898	2.70383	B_memory
DNAJC4	0.559816	5.69165	2.72334	0.00685571	0.99967	-3.88079	2.70377	B_memory
TM9SF3	-0.518623	5.66305	-2.71609	0.00700436	0.99967	-3.80388	-2.69664	B_memory
CXCL16	-0.492543	5.18413	-2.69408	0.00747108	0.99967	-3.76007	-2.67508	B_memory
TRAPPC6A	0.557086	5.84131	2.69186	0.00751877	0.99967	-3.89138	2.67295	B_memory
EHMT1	-0.543385	6.03751	-2.66794	0.00806606	0.99967	-3.92107	-2.64929	B_memory
RAD21	-0.527139	6.18377	-2.65976	0.00826162	0.99967	-3.91694	-2.64119	B_memory
IL10RA	0.561434	6.34587	2.65671	0.00832822	0.99967	-3.93435	2.63847	B_memory
FAM111A	0.509538	5.24253	2.64871	0.00852401	0.99967	-3.86598	2.63058	B_memory
SAMD4B	0.531383	5.75077	2.64709	0.00856333	0.99967	-3.90515	2.62901	B_memory
NFATC2IP	-0.52156	5.84436	-2.64313	0.00866367	0.99967	-3.87682	-2.62505	B_memory
MED7	-0.451466	4.85218	-2.64087	0.00871921	0.99967	-3.75332	-2.62287	B_memory
CALCOCO2	-0.505723	5.5499	-2.63696	0.00881887	0.99967	-3.87142	-2.619	B_memory
PA2G4	-0.56087	6.25292	-2.63348	0.00890901	0.99967	-3.96193	-2.61553	B_memory
PDS5B	0.507952	5.24125	2.62574	0.00910627	0.99967	-3.87314	2.60804	B_memory
PTPN18	0.53873	5.61641	2.61905	0.00928236	0.99967	-3.93545	2.60148	B_memory
CCT2	-0.549111	6.40442	-2.61444	0.00940996	0.99967	-3.97709	-2.59679	B_memory
ZFR	-0.512532	5.8389	-2.6073	0.00960158	0.99967	-3.93311	-2.58986	B_memory
ATP11C	0.495682	4.97563	2.6042	0.00968567	0.99967	-3.86404	2.58685	B_memory
EBI3	-0.474633	4.99745	-2.6016	0.00975781	0.99967	-3.83334	-2.5843	B_memory
IL13RA1	-0.499421	5.33859	-2.59959	0.00981311	0.99967	-3.85936	-2.58235	B_memory
MTPAP	-0.462383	4.91123	-2.59659	0.00989832	0.99967	-3.82297	-2.57936	B_memory
RNF11	-0.484525	5.29073	-2.59651	0.00989978	0.99967	-3.84895	-2.57931	B_memory
ZNF141	-0.758937	5.78036	-3.89129	0.000116485	0.810076	-3.19001	-3.85341	B_naive
SFSWAP	0.749345	5.61852	3.63569	0.000312172	0.810076	-3.36988	3.60498	B_naive
RASGRP3	-0.734202	5.95897	-3.60414	0.000351196	0.810076	-3.37125	-3.57428	B_naive
LMNA	0.762078	7.18484	3.47092	0.000573587	0.810076	-3.5621	3.44381	B_naive
RP11-861A13.4	-0.67081	5.7133	-3.44308	0.000633639	0.810076	-3.46349	-3.41679	B_naive
RP11-347P5.1	-0.708685	5.92772	-3.44074	0.000639049	0.810076	-3.48626	-3.41448	B_naive
SLC38A1	-0.712906	7.06099	-3.41438	0.000702843	0.810076	-3.56954	-3.38847	B_naive
PNOC	0.706102	6.07914	3.30185	0.00104372	0.999587	-3.63473	3.27847	B_naive
STAT6	0.674926	6.22777	3.26893	0.00116973	0.999587	-3.66672	3.24616	B_naive
CCL5	0.711426	6.10652	3.24509	0.00126965	0.999587	-3.68145	3.22275	B_naive
MED26	0.634947	5.51385	3.20557	0.00145232	0.999587	-3.62192	3.18405	B_naive
EIF5A	0.670712	7.4471	3.15857	0.0017024	0.999587	-3.73178	3.13777	B_naive
NKIRAS1	0.576363	4.90349	3.01775	0.00270544	0.999587	-3.73561	2.99936	B_naive
IRF7	-0.624412	6.13743	-3.01635	0.0027179	0.999587	-3.83226	-2.99796	B_naive
VDAC3	0.605863	5.58845	3.01523	0.00272559	0.999587	-3.74586	2.9971	B_naive
H1FX	-0.63104	6.35439	-2.95491	0.00330661	0.999587	-3.84575	-2.9377	B_naive
CCND3	0.639478	6.4552	2.90664	0.00384955	0.999587	-3.89796	2.89023	B_naive
NMI	-0.566368	5.22866	-2.90286	0.00389567	0.999587	-3.78972	-2.88649	B_naive
MAF1	0.615667	6.65061	2.90166	0.00391049	0.999587	-3.90683	2.88529	B_naive
WAC	0.576973	6.55057	2.84214	0.00470273	0.999587	-3.89816	2.82672	B_naive
CYB5B	0.580346	5.74763	2.83375	0.00482507	0.999587	-3.88718	2.81849	B_naive
USP11	-0.58563	5.9027	-2.82221	0.00499852	0.999587	-3.88242	-2.80713	B_naive
NUP153	0.552445	5.54219	2.80664	0.00524178	0.999587	-3.86969	2.79179	B_naive
XAF1	-0.555161	5.6178	-2.75876	0.00605908	0.999587	-3.90718	-2.74457	B_naive
RP1-313I6.12	-0.593016	7.15686	-2.75784	0.00607938	0.999587	-3.98318	-2.74347	B_naive
C12orf43	0.551945	5.3106	2.7513	0.00619853	0.999587	-3.92798	2.73709	B_naive
DDOST	0.571312	5.915	2.75014	0.00622117	0.999587	-3.96725	2.73589	B_naive
SKIV2L2	0.554319	5.71401	2.74863	0.00624589	0.999587	-3.92097	2.73459	B_naive
LYSMD2	0.594775	6.63736	2.73913	0.00642594	0.999587	-3.97856	2.72522	B_naive
IGLL5	0.704812	7.06788	2.73604	0.00648814	0.999587	-3.96819	2.72203	B_naive
POLE3	0.561217	6.02798	2.71025	0.0070021	0.999587	-3.96184	2.69674	B_naive
USP15	-0.562217	6.90369	-2.68631	0.00751566	0.999587	-3.99488	-2.67309	B_naive
EPB41L4A-AS1	0.556924	7.11181	2.67517	0.00776646	0.999587	-4.01403	2.66206	B_naive
EBLN2	0.518173	5.04812	2.66787	0.00793292	0.999587	-3.92759	2.65491	B_naive
LMAN2	-0.551317	6.37365	-2.6676	0.00793917	0.999587	-4.00638	-2.65465	B_naive
SRI	-0.547696	6.14418	-2.65963	0.00812688	0.999587	-4.0039	-2.64675	B_naive
SLC25A28	0.5059	5.17564	2.65504	0.00823574	0.999587	-3.94918	2.64225	B_naive
TIMM10	-0.542206	6.07754	-2.64841	0.00839569	0.999587	-3.98958	-2.63573	B_naive
AURKAIP1	-0.540633	6.44544	-2.62784	0.00891327	0.999587	-4.02692	-2.61536	B_naive
RNF10	-0.53519	5.80667	-2.62194	0.00906509	0.999587	-4.00066	-2.60959	B_naive
CDK13	-0.533391	5.90129	-2.61639	0.00921169	0.999587	-3.99537	-2.6041	B_naive
GNPDA2	-0.49045	5.12364	-2.59769	0.00971973	0.999587	-3.95671	-2.58564	B_naive
CLCC1	0.495485	5.10781	2.5906	0.00991948	0.999587	-3.98471	2.57862	B_naive
C7orf33	0.819561	-0.343573	4.75998	6.1846e-06	0.0884708	2.65159	4.51998	CD14_Mono
AC023490.1	0.726632	2.70229	4.36508	2.97064e-05	0.18537	1.88919	4.17571	CD14_Mono
OVGP1	0.765208	-0.115632	4.30071	3.88751e-05	0.18537	1.09805	4.11407	CD14_Mono
PDP2	0.732937	-0.350635	4.0095	0.000115194	0.28858	0.410124	3.85614	CD14_Mono
CTD-2410N18.3	0.669739	-0.451803	3.98128	0.000126798	0.28858	0.390018	3.8326	CD14_Mono
NOG	0.747424	-0.111649	3.95	0.000146104	0.28858	0.168521	3.7976	CD14_Mono
TPSAB1	0.861182	-0.275224	3.90315	0.000169732	0.28858	0.105371	3.76027	CD14_Mono
ADK	-0.558195	4.1442	-3.84752	0.000208256	0.28858	0.484069	-3.70879	CD14_Mono
ZRSR1	0.708399	-0.349454	3.83521	0.000213737	0.28858	0.0341251	3.7022	CD14_Mono
LRRC16B	0.733625	-0.360838	3.79531	0.000246877	0.28858	-0.10539	3.66548	CD14_Mono
CTD-2378E21.1	0.792293	-0.175238	3.7935	0.000253292	0.28858	-0.201965	3.65891	CD14_Mono
LONRF3	-0.472431	2.9818	-3.76735	0.000273164	0.28858	0.206931	-3.6395	CD14_Mono
SEC14L2	0.86627	0.465218	3.75194	0.000286988	0.28858	-0.260183	3.62677	CD14_Mono
RP11-247L20.4	0.727021	-0.403895	3.74278	0.000297987	0.28858	-0.261155	3.61704	CD14_Mono
RP11-680G24.5	0.791461	0.147844	3.72877	0.000315287	0.28858	-0.388786	3.6024	CD14_Mono
HOXB3	0.764329	-0.342795	3.71449	0.00032927	0.28858	-0.326164	3.59111	CD14_Mono
ELL2	-0.397832	6.11824	-3.68944	0.000371686	0.28858	-0.00999547	-3.55941	CD14_Mono
RP1-224A6.3	0.665818	-0.367497	3.67359	0.000379798	0.28858	-0.437895	3.55374	CD14_Mono
RP11-160H22.5	0.713882	-0.25183	3.65659	0.000402036	0.28858	-0.487419	3.53874	CD14_Mono
SHD	0.678805	-0.434942	3.63125	0.000441197	0.28858	-0.532705	3.51413	CD14_Mono
LINC01023	0.747733	0.947515	3.61951	0.00046255	0.28858	-0.672522	3.50156	CD14_Mono
RP11-57H14.2	0.633545	0.690391	3.61631	0.00046435	0.28858	-0.57037	3.50052	CD14_Mono
CDC23	-0.630897	1.88475	-3.61192	0.000477158	0.28858	-0.545271	-3.49326	CD14_Mono
FXYD3	0.592807	-0.425921	3.58156	0.000531242	0.28858	-0.670734	3.46449	CD14_Mono
PCNX	-0.330361	4.64481	-3.57871	0.000533531	0.28858	-0.296785	-3.46333	CD14_Mono
MRPL38	0.685716	1.38998	3.57236	0.000536226	0.28858	-0.677388	3.46198	CD14_Mono
NUP98	-0.292078	4.76919	-3.5678	0.00056215	0.28858	-0.334686	-3.44925	CD14_Mono
AC012360.4	0.645943	-0.450622	3.55206	0.000572616	0.28858	-0.665281	3.44426	CD14_Mono
MROH6	0.574125	1.75158	3.55287	0.000585028	0.28858	-0.63373	3.43846	CD14_Mono
CCZ1B	0.667662	3.51154	3.52192	0.000633299	0.301978	-0.481453	3.41694	CD14_Mono
CDPF1	0.775729	0.52162	3.49834	0.00069005	0.313077	-0.935059	3.3935	CD14_Mono
RP11-111F5.3	0.557163	-0.437618	3.49319	0.000700346	0.313077	-0.839382	3.38944	CD14_Mono
USP44	0.644411	-0.284371	3.44737	0.0008195	0.34517	-1.00566	3.34612	CD14_Mono
KIAA1598	-0.38122	4.98688	-3.45287	0.000820398	0.34517	-0.674301	-3.34582	CD14_Mono
MORF4L2-AS1	0.694228	-0.12404	3.42354	0.000880702	0.354518	-1.0206	3.3261	CD14_Mono
SYAP1	-0.286214	6.55486	-3.42407	0.000892182	0.354518	-0.841852	-3.32249	CD14_Mono
IL12A	0.654298	-0.351816	3.37841	0.00102212	0.385379	-1.11535	3.28437	CD14_Mono
B3GNT9	0.618381	-0.412916	3.37748	0.00103228	0.385379	-1.14772	3.28158	CD14_Mono
LMCD1	0.56452	-0.425921	3.37414	0.00105067	0.385379	-1.16467	3.2766	CD14_Mono
ZNF331	-0.612964	4.78193	-3.35595	0.001129	0.39544	-0.937697	-3.25623	CD14_Mono
GNL2	-0.278559	4.13628	-3.35105	0.00113967	0.39544	-0.941255	-3.25356	CD14_Mono
KB-1732A1.1	0.588637	1.89864	3.34378	0.00116634	0.39544	-1.14636	3.24699	CD14_Mono
TMEM41B	-0.272401	5.19744	-3.3363	0.00120699	0.39544	-1.00222	-3.23722	CD14_Mono
TRMT10A	0.598348	1.70123	3.32661	0.00121631	0.39544	-1.20377	3.23503	CD14_Mono
RP11-77P6.2	0.608721	-0.12733	3.30738	0.001301	0.398241	-1.35127	3.21576	CD14_Mono
RP11-814H16.2	0.540893	-0.401219	3.30378	0.00130651	0.398241	-1.29385	3.21455	CD14_Mono
RP11-6F2.5	0.6917	-0.0305861	3.30915	0.00130845	0.398241	-1.38304	3.21412	CD14_Mono
RP11-259N19.1	0.634831	0.422584	3.28287	0.00140484	0.402121	-1.37421	3.19366	CD14_Mono
MRVI1-AS1	0.667296	-0.0490903	3.27637	0.00142301	0.402121	-1.38479	3.18994	CD14_Mono
LYG1	0.608304	-0.287047	3.27283	0.00143926	0.402121	-1.36028	3.18666	CD14_Mono
RP11-134G8.7	0.556451	-0.427102	3.27291	0.0014402	0.402121	-1.35823	3.18647	CD14_Mono
SETBP1	0.708231	0.804761	3.25572	0.00153096	0.402121	-1.43607	3.16875	CD14_Mono
CPLX1	0.569484	-0.433761	3.24908	0.00156665	0.402121	-1.43857	3.16205	CD14_Mono
TLCD1	0.693381	0.255756	3.23778	0.00162214	0.402121	-1.54845	3.1519	CD14_Mono
ARHGAP18	-0.366165	3.82288	-3.22287	0.00168814	0.402121	-1.26846	-3.14023	CD14_Mono
NAA35	-0.388423	2.88971	-3.22298	0.00169397	0.402121	-1.32259	-3.13922	CD14_Mono
RP11-138A9.1	-0.301676	5.54789	-3.22257	0.0017335	0.402121	-1.34247	-3.13246	CD14_Mono
PDE4A	-0.314644	5.38012	-3.21768	0.00174524	0.402121	-1.34226	-3.13047	CD14_Mono
ANKIB1	-0.338241	3.75746	-3.20982	0.00177038	0.402121	-1.3154	-3.12627	CD14_Mono
NFE2L3	0.535869	3.30763	3.20592	0.00178115	0.402121	-1.31242	3.12449	CD14_Mono
CLDN12	0.584277	-0.4024	3.20713	0.00178135	0.402121	-1.52878	3.12445	CD14_Mono
RP11-195B17.1	0.631577	-0.19324	3.20575	0.0017832	0.402121	-1.51355	3.12415	CD14_Mono
ATOH8	0.718262	0.43069	3.20332	0.00179553	0.402121	-1.52465	3.12212	CD14_Mono
VEGFA	-0.399139	7.23866	-3.20447	0.00182401	0.402121	-1.5213	-3.11748	CD14_Mono
ARL5B	-0.300416	6.5729	-3.20774	0.00182718	0.402121	-1.47057	-3.11697	CD14_Mono
C1orf186	0.708577	-0.0412502	3.18652	0.00190372	0.403533	-1.62896	3.10486	CD14_Mono
CD1E	0.673494	0.408996	3.18443	0.00190629	0.403533	-1.59906	3.10446	CD14_Mono
NHLRC1	0.631319	-0.138839	3.18245	0.00191823	0.403533	-1.59038	3.10261	CD14_Mono
PRDM1	0.282921	5.96033	3.17912	0.00198814	0.410419	-1.495	3.092	CD14_Mono
RP11-57G10.8	0.653081	-0.197263	3.17031	0.00200834	0.410419	-1.64791	3.089	CD14_Mono
KRT5	0.648408	-0.351413	3.15326	0.00212254	0.414329	-1.66146	3.07253	CD14_Mono
C11orf83	0.378423	3.67365	3.15184	0.00216411	0.414329	-1.47502	3.06673	CD14_Mono
CTC-203F4.2	0.587878	-0.194901	3.13974	0.00221468	0.414329	-1.71832	3.05982	CD14_Mono
RP11-225B17.2	0.602543	-0.237644	3.13835	0.00221829	0.414329	-1.72333	3.05933	CD14_Mono
XXcos-LUCA11.4	0.717413	0.0779955	3.13339	0.00223665	0.414329	-1.704	3.05687	CD14_Mono
TINAGL1	0.660401	-0.286442	3.13231	0.00224921	0.414329	-1.70376	3.05519	CD14_Mono
RP4-583P15.15	0.622228	-0.367497	3.13014	0.00226221	0.414329	-1.69143	3.05346	CD14_Mono
TMSB4Y	0.632333	0.316226	3.12243	0.00231719	0.414329	-1.72287	3.04624	CD14_Mono
LINC01011	0.581867	0.989231	3.12236	0.00231768	0.414329	-1.70314	3.04618	CD14_Mono
PHF10	-0.338943	3.73494	-3.12111	0.00234459	0.414329	-1.54527	-3.04271	CD14_Mono
C8G	0.547363	-0.338812	3.11978	0.00234712	0.414329	-1.73359	3.04238	CD14_Mono
TMEM241	0.56895	0.693005	3.11331	0.00240334	0.414329	-1.79374	3.03525	CD14_Mono
LDHA	-0.201953	7.63377	-3.11788	0.00240401	0.414329	-1.79243	-3.03517	CD14_Mono
C17orf49	0.259419	4.81757	3.10539	0.00249181	0.42435	-1.60107	3.02433	CD14_Mono
RP11-536C5.7	0.669454	0.298126	3.0879	0.00258237	0.427421	-1.83257	3.01352	CD14_Mono
RP3-508I15.22	0.610342	0.760038	3.08751	0.00260438	0.427421	-1.83199	3.01094	CD14_Mono
EZR	-0.232242	6.99527	-3.08642	0.00260522	0.427421	-1.84053	-3.01084	CD14_Mono
SLX1B	0.560117	-0.459643	3.08174	0.00262937	0.427421	-1.78672	3.00804	CD14_Mono
RP11-363D14.1	0.603471	-0.0897499	3.07689	0.00267238	0.429454	-1.84878	3.00311	CD14_Mono
C1orf27	-0.31354	3.5303	-3.07232	0.00270192	0.429454	-1.66361	-2.99976	CD14_Mono
RP11-53I6.3	0.619945	-0.197577	3.06648	0.00275999	0.430978	-1.87154	2.99328	CD14_Mono
IGF2R	-0.327892	4.56671	-3.06504	0.00277714	0.430978	-1.72647	-2.99139	CD14_Mono
ERLIN1	0.503467	2.03729	3.0604	0.00280188	0.430978	-1.7409	2.98868	CD14_Mono
C10orf91	0.538829	-0.443963	3.0564	0.00285245	0.434088	-1.86324	2.98321	CD14_Mono
RASSF3	0.183677	5.8924	3.03849	0.00306807	0.44638	-1.86806	2.96083	CD14_Mono
ALDH5A1	0.599886	-0.178337	3.02746	0.00310535	0.44638	-1.94254	2.95711	CD14_Mono
TPRN	0.488901	1.24626	3.02576	0.00311547	0.44638	-1.85407	2.95611	CD14_Mono
CTD-2639E6.9	0.58223	-0.375337	3.02968	0.00311663	0.44638	-1.93719	2.95599	CD14_Mono
AC073072.5	0.556458	-0.380375	3.02659	0.0031167	0.44638	-1.92094	2.95599	CD14_Mono
C9orf139	0.536141	1.25747	3.02893	0.00313565	0.44638	-1.90732	2.95412	CD14_Mono
C15orf61	0.403942	3.43163	3.02758	0.00315906	0.44638	-1.78493	2.95182	CD14_Mono
ADA	0.427575	5.49576	3.02549	0.00319197	0.44638	-1.84356	2.94862	CD14_Mono
ZNF618	0.51563	1.36507	3.0141	0.00326528	0.44638	-1.91887	2.94159	CD14_Mono
GSTT1	0.911488	1.50934	3.00809	0.00329905	0.44638	-1.95734	2.93841	CD14_Mono
LINC00278	0.6213	-0.163602	3.0023	0.0033454	0.44638	-1.94962	2.93408	CD14_Mono
TRAPPC10	-0.245996	4.79651	-3.00809	0.00334734	0.44638	-1.87691	-2.9339	CD14_Mono
RP11-290C10.1	0.570498	0.0171737	3.00081	0.00336403	0.44638	-2.00823	2.93235	CD14_Mono
RP11-79H23.3	0.537223	2.39959	3.00592	0.00337008	0.44638	-1.87512	2.9318	CD14_Mono
PPP1R3B	-0.458566	3.68836	-2.99449	0.00347823	0.454626	-1.8654	-2.92197	CD14_Mono
USP9Y	0.677474	0.461513	2.97776	0.00360535	0.454626	-2.04784	2.91077	CD14_Mono
RP11-433J8.1	0.629647	-0.334955	2.97495	0.00363597	0.454626	-2.03806	2.90813	CD14_Mono
PIP5KL1	0.599052	-0.318094	2.97303	0.00365885	0.454626	-2.04059	2.90617	CD14_Mono
LINC00987	0.670409	-0.0353463	2.97127	0.00367235	0.454626	-2.04833	2.90502	CD14_Mono
AC093609.1	0.540291	-0.333774	2.96975	0.00370333	0.454626	-2.05417	2.90239	CD14_Mono
RP11-424G14.1	0.522752	-0.434942	2.96674	0.00374567	0.454626	-2.05571	2.89882	CD14_Mono
TM9SF3	-0.181933	6.36977	-2.9701	0.00376207	0.454626	-2.07743	-2.89745	CD14_Mono
UFSP1	0.625954	-0.194421	2.96132	0.0037917	0.454626	-2.08202	2.89499	CD14_Mono
MGA	-0.384709	2.69537	-2.9561	0.00384327	0.454626	-1.95006	-2.89075	CD14_Mono
HCG20	0.625568	0.302859	2.95595	0.00387527	0.454626	-2.11719	2.88814	CD14_Mono
PBRM1	-0.206582	5.42457	-2.953	0.00387909	0.454626	-2.05871	-2.88783	CD14_Mono
RP11-179B2.2	0.610412	-0.123472	2.95081	0.00390856	0.454626	-2.10469	2.88545	CD14_Mono
SAMM50	0.313577	3.56691	2.95757	0.00391417	0.454626	-1.95484	2.885	CD14_Mono
USP46-AS1	0.569282	0.0467611	2.95161	0.0039233	0.454626	-2.12062	2.88426	CD14_Mono
AC068282.3	0.683032	0.249863	2.94539	0.00396782	0.454626	-2.10099	2.88071	CD14_Mono
HECTD1	-0.214151	5.13847	-2.94791	0.00398388	0.454626	-2.04459	-2.87944	CD14_Mono
DAG1	-0.577484	1.47915	-2.94234	0.0040099	0.454626	-2.07962	-2.87738	CD14_Mono
ZNF709	0.480211	-0.467483	2.94278	0.00404789	0.454626	-2.11218	2.87441	CD14_Mono
RP11-78O7.2	0.623977	-0.0268633	2.93543	0.00411365	0.454626	-2.15362	2.86931	CD14_Mono
NUMA1	-0.248916	4.59671	-2.93288	0.00412571	0.454626	-2.05699	-2.86839	CD14_Mono
LRRIQ3	0.542984	-0.250649	2.9303	0.00415313	0.454626	-2.13757	2.86629	CD14_Mono
XRRA1	-0.592688	2.57959	-2.92799	0.0041715	0.454626	-2.0333	-2.86489	CD14_Mono
GOLGA4	-0.167715	6.18409	-2.92608	0.00420283	0.454626	-2.21037	-2.86252	CD14_Mono
CACHD1	0.476134	-0.484345	2.92497	0.00424967	0.454626	-2.13962	2.85901	CD14_Mono
C17orf53	0.513709	-0.316913	2.92159	0.00426413	0.454626	-2.15188	2.85793	CD14_Mono
PARP2	-0.525808	0.721258	-2.91903	0.0043184	0.454626	-2.16137	-2.85392	CD14_Mono
GBP3	0.425156	4.27013	2.91789	0.00434902	0.454626	-2.08318	2.85167	CD14_Mono
MTSS1L	0.555849	-0.172875	2.9108	0.00441262	0.454626	-2.19495	2.84705	CD14_Mono
C19orf44	0.550391	-0.215619	2.90967	0.00442081	0.454626	-2.18391	2.84646	CD14_Mono
HIST1H2BF	0.538013	-0.115548	2.90982	0.00443985	0.454626	-2.19617	2.84509	CD14_Mono
GATA6	0.521691	-0.351816	2.90664	0.0044809	0.454626	-2.19452	2.84216	CD14_Mono
ZCCHC11	-0.337566	4.22674	-2.91212	0.00448493	0.454626	-2.08752	-2.84187	CD14_Mono
RP11-63L7.5	0.670731	0.746892	2.90203	0.00451289	0.454626	-2.17613	2.83989	CD14_Mono
EFNA5	0.631533	0.499406	2.90087	0.00455749	0.455867	-2.25407	2.83675	CD14_Mono
RP4-539M6.22	0.608515	0.0479423	2.89392	0.00462541	0.455867	-2.23357	2.83203	CD14_Mono
BATF2	0.628797	-0.112553	2.89277	0.00466431	0.455867	-2.23838	2.82935	CD14_Mono
LINC00656	0.627302	0.372132	2.88971	0.00467973	0.455867	-2.2186	2.82829	CD14_Mono
ZW10	0.591728	1.21391	2.88855	0.00468929	0.455867	-2.19629	2.82764	CD14_Mono
IL12B	0.717131	-0.051218	2.88836	0.00471986	0.455867	-2.25444	2.82556	CD14_Mono
KCNJ2	0.607839	4.47541	2.88841	0.00474828	0.455867	-2.1522	2.82363	CD14_Mono
TEPP	0.484582	-0.476504	2.8768	0.00489144	0.465691	-2.24483	2.8141	CD14_Mono
RP11-5C23.2	0.552595	-0.146553	2.87348	0.00491572	0.465691	-2.2582	2.81251	CD14_Mono
RP11-313P22.1	0.583228	0.117174	2.86958	0.00497876	0.467608	-2.28463	2.8084	CD14_Mono
MND1	0.527472	-0.375337	2.8685	0.00500736	0.467608	-2.27019	2.80656	CD14_Mono
RAB23	0.562734	-0.32077	2.8621	0.00508623	0.467608	-2.27331	2.80152	CD14_Mono
TATDN3	0.362432	2.97679	2.86328	0.00514939	0.467608	-2.17997	2.79754	CD14_Mono
KCNN1	0.541771	0.106415	2.85552	0.00520056	0.467608	-2.32086	2.79434	CD14_Mono
CTD-2006K23.1	0.521339	2.06993	2.85205	0.00521757	0.467608	-2.21811	2.79328	CD14_Mono
SEC63	-0.205902	5.12867	-2.85071	0.00524724	0.467608	-2.29186	-2.79145	CD14_Mono
TCF7L2	0.298128	5.15553	2.85028	0.00531565	0.467608	-2.29193	2.78726	CD14_Mono
RP11-152N13.5	0.503795	-0.249467	2.84493	0.00537258	0.467608	-2.33371	2.7838	CD14_Mono
RP4-773N10.4	0.539268	0.344929	2.84347	0.00539478	0.467608	-2.35566	2.78246	CD14_Mono
ZNF572	0.506108	-0.385539	2.83824	0.00544517	0.467608	-2.31385	2.77945	CD14_Mono
CCNH	-0.313589	5.09684	-2.83797	0.00545262	0.467608	-2.31947	-2.779	CD14_Mono
NHSL1	0.566208	1.01133	2.83634	0.00550538	0.467608	-2.36395	2.77587	CD14_Mono
CCDC6	-0.295936	3.95386	-2.83762	0.00553034	0.467608	-2.25822	-2.7744	CD14_Mono
PLBD2	0.476744	1.62	2.8321	0.00553579	0.467608	-2.28175	2.77408	CD14_Mono
RP11-20D14.6	0.582544	-0.237519	2.83305	0.00554893	0.467608	-2.34863	2.77331	CD14_Mono
AC005264.2	0.616924	1.53949	2.82738	0.00560613	0.467608	-2.30707	2.76997	CD14_Mono
AC010883.5	0.540396	0.801945	2.82631	0.00563169	0.467608	-2.33055	2.76849	CD14_Mono
NUB1	-0.262318	4.48206	-2.82762	0.00565952	0.467608	-2.30666	-2.76688	CD14_Mono
AC104653.1	0.582121	-0.201246	2.82466	0.00569541	0.467608	-2.3824	2.76482	CD14_Mono
DUSP14	-0.609455	1.46098	-2.81753	0.00578657	0.467608	-2.37527	-2.75964	CD14_Mono
OSER1-AS1	0.592867	0.563698	2.81636	0.0058025	0.467608	-2.4	2.75874	CD14_Mono
GGT1	-0.437957	2.68758	-2.8138	0.00584522	0.467608	-2.29878	-2.75634	CD14_Mono
TMPO-AS1	0.576232	1.77746	2.81579	0.00586055	0.467608	-2.34953	2.75548	CD14_Mono
PRPF40B	0.503958	0.0886019	2.81222	0.00586663	0.467608	-2.37832	2.75514	CD14_Mono
PRPF4	-0.376063	3.29462	-2.81364	0.00587567	0.467608	-2.28709	-2.75464	CD14_Mono
JMJD1C-AS1	0.589062	-0.330694	2.80938	0.00591939	0.467608	-2.37955	2.75221	CD14_Mono
RP11-98I9.4	0.539748	-0.00752762	2.80326	0.00603188	0.467608	-2.4154	2.74604	CD14_Mono
RP11-196G18.23	0.538723	-0.230986	2.80404	0.00604223	0.467608	-2.40932	2.74548	CD14_Mono
ASB11	0.468593	-0.420756	2.80094	0.00608645	0.467608	-2.3996	2.74309	CD14_Mono
BIRC5	0.51146	-0.329791	2.79928	0.00609397	0.467608	-2.40003	2.74268	CD14_Mono
RP11-656D10.3	0.58284	-0.154039	2.79643	0.00614055	0.467608	-2.41127	2.74018	CD14_Mono
C17orf103	0.488406	1.67887	2.79964	0.00614433	0.467608	-2.37387	2.73998	CD14_Mono
RGS9	0.548008	-0.024667	2.79748	0.00615214	0.467608	-2.43131	2.73956	CD14_Mono
C9orf40	0.508765	0.581217	2.79432	0.00619496	0.467608	-2.41533	2.73728	CD14_Mono
PLA1A	0.693625	1.2124	2.79279	0.00620463	0.467608	-2.43324	2.73677	CD14_Mono
MINOS1-NBL1	0.544907	-0.285552	2.79075	0.00624737	0.467608	-2.42278	2.73451	CD14_Mono
RP4-666F24.3	0.498789	-0.354492	2.79026	0.00627274	0.467608	-2.42417	2.73317	CD14_Mono
SLC26A11	-0.413798	2.87119	-2.78617	0.00637901	0.467608	-2.35286	-2.72764	CD14_Mono
TSTD3	0.650876	0.62187	2.78186	0.00642185	0.467608	-2.48013	2.72543	CD14_Mono
RP4-669L17.10	0.595332	0.180525	2.77957	0.00646491	0.467608	-2.4655	2.72322	CD14_Mono
PAOX	0.484472	1.45816	2.77966	0.006471	0.467608	-2.43549	2.72291	CD14_Mono
JOSD1	-0.217571	6.04865	-2.77967	0.00649485	0.467608	-2.54364	-2.72169	CD14_Mono
ZMYND12	0.491148	-0.233383	2.77729	0.00649903	0.467608	-2.45761	2.72148	CD14_Mono
FANCG	0.563807	0.178346	2.77691	0.00649917	0.467608	-2.45285	2.72147	CD14_Mono
C22orf15	0.512272	-0.333774	2.77668	0.00650986	0.467608	-2.44512	2.72093	CD14_Mono
MAPRE3	0.501905	1.37511	2.77553	0.00651829	0.467608	-2.43074	2.7205	CD14_Mono
RP11-73K9.2	0.556792	0.179101	2.77465	0.00655081	0.467608	-2.48653	2.71886	CD14_Mono
BLK	0.590789	-0.0861904	2.77432	0.00655589	0.467608	-2.46202	2.7186	CD14_Mono
USP9X	-0.226367	5.15857	-2.7718	0.00659203	0.467608	-2.48838	-2.71678	CD14_Mono
CD19	0.539284	-0.194775	2.76831	0.00665549	0.467608	-2.45007	2.71361	CD14_Mono
RP4-756G23.5	0.545882	-0.26751	2.76973	0.00665834	0.467608	-2.46695	2.71347	CD14_Mono
ODF2L	-0.375025	3.67612	-2.76902	0.00666845	0.467608	-2.39405	-2.71296	CD14_Mono
CTRC	0.632167	0.961038	2.76536	0.00671194	0.468362	-2.48243	2.71081	CD14_Mono
DHX34	-0.389682	3.24624	-2.7582	0.00688637	0.472142	-2.41279	-2.70229	CD14_Mono
GLB1L	0.595347	1.37588	2.75581	0.00689393	0.472142	-2.44429	2.70193	CD14_Mono
TCF19	0.554362	0.214319	2.75563	0.00692059	0.472142	-2.51834	2.70064	CD14_Mono
PPM1J	0.56027	-0.262068	2.75474	0.00692412	0.472142	-2.49588	2.70047	CD14_Mono
PPP1R3F	0.55442	0.164161	2.75242	0.00699281	0.472142	-2.51865	2.69719	CD14_Mono
TTLL3	0.397335	2.46591	2.75486	0.00699467	0.472142	-2.42336	2.6971	CD14_Mono
RP11-378J18.3	0.513411	-0.261165	2.75124	0.00699713	0.472142	-2.50695	2.69698	CD14_Mono
HOXA5	0.728488	1.01044	2.74519	0.00710878	0.477423	-2.50573	2.69171	CD14_Mono
DYNLL1-AS1	0.578261	-0.223585	2.74198	0.00717491	0.479118	-2.51365	2.68861	CD14_Mono
STK11IP	-0.344677	2.86908	-2.74049	0.00723213	0.479118	-2.44705	-2.68596	CD14_Mono
FGFBP3	0.536996	1.48392	2.73612	0.00733881	0.479118	-2.54745	2.68107	CD14_Mono
IL36G	0.640222	0.670915	2.73698	0.00737365	0.479118	-2.57536	2.67948	CD14_Mono
MELK	0.513973	-0.485526	2.73156	0.00738903	0.479118	-2.50469	2.67878	CD14_Mono
ARHGAP5	-0.356423	3.09336	-2.73483	0.00740275	0.479118	-2.46534	-2.67816	CD14_Mono
C9orf96	0.471881	-0.366315	2.73269	0.00740972	0.479118	-2.54487	2.67785	CD14_Mono
FGF22	0.520762	-0.236463	2.73176	0.00742346	0.479118	-2.55174	2.67723	CD14_Mono
FAM21D	0.540676	-0.094914	2.72934	0.00743545	0.479118	-2.53519	2.67668	CD14_Mono
RP11-338I21.1	0.524581	-0.179221	2.72518	0.00754929	0.483681	-2.56535	2.67159	CD14_Mono
ACTR3C	0.555221	0.132265	2.72269	0.0075777	0.483681	-2.5577	2.67033	CD14_Mono
ZNF148	-0.227474	4.66823	-2.72567	0.00760771	0.483681	-2.55641	-2.669	CD14_Mono
AL592183.1	0.507819	4.72521	2.71639	0.00770197	0.487507	-2.60136	2.66486	CD14_Mono
ITGAX	-0.213137	6.5826	-2.71488	0.00784579	0.492005	-2.74544	-2.65863	CD14_Mono
C12orf57	0.23356	4.95691	2.70866	0.00788529	0.492005	-2.61102	2.65694	CD14_Mono
RP11-755B10.3	0.572481	-0.266329	2.70578	0.00795405	0.492005	-2.59208	2.65401	CD14_Mono
BX255923.3	0.495415	-0.333774	2.70602	0.00798034	0.492005	-2.59614	2.6529	CD14_Mono
RP11-305L7.7	0.455651	-0.363514	2.70438	0.00799241	0.492005	-2.58769	2.65239	CD14_Mono
PIM1	0.314115	5.50843	2.70631	0.00800901	0.492005	-2.66831	2.65169	CD14_Mono
PCAT6	0.524411	-0.341614	2.70436	0.00802127	0.492005	-2.59948	2.65117	CD14_Mono
PWAR6	0.576741	0.097345	2.70217	0.00807657	0.492005	-2.62802	2.64885	CD14_Mono
ZNF135	0.498044	-0.433761	2.69975	0.00808284	0.492005	-2.57754	2.64859	CD14_Mono
KLHL28	-0.333755	3.23316	-2.70107	0.00811696	0.492005	-2.5376	-2.64717	CD14_Mono
HCRT	0.571005	0.218077	2.69657	0.00815754	0.492378	-2.62523	2.64548	CD14_Mono
NUTM2A	0.552479	-0.324753	2.69153	0.00827094	0.495654	-2.60971	2.6408	CD14_Mono
TMF1	-0.193005	5.44508	-2.69492	0.00828111	0.495654	-2.6919	-2.64039	CD14_Mono
SUOX	0.555696	0.719555	2.68824	0.0083464	0.495846	-2.62269	2.63773	CD14_Mono
RP11-452L6.7	0.490268	-0.307766	2.69101	0.00835365	0.495846	-2.63295	2.63743	CD14_Mono
RP11-443B7.2	0.580216	-0.262346	2.68393	0.00845555	0.499821	-2.63465	2.63332	CD14_Mono
CTC-479C5.12	0.428981	2.03687	2.679	0.00856455	0.50418	-2.59072	2.62896	CD14_Mono
RP1-244F24.1	0.539945	1.22823	2.67839	0.00865071	0.505807	-2.68845	2.62556	CD14_Mono
NOTCH2NL	-0.220616	6.39159	-2.67701	0.0086629	0.505807	-2.82598	-2.62508	CD14_Mono
RP4-813F11.4	0.488247	-0.401219	2.67361	0.00871491	0.505883	-2.64683	2.62304	CD14_Mono
ERCC2	0.432694	1.6198	2.67239	0.0087611	0.505883	-2.63717	2.62124	CD14_Mono
CXCR3	0.571774	1.58917	2.67308	0.00879821	0.505883	-2.69644	2.6198	CD14_Mono
RP11-415F23.4	0.557284	-0.368678	2.66826	0.00882627	0.505883	-2.6473	2.61871	CD14_Mono
PMEPA1	-0.434739	4.75401	-2.67288	0.00884101	0.505883	-2.65335	-2.61814	CD14_Mono
RP11-662I13.2	0.489462	-0.392198	2.66563	0.00895578	0.510408	-2.67126	2.61374	CD14_Mono
CLPX	-0.359742	3.053	-2.66015	0.009033	0.512766	-2.62419	-2.6108	CD14_Mono
TCEAL4	-0.279146	3.96311	-2.65909	0.00911957	0.51424	-2.65135	-2.60754	CD14_Mono
SEMA3A	0.451588	-0.354492	2.65654	0.00917016	0.51424	-2.691	2.60564	CD14_Mono
TGIF1	-0.179127	7.11944	-2.65889	0.00918281	0.51424	-2.93434	-2.60517	CD14_Mono
RP11-356C4.3	0.492422	0.00956249	2.6541	0.00923447	0.51424	-2.70848	2.60325	CD14_Mono
CCL3L3	1.75227	3.44081	2.65188	0.00923871	0.51424	-2.64192	2.60309	CD14_Mono
BRPF1	-0.420109	2.11295	-2.64782	0.00938139	0.516403	-2.67152	-2.59783	CD14_Mono
ASTE1	-0.414504	1.96829	-2.6471	0.0094287	0.516403	-2.68018	-2.59611	CD14_Mono
CLLU1OS	0.471801	-0.434942	2.64446	0.00945519	0.516403	-2.7041	2.59514	CD14_Mono
ACP5	0.358776	3.92071	2.64675	0.00947786	0.516403	-2.67686	2.59432	CD14_Mono
RTN4IP1	0.577736	0.654294	2.64001	0.00954525	0.516403	-2.71853	2.59188	CD14_Mono
RP11-292F22.7	0.536793	-0.192099	2.63879	0.00961155	0.516403	-2.73181	2.5895	CD14_Mono
USP2-AS1	0.573	-0.201246	2.63696	0.00963444	0.516403	-2.72789	2.58868	CD14_Mono
RP11-661A12.14	0.533807	-0.0303028	2.63371	0.00972813	0.516403	-2.73097	2.58535	CD14_Mono
ZRANB2	-0.181645	5.4149	-2.63466	0.00974631	0.516403	-2.83233	-2.5847	CD14_Mono
VPS37B	-0.197059	5.59071	-2.63304	0.00974848	0.516403	-2.85968	-2.58463	CD14_Mono
DST	-0.373854	3.41439	-2.63345	0.00980849	0.516403	-2.71697	-2.58251	CD14_Mono
C2orf69	-0.327858	3.51487	-2.62657	0.0098945	0.516403	-2.70155	-2.57949	CD14_Mono
RP11-440L14.4	0.571633	0.24141	2.62757	0.0099016	0.516403	-2.75766	2.57925	CD14_Mono
CCL22	0.598133	1.50002	2.62994	0.00993603	0.516403	-2.70758	2.57805	CD14_Mono
IRAK1BP1	0.536868	-0.266203	2.62687	0.0099368	0.516403	-2.7519	2.57802	CD14_Mono
DYNC1LI2	-0.212697	4.80325	-2.62529	0.00994382	0.516403	-2.8155	-2.57778	CD14_Mono
ZBTB16	-2.24334	4.47604	-9.24352	7.20537e-18	7.70038e-14	29.7749	-8.61159	CD4_CTL
IL2RA	-1.91303	3.84584	-8.24556	7.09502e-15	3.08363e-11	23.1348	-7.78278	CD4_CTL
TXK	-1.88297	4.26783	-8.21243	8.6562e-15	3.08363e-11	23.027	-7.75758	CD4_CTL
AMIGO1	-1.92205	3.76182	-8.10627	1.80807e-14	3.93671e-11	22.2361	-7.66359	CD4_CTL
GZMH	1.47341	9.26594	8.10321	1.84182e-14	3.93671e-11	22.2284	7.66121	CD4_CTL
RP11-1017G21.5	-1.85203	3.80502	-8.04587	2.63495e-14	4.69328e-11	21.8947	-7.6151	CD4_CTL
KLRC1	-2.0411	4.97004	-7.98666	3.87296e-14	5.59585e-11	21.5934	-7.56519	CD4_CTL
NPTXR	-1.80167	3.82999	-7.97498	4.1889e-14	5.59585e-11	21.5057	-7.55499	CD4_CTL
TLE1	-1.75935	4.55817	-7.92333	5.83007e-14	6.92289e-11	21.1967	-7.51184	CD4_CTL
EDA	-1.88807	3.77886	-7.84929	9.54575e-14	9.79656e-11	20.6556	-7.44704	CD4_CTL
KCTD21-AS1	-1.86088	3.81295	-7.84197	1.00835e-13	9.79656e-11	20.5952	-7.4398	CD4_CTL
ZNF549	-1.73591	4.04136	-7.81878	1.16027e-13	9.83918e-11	20.4952	-7.42124	CD4_CTL
ITGB1	1.37186	7.98942	7.81485	1.19687e-13	9.83918e-11	20.464	7.41713	CD4_CTL
CTD-2165H16.4	-1.80563	3.77886	-7.79743	1.33886e-13	1.02203e-10	20.3302	-7.40226	CD4_CTL
CCL7	-1.76708	4.27461	-7.77323	1.54806e-13	1.04171e-10	20.2532	-7.38296	CD4_CTL
C1orf115	-1.84564	3.74478	-7.77331	1.55959e-13	1.04171e-10	20.2373	-7.38197	CD4_CTL
TSPAN4	-1.78863	3.79471	-7.74702	1.85263e-13	1.16465e-10	20.0683	-7.35902	CD4_CTL
ZNF174	-1.7748	3.83402	-7.71075	2.33255e-13	1.38489e-10	19.8494	-7.32821	CD4_CTL
ZNF516	-1.72059	3.81295	-7.61286	4.37302e-13	2.45971e-10	19.2136	-7.24348	CD4_CTL
TBC1D9	-1.82858	3.86169	-7.57759	5.63473e-13	2.83353e-10	18.9433	-7.20904	CD4_CTL
FAM72A	-1.74748	3.76182	-7.57111	5.70655e-13	2.83353e-10	18.9878	-7.20732	CD4_CTL
RP11-297N6.4	-1.74827	3.88904	-7.56783	5.83304e-13	2.83353e-10	18.9128	-7.20433	CD4_CTL
AK4	-1.7674	3.79591	-7.55704	6.25025e-13	2.90419e-10	18.8554	-7.19491	CD4_CTL
PIGN	-1.81336	3.89697	-7.5267	7.6846e-13	3.42189e-10	18.6432	-7.16667	CD4_CTL
RTKN2	-1.76664	3.99143	-7.50413	8.94944e-13	3.71702e-10	18.4991	-7.14577	CD4_CTL
ZNF778	-1.70629	3.90099	-7.50133	9.09814e-13	3.71702e-10	18.4825	-7.1435	CD4_CTL
CHRNE	-1.71344	4.00636	-7.49226	9.41144e-13	3.71702e-10	18.5073	-7.13885	CD4_CTL
CPNE2	-1.84031	3.85898	-7.48906	9.73862e-13	3.71702e-10	18.4197	-7.13415	CD4_CTL
C16orf45	-1.69366	4.00457	-7.48186	1.0279e-12	3.78797e-10	18.3669	-7.12672	CD4_CTL
ZKSCAN2	-1.65675	3.88904	-7.46055	1.14936e-12	3.97857e-10	18.3143	-7.11132	CD4_CTL
SBF2-AS1	-1.74122	3.73685	-7.45854	1.17783e-12	3.97857e-10	18.2361	-7.10795	CD4_CTL
LGALS1	1.36666	8.57512	7.45027	1.22229e-12	3.97857e-10	18.2059	7.10283	CD4_CTL
ZNF440	-1.70385	3.88112	-7.44532	1.26444e-12	3.97857e-10	18.2217	-7.09814	CD4_CTL
AGBL5	-1.7479	3.83911	-7.44336	1.28242e-12	3.97857e-10	18.1678	-7.09619	CD4_CTL
DAB2	-1.67485	3.99935	-7.44078	1.30298e-12	3.97857e-10	18.1848	-7.09399	CD4_CTL
MBNL1-AS1	-1.651	3.90387	-7.43152	1.38547e-12	4.11293e-10	18.1351	-7.0855	CD4_CTL
ATG9B	-1.70757	3.74478	-7.421	1.47467e-12	4.25941e-10	18.0734	-7.07685	CD4_CTL
SIRPG	-1.77666	3.9442	-7.40653	1.61198e-12	4.44006e-10	17.9601	-7.0645	CD4_CTL
CDA	-1.70166	3.77767	-7.40606	1.62031e-12	4.44006e-10	17.9521	-7.06378	CD4_CTL
PRPF40B	-1.71479	3.77886	-7.39904	1.69938e-12	4.51294e-10	17.8926	-7.05716	CD4_CTL
PTGIR	-1.74724	3.79591	-7.39554	1.73136e-12	4.51294e-10	17.8784	-7.05457	CD4_CTL
ZBTB42	-1.69335	3.79591	-7.38495	1.85218e-12	4.68427e-10	17.8157	-7.04518	CD4_CTL
SPINT2	-1.71817	4.04004	-7.38435	1.88475e-12	4.68427e-10	17.7853	-7.04276	CD4_CTL
PGBD4	-1.73836	3.91401	-7.37615	1.95388e-12	4.74572e-10	17.8034	-7.03774	CD4_CTL
BYSL	-1.6689	3.83792	-7.34402	2.38876e-12	5.58503e-10	17.5894	-7.00967	CD4_CTL
CTC-524C5.2	-1.68762	3.83402	-7.34201	2.42044e-12	5.58503e-10	17.584	-7.00783	CD4_CTL
ZNF343	-1.67563	3.82207	-7.33933	2.45985e-12	5.58503e-10	17.5816	-7.00557	CD4_CTL
KLRC4	-1.66543	4.02862	-7.33445	2.51988e-12	5.58503e-10	17.5565	-7.00219	CD4_CTL
SIPA1L3	-1.71482	3.9469	-7.33182	2.56074e-12	5.58503e-10	17.5158	-6.99994	CD4_CTL
MAMSTR	-1.74861	3.79591	-7.31794	2.82598e-12	5.74894e-10	17.4024	-6.98612	CD4_CTL
SPRY1	-1.75382	3.80905	-7.31826	2.83633e-12	5.74894e-10	17.3932	-6.9856	CD4_CTL
ASRGL1	-1.77681	3.82219	-7.31626	2.84082e-12	5.74894e-10	17.4283	-6.98538	CD4_CTL
TMIGD2	-1.76981	4.03463	-7.3108	2.94346e-12	5.74894e-10	17.3597	-6.9804	CD4_CTL
CXXC5	-1.66859	4.34113	-7.31174	2.99242e-12	5.74894e-10	17.3466	-6.97808	CD4_CTL
RHPN1	-1.68212	3.76182	-7.30691	3.01055e-12	5.74894e-10	17.3575	-6.97723	CD4_CTL
LINC00665	-1.71642	3.79591	-7.30683	3.01245e-12	5.74894e-10	17.3705	-6.97714	CD4_CTL
C17orf107	-1.72269	3.78798	-7.29547	3.23131e-12	5.96198e-10	17.3186	-6.96728	CD4_CTL
AP000487.5	-1.68551	3.80383	-7.29526	3.23566e-12	5.96198e-10	17.3173	-6.96709	CD4_CTL
CHN1	-1.76354	3.80383	-7.27154	3.74862e-12	6.79008e-10	17.1755	-6.94635	CD4_CTL
LCMT2	-1.69365	3.84703	-7.26097	4.00189e-12	7.00866e-10	17.1127	-6.93711	CD4_CTL
EBF4	-1.68141	3.77094	-7.26051	4.01408e-12	7.00866e-10	17.1097	-6.93668	CD4_CTL
CXorf21	-1.69822	3.80113	-7.25804	4.09131e-12	7.00866e-10	17.0514	-6.93399	CD4_CTL
GAPT	-1.73475	3.78408	-7.2562	4.13161e-12	7.00866e-10	17.0454	-6.9326	CD4_CTL
CASS4	-1.63075	4.10041	-7.24925	4.32466e-12	7.22151e-10	16.9898	-6.92614	CD4_CTL
TMEM177	-1.57229	3.98231	-7.23903	4.58053e-12	7.38011e-10	16.9823	-6.918	CD4_CTL
RP11-344P13.6	-1.65593	3.872	-7.238	4.62381e-12	7.38011e-10	16.9702	-6.91667	CD4_CTL
ZFP37	-1.62572	3.8681	-7.2377	4.62681e-12	7.38011e-10	16.9739	-6.91658	CD4_CTL
ZNF320	-1.70784	3.79591	-7.23154	4.82379e-12	7.57686e-10	16.8903	-6.91067	CD4_CTL
C4orf36	-1.71121	3.84314	-7.22894	4.89196e-12	7.57686e-10	16.8798	-6.90868	CD4_CTL
RBPMS2	-1.70047	3.74478	-7.21705	5.33042e-12	7.94734e-10	16.79	-6.89649	CD4_CTL
VIPR2	-1.73438	3.86408	-7.21607	5.33368e-12	7.94734e-10	16.7916	-6.8964	CD4_CTL
PABPC1L	-1.7088	3.90609	-7.21374	5.35425e-12	7.94734e-10	16.7897	-6.89585	CD4_CTL
FLVCR1-AS1	-1.66665	3.97319	-7.20909	5.51709e-12	8.07687e-10	16.7728	-6.89159	CD4_CTL
RP11-403A21.2	-1.7058	3.88917	-7.19338	6.0806e-12	8.69885e-10	16.6933	-6.87775	CD4_CTL
RP11-326C3.11	-1.79042	3.93389	-7.19409	6.10474e-12	8.69885e-10	16.6613	-6.87718	CD4_CTL
AF131215.5	-1.66244	3.77094	-7.18803	6.2848e-12	8.83758e-10	16.6507	-6.87304	CD4_CTL
ITGB8	-1.68877	3.78679	-7.18627	6.43635e-12	8.93315e-10	16.6092	-6.86964	CD4_CTL
TSIX	-1.6211	3.91804	-7.1791	6.62401e-12	9.07574e-10	16.6124	-6.86554	CD4_CTL
EMR2	-1.65066	3.85807	-7.18024	6.70904e-12	9.07588e-10	16.57	-6.86372	CD4_CTL
DRAXIN	-1.72516	3.76182	-7.16045	7.44436e-12	9.84133e-10	16.4976	-6.84885	CD4_CTL
RBKS	-1.6372	3.90609	-7.16008	7.45904e-12	9.84133e-10	16.5137	-6.84857	CD4_CTL
RP11-677M14.3	-1.70235	3.77886	-7.14623	8.1945e-12	1.06798e-09	16.3792	-6.83511	CD4_CTL
PXN-AS1	-1.69582	3.82999	-7.13847	8.51625e-12	1.09654e-09	16.3494	-6.82958	CD4_CTL
LRP5L	-1.61115	3.90489	-7.13541	8.69103e-12	1.10573e-09	16.3336	-6.82667	CD4_CTL
S100A4	1.24683	10.6365	7.12671	9.41191e-12	1.18335e-09	16.1642	6.81522	CD4_CTL
FAM65A	-1.62406	3.99155	-7.11868	9.58432e-12	1.19102e-09	16.2702	-6.81261	CD4_CTL
SCRN3	-1.6242	3.84703	-7.11194	1.0013e-11	1.2281e-09	16.2131	-6.80632	CD4_CTL
PPFIBP1	-1.64739	3.76182	-7.11119	1.01126e-11	1.2281e-09	16.182	-6.80489	CD4_CTL
CD274	-1.58797	3.91011	-7.10127	1.06892e-11	1.27149e-09	16.1672	-6.7969	CD4_CTL
RP5-1024G6.8	-1.63449	3.78679	-7.09796	1.09131e-11	1.27149e-09	16.133	-6.79392	CD4_CTL
RWDD2B	-1.59703	3.84314	-7.09793	1.0916e-11	1.27149e-09	16.1475	-6.79388	CD4_CTL
BATF3	-1.639	3.80383	-7.09895	1.09457e-11	1.27149e-09	16.102	-6.79348	CD4_CTL
ZBTB8A	-1.60254	3.87241	-7.093	1.12928e-11	1.27995e-09	16.1176	-6.78898	CD4_CTL
ZNF799	-1.64389	3.80383	-7.09232	1.13035e-11	1.27995e-09	16.1058	-6.78885	CD4_CTL
GSTZ1	-1.61766	3.95212	-7.08959	1.14826e-11	1.27995e-09	16.0672	-6.78658	CD4_CTL
PPP1R3F	-1.6376	3.79591	-7.08941	1.14977e-11	1.27995e-09	16.0975	-6.78639	CD4_CTL
RP1-151F17.2	-1.67645	3.74478	-7.08306	1.1953e-11	1.28035e-09	16.0602	-6.78078	CD4_CTL
RP11-334C17.5	-1.67633	3.98621	-7.08182	1.20003e-11	1.28035e-09	16.0192	-6.78021	CD4_CTL
NUAK2	-1.65094	3.90219	-7.08317	1.20139e-11	1.28035e-09	16.018	-6.78004	CD4_CTL
FHL2	-1.63596	3.77886	-7.08232	1.20832e-11	1.28035e-09	16.0104	-6.77921	CD4_CTL
HAPLN3	-1.56674	4.15585	-7.07986	1.21741e-11	1.28035e-09	16.0017	-6.77813	CD4_CTL
LIN9	-1.58381	3.77886	-7.07816	1.23187e-11	1.28035e-09	16.0315	-6.77642	CD4_CTL
BMP1	-1.58045	3.93105	-7.07751	1.23399e-11	1.28035e-09	16.0278	-6.77618	CD4_CTL
RP11-277L2.4	-1.62308	3.91533	-7.07077	1.28904e-11	1.32339e-09	15.9882	-6.76986	CD4_CTL
TBX19	-1.69463	3.82609	-7.06843	1.30977e-11	1.32339e-09	15.9345	-6.76755	CD4_CTL
RP11-252A24.3	-1.65598	3.82087	-7.0689	1.31262e-11	1.32339e-09	15.9283	-6.76724	CD4_CTL
USP54	-1.65706	3.76704	-7.05973	1.37779e-11	1.35557e-09	15.9236	-6.76022	CD4_CTL
ENTPD1	-1.66121	3.8732	-7.06028	1.38601e-11	1.35557e-09	15.8767	-6.75936	CD4_CTL
S100A13	-1.63443	3.92715	-7.0572	1.39445e-11	1.35557e-09	15.8867	-6.75848	CD4_CTL
POLR2J2	-1.6397	3.84584	-7.05558	1.41408e-11	1.35557e-09	15.884	-6.75646	CD4_CTL
HIST1H2BH	-1.64946	3.77497	-7.05587	1.41555e-11	1.35557e-09	15.8609	-6.75631	CD4_CTL
GS1-124K5.4	-1.58039	3.872	-7.0546	1.42064e-11	1.35557e-09	15.8806	-6.75578	CD4_CTL
RPS10P7	-1.67915	3.72774	-7.05194	1.45071e-11	1.36754e-09	15.8367	-6.75275	CD4_CTL
RP11-563N4.1	-1.67138	3.82999	-7.05038	1.45878e-11	1.36754e-09	15.8448	-6.75194	CD4_CTL
RP11-326K13.4	-1.7035	3.80502	-7.04619	1.49642e-11	1.39063e-09	15.8171	-6.74825	CD4_CTL
ANKDD1A	-1.51869	4.0557	-7.04237	1.5229e-11	1.40303e-09	15.8271	-6.7457	CD4_CTL
GNG7	-1.55997	3.82087	-7.03655	1.58606e-11	1.44874e-09	15.7881	-6.7398	CD4_CTL
FAM206A	-1.59594	3.92313	-7.03316	1.61755e-11	1.45165e-09	15.7682	-6.73694	CD4_CTL
ZNF48	-1.63485	3.91011	-7.03249	1.62727e-11	1.45165e-09	15.7518	-6.73607	CD4_CTL
NAT14	-1.64931	3.81968	-7.03343	1.63e-11	1.45165e-09	15.7203	-6.73583	CD4_CTL
ANKRD6	-1.66354	3.77886	-7.02834	1.66745e-11	1.47273e-09	15.7247	-6.73252	CD4_CTL
RASA4	-1.69463	3.88904	-7.02666	1.69178e-11	1.47489e-09	15.6898	-6.73042	CD4_CTL
ZP3	-1.60942	3.80502	-7.02556	1.6975e-11	1.47489e-09	15.7131	-6.72993	CD4_CTL
RP11-110I1.13	-1.60864	3.9913	-7.02041	1.75675e-11	1.51407e-09	15.649	-6.72493	CD4_CTL
NCR1	-1.65993	3.92835	-7.01047	1.8658e-11	1.59518e-09	15.5887	-6.71616	CD4_CTL
IQCH-AS1	-1.63168	3.7539	-7.00607	1.9092e-11	1.61933e-09	15.5852	-6.7128	CD4_CTL
C17orf66	-1.63178	3.78408	-7.00435	1.93012e-11	1.62419e-09	15.5708	-6.71121	CD4_CTL
UST	-1.67065	3.91401	-6.99976	1.99235e-11	1.65968e-09	15.5285	-6.70658	CD4_CTL
ZNF283	-1.63518	3.80502	-6.99863	2.01106e-11	1.65968e-09	15.5211	-6.70522	CD4_CTL
RP11-449P15.2	-1.6255	3.78679	-6.99682	2.01889e-11	1.65968e-09	15.5566	-6.70465	CD4_CTL
TMEM217	-1.59186	3.80502	-6.99414	2.05191e-11	1.66293e-09	15.5411	-6.70228	CD4_CTL
ARRDC5	-1.68367	3.81295	-6.99523	2.05396e-11	1.66293e-09	15.5018	-6.70214	CD4_CTL
RP11-110I1.12	-1.57138	3.77886	-6.98935	2.11212e-11	1.68979e-09	15.5132	-6.69805	CD4_CTL
SLC35G1	-1.65359	3.82999	-6.98692	2.14307e-11	1.68979e-09	15.4728	-6.69593	CD4_CTL
RP4-594I10.3	-1.65334	3.82609	-6.98763	2.1465e-11	1.68979e-09	15.4601	-6.69569	CD4_CTL
RP5-1024G6.7	-1.64406	3.82999	-6.98682	2.15039e-11	1.68979e-09	15.4604	-6.69543	CD4_CTL
SYCP2	-1.60074	3.8681	-6.98029	2.24123e-11	1.74832e-09	15.4187	-6.68938	CD4_CTL
RP3-400N23.6	-1.62325	3.74358	-6.97791	2.27462e-11	1.76151e-09	15.4069	-6.68721	CD4_CTL
UBE2E2	-1.6332	3.77094	-6.97222	2.34087e-11	1.79323e-09	15.4138	-6.68301	CD4_CTL
ZNF439	-1.64099	3.85898	-6.97406	2.34914e-11	1.79323e-09	15.3734	-6.68249	CD4_CTL
FBP1	-1.64107	3.93808	-6.96698	2.44344e-11	1.85095e-09	15.3311	-6.67672	CD4_CTL
DBN1	-1.69431	3.83402	-6.96363	2.45939e-11	1.85095e-09	15.35	-6.67577	CD4_CTL
MNDA	-1.58329	4.13407	-6.9581	2.54117e-11	1.89913e-09	15.3001	-6.67097	CD4_CTL
TP73-AS1	-1.58996	3.90609	-6.95611	2.58385e-11	1.91651e-09	15.29	-6.66853	CD4_CTL
LYPD3	-1.63157	3.9481	-6.95458	2.60503e-11	1.91651e-09	15.3112	-6.66733	CD4_CTL
XRCC3	-1.6708	3.78798	-6.9537	2.61824e-11	1.91651e-09	15.2805	-6.66659	CD4_CTL
TSPAN13	-1.59778	3.81817	-6.95016	2.67547e-11	1.94509e-09	15.2858	-6.66341	CD4_CTL
ZNF582-AS1	-1.6261	3.77886	-6.94499	2.76104e-11	1.98186e-09	15.2316	-6.65878	CD4_CTL
TIAM2	-1.5866	3.81817	-6.94453	2.76314e-11	1.98186e-09	15.225	-6.65867	CD4_CTL
TLR3	-1.62502	3.9485	-6.93651	2.92872e-11	2.08638e-09	15.1583	-6.65011	CD4_CTL
KIAA1671	-1.61488	3.872	-6.9338	2.94791e-11	2.08638e-09	15.1911	-6.64915	CD4_CTL
HOXB3	-1.53334	3.82219	-6.93132	2.99774e-11	2.10768e-09	15.1768	-6.64668	CD4_CTL
S100A10	1.1774	9.61079	6.92712	3.1382e-11	2.19202e-09	15.0169	6.63994	CD4_CTL
SLC4A8	-1.55152	4.02702	-6.91496	3.30539e-11	2.29381e-09	15.0629	-6.63228	CD4_CTL
RP11-2B6.2	-1.52137	3.9442	-6.91276	3.33526e-11	2.29918e-09	15.0703	-6.63095	CD4_CTL
RP11-22P6.2	-1.6572	3.79471	-6.91345	3.35615e-11	2.29918e-09	15.0327	-6.63003	CD4_CTL
KLRK1	-1.60112	4.14871	-6.90972	3.40588e-11	2.31838e-09	15.0304	-6.62786	CD4_CTL
CD200R1	-1.59228	3.92848	-6.90631	3.49317e-11	2.36275e-09	14.9923	-6.62412	CD4_CTL
C12orf42	-1.63806	3.91011	-6.90368	3.53789e-11	2.37795e-09	14.9855	-6.62224	CD4_CTL
NR2F6	-1.66029	3.80502	-6.90188	3.57208e-11	2.37956e-09	14.987	-6.62082	CD4_CTL
RNU12	-1.58859	3.87754	-6.90141	3.58482e-11	2.37956e-09	15.004	-6.6203	CD4_CTL
FGD2	-1.62354	3.80383	-6.89782	3.72923e-11	2.44513e-09	14.9306	-6.61446	CD4_CTL
SHF	-1.5664	3.81176	-6.89503	3.73493e-11	2.44513e-09	14.9672	-6.61423	CD4_CTL
GOLM1	-1.59578	3.9874	-6.89368	3.75224e-11	2.44513e-09	14.9439	-6.61355	CD4_CTL
TPX2	-1.64154	3.76975	-6.89249	3.78251e-11	2.44992e-09	14.9293	-6.61236	CD4_CTL
RP11-255G21.1	-1.5716	3.81295	-6.89039	3.83925e-11	2.47169e-09	14.9101	-6.61015	CD4_CTL
RP11-355B11.2	-1.62439	3.78798	-6.89102	3.88456e-11	2.48589e-09	14.8916	-6.60842	CD4_CTL
PWAR6	-1.66094	3.88904	-6.88623	3.93932e-11	2.50248e-09	14.8789	-6.60634	CD4_CTL
NPL	-1.55097	4.03853	-6.88551	3.97726e-11	2.50248e-09	14.867	-6.60492	CD4_CTL
HEXIM2	-1.60303	3.86018	-6.88393	3.98074e-11	2.50248e-09	14.9033	-6.60479	CD4_CTL
C16orf74	-1.63591	3.76063	-6.88099	4.04969e-11	2.53094e-09	14.8675	-6.60225	CD4_CTL
EMR1	-1.56834	3.77767	-6.87868	4.10937e-11	2.5533e-09	14.8737	-6.60008	CD4_CTL
AC002310.12	-1.56873	3.85496	-6.86917	4.35319e-11	2.6584e-09	14.8082	-6.59153	CD4_CTL
ZNF57	-1.58849	3.80383	-6.86835	4.36685e-11	2.6584e-09	14.7933	-6.59106	CD4_CTL
RALGPS2	-1.62071	3.95061	-6.86815	4.37998e-11	2.6584e-09	14.7774	-6.59062	CD4_CTL
RP11-206L10.9	-1.62801	3.80383	-6.86847	4.39033e-11	2.6584e-09	14.7746	-6.59027	CD4_CTL
FAM27A	-1.6545	3.77886	-6.86767	4.40289e-11	2.6584e-09	14.7742	-6.58984	CD4_CTL
BTBD11	-1.55836	4.15832	-6.86607	4.43173e-11	2.66078e-09	14.7994	-6.58887	CD4_CTL
ALDH5A1	-1.65582	3.86169	-6.85436	4.74218e-11	2.82245e-09	14.7337	-6.57881	CD4_CTL
DNAJC3-AS1	-1.5195	3.89188	-6.85421	4.75382e-11	2.82245e-09	14.7108	-6.57845	CD4_CTL
MBTPS2	-1.60753	3.80383	-6.85348	4.83835e-11	2.85676e-09	14.6822	-6.57583	CD4_CTL
HOXA10	-1.64374	3.74478	-6.84932	4.91167e-11	2.88412e-09	14.6729	-6.57359	CD4_CTL
UBOX5	-1.54721	4.02941	-6.84372	5.06285e-11	2.936e-09	14.6719	-6.56908	CD4_CTL
PQLC2	-1.63125	3.79591	-6.84251	5.09728e-11	2.936e-09	14.666	-6.56807	CD4_CTL
AGER	-1.57335	3.92986	-6.84335	5.09938e-11	2.936e-09	14.6286	-6.56801	CD4_CTL
ZNF563	-1.58114	3.9481	-6.84581	5.1099e-11	2.936e-09	14.6305	-6.5677	CD4_CTL
LINC00863	-1.60938	3.80383	-6.83592	5.3063e-11	3.00882e-09	14.5982	-6.56208	CD4_CTL
MKS1	-1.52417	3.86408	-6.83486	5.33614e-11	3.00882e-09	14.6219	-6.56124	CD4_CTL
TUBB6	-1.61353	3.78679	-6.83545	5.36916e-11	3.00882e-09	14.5821	-6.56032	CD4_CTL
MAP1LC3B2	-1.55036	3.86018	-6.83402	5.37872e-11	3.00882e-09	14.5819	-6.56006	CD4_CTL
C5orf63	-1.63496	3.84703	-6.83429	5.39349e-11	3.00882e-09	14.5773	-6.55965	CD4_CTL
DNAJC18	-1.54758	3.90741	-6.83347	5.40557e-11	3.00882e-09	14.5774	-6.55931	CD4_CTL
IL18	-1.611	3.8288	-6.82808	5.55787e-11	3.06529e-09	14.5764	-6.55517	CD4_CTL
NRG2	-1.60773	3.89426	-6.8284	5.56438e-11	3.06529e-09	14.5502	-6.55499	CD4_CTL
CSF3R	-1.5578	3.98619	-6.82392	5.66814e-11	3.10643e-09	14.5407	-6.55224	CD4_CTL
RP11-820I16.4	-1.66094	3.91131	-6.81469	6.01757e-11	3.28111e-09	14.4848	-6.5433	CD4_CTL
GOLGA7B	-1.50281	3.90609	-6.80745	6.28404e-11	3.40884e-09	14.4651	-6.53682	CD4_CTL
TSEN2	-1.5422	3.95615	-6.80649	6.31561e-11	3.40884e-09	14.4374	-6.53607	CD4_CTL
IGLL5	-1.56421	4.27365	-6.80054	6.54349e-11	3.5082e-09	14.4046	-6.53076	CD4_CTL
HIATL2	-1.58695	3.81176	-6.80021	6.56537e-11	3.5082e-09	14.4188	-6.53026	CD4_CTL
RP4-612B15.3	-1.58352	3.83792	-6.7991	6.61879e-11	3.51915e-09	14.4169	-6.52905	CD4_CTL
ZNF845	-1.51738	3.98482	-6.79819	6.67896e-11	3.52669e-09	14.3694	-6.52769	CD4_CTL
AC016629.8	-1.66808	3.84194	-6.7966	6.69896e-11	3.52669e-09	14.3947	-6.52725	CD4_CTL
CTD-2514K5.2	-1.56807	3.82999	-6.79416	6.79896e-11	3.56179e-09	14.3898	-6.52503	CD4_CTL
RP11-160H22.5	-1.57083	3.82087	-6.78959	7.00616e-11	3.65243e-09	14.3313	-6.52053	CD4_CTL
CTD-2541M15.4	-1.56058	3.79471	-6.78704	7.08735e-11	3.65636e-09	14.3277	-6.5188	CD4_CTL
AXIN2	-1.53978	3.76975	-6.78675	7.10291e-11	3.65636e-09	14.3323	-6.51847	CD4_CTL
ZNF585B	-1.62735	3.79591	-6.78636	7.11634e-11	3.65636e-09	14.323	-6.51818	CD4_CTL
TBCEL	-1.60358	3.79591	-6.78416	7.23396e-11	3.68484e-09	14.2989	-6.51572	CD4_CTL
ZNF823	-1.57362	3.82999	-6.78371	7.24073e-11	3.68484e-09	14.2992	-6.51558	CD4_CTL
CSF1	-1.59595	3.95762	-6.78419	7.36091e-11	3.72825e-09	14.2808	-6.51311	CD4_CTL
PSEN2	-1.56969	3.80502	-6.77405	7.66742e-11	3.86517e-09	14.2699	-6.50698	CD4_CTL
MGST1	-1.53289	3.82087	-6.77016	7.83105e-11	3.92913e-09	14.2529	-6.50381	CD4_CTL
CTD-2012K14.6	-1.51851	3.82207	-6.76455	8.10364e-11	4.0469e-09	14.2215	-6.49866	CD4_CTL
CDKN2B	-1.58603	3.82999	-6.75935	8.40927e-11	4.17999e-09	14.1551	-6.49309	CD4_CTL
HIST1H2BD	-1.59899	3.79591	-6.75574	8.53809e-11	4.22438e-09	14.1593	-6.4908	CD4_CTL
FCGR2A	-1.56274	3.946	-6.75617	8.66455e-11	4.26719e-09	14.1238	-6.48859	CD4_CTL
GNAL	-1.55726	3.85106	-6.75154	8.73693e-11	4.2831e-09	14.1312	-6.48733	CD4_CTL
PEG10	-1.58863	3.76182	-6.75009	8.82283e-11	4.28734e-09	14.1395	-6.48586	CD4_CTL
RP11-134P9.3	-1.55722	3.81817	-6.75012	8.82581e-11	4.28734e-09	14.1394	-6.48581	CD4_CTL
BCO2	-1.59342	3.84584	-6.74874	8.894e-11	4.28755e-09	14.1052	-6.48465	CD4_CTL
TFAP4	-1.62965	3.94017	-6.74926	8.92946e-11	4.28755e-09	14.0953	-6.48405	CD4_CTL
CCL22	-1.61995	3.86265	-6.7519	8.97136e-11	4.28755e-09	14.0963	-6.48334	CD4_CTL
RP11-378J18.8	-1.54824	3.83402	-6.74707	8.98672e-11	4.28755e-09	14.0962	-6.48308	CD4_CTL
AP001258.4	-1.50015	3.85496	-6.74535	9.07751e-11	4.31162e-09	14.1122	-6.48157	CD4_CTL
BOLA3-AS1	-1.5362	3.82609	-6.74186	9.25314e-11	4.37559e-09	14.0926	-6.47868	CD4_CTL
IL11RA	-1.54162	3.98099	-6.73834	9.45473e-11	4.45122e-09	14.0596	-6.47542	CD4_CTL
ZNF286B	-1.54265	3.79591	-6.73374	9.73789e-11	4.56442e-09	14.0443	-6.47097	CD4_CTL
LGMN	-1.56488	3.83402	-6.72851	1.00233e-10	4.67768e-09	14.0168	-6.4666	CD4_CTL
RP11-96K19.2	-1.6141	3.74478	-6.72617	1.01699e-10	4.70943e-09	13.9969	-6.4644	CD4_CTL
NBPF16	-1.57522	3.85376	-6.72557	1.01795e-10	4.70943e-09	13.9999	-6.46426	CD4_CTL
CLEC11A	-1.59267	3.84703	-6.72325	1.0334e-10	4.74333e-09	13.9872	-6.46198	CD4_CTL
AC097500.2	-1.61923	3.88112	-6.7246	1.03415e-10	4.74333e-09	13.9564	-6.46187	CD4_CTL
SH3TC1	-1.48691	4.03073	-6.72122	1.04591e-10	4.77014e-09	13.9744	-6.46016	CD4_CTL
C22orf34	-1.57927	3.80383	-6.72052	1.05241e-10	4.77014e-09	13.9422	-6.45922	CD4_CTL
SPAG4	-1.531	4.18081	-6.72018	1.05338e-10	4.77014e-09	13.9676	-6.45908	CD4_CTL
MMP14	-1.56358	3.82087	-6.72269	1.06844e-10	4.8179e-09	13.9313	-6.45694	CD4_CTL
RIN2	-1.56631	4.10629	-6.71998	1.07574e-10	4.83044e-09	13.9211	-6.4559	CD4_CTL
NCKIPSD	-1.5713	3.78798	-6.71566	1.08138e-10	4.83546e-09	13.9223	-6.45511	CD4_CTL
HHLA3	-1.60335	3.82999	-6.7144	1.09395e-10	4.87129e-09	13.9027	-6.45336	CD4_CTL
DAPK1	-1.59142	3.7539	-6.7129	1.09879e-10	4.87253e-09	13.9159	-6.45269	CD4_CTL
DOLPP1	-1.59321	3.82999	-6.71064	1.11206e-10	4.88646e-09	13.8944	-6.45087	CD4_CTL
RP11-97C16.1	-1.50976	3.85376	-6.71043	1.11438e-10	4.88646e-09	13.9143	-6.45056	CD4_CTL
EPS8L1	-1.61883	3.76975	-6.71088	1.11888e-10	4.88646e-09	13.8812	-6.44995	CD4_CTL
RP11-875O11.1	-1.60277	3.76182	-6.70902	1.12404e-10	4.88646e-09	13.8888	-6.44925	CD4_CTL
ECE2	-1.51904	3.8681	-6.70899	1.1248e-10	4.88646e-09	13.8894	-6.44915	CD4_CTL
RP11-379B18.5	-1.59319	3.76975	-6.70846	1.1408e-10	4.91735e-09	13.861	-6.44701	CD4_CTL
SCD	-1.533	3.93105	-6.70648	1.14111e-10	4.91735e-09	13.8786	-6.44697	CD4_CTL
STARD5	-1.59737	3.81176	-6.70602	1.14575e-10	4.91754e-09	13.8615	-6.44635	CD4_CTL
FAM227B	-1.55496	3.84703	-6.70478	1.16586e-10	4.98381e-09	13.8406	-6.44371	CD4_CTL
CD86	-1.59235	3.91131	-6.70029	1.18154e-10	5.01504e-09	13.8353	-6.44169	CD4_CTL
CLPB	-1.56504	4.01117	-6.70092	1.18313e-10	5.01504e-09	13.8224	-6.44148	CD4_CTL
ZNF814	-1.57141	4.03853	-6.69991	1.18724e-10	5.01504e-09	13.8309	-6.44095	CD4_CTL
FICD	-1.50693	4.24143	-6.69627	1.21211e-10	5.09993e-09	13.8103	-6.43781	CD4_CTL
AC004840.9	-1.59896	3.77405	-6.69577	1.21834e-10	5.10602e-09	13.8012	-6.43703	CD4_CTL
ZNF512B	-1.57039	3.85898	-6.69425	1.23012e-10	5.13145e-09	13.7917	-6.43557	CD4_CTL
FKBPL	-1.54658	4.03866	-6.69315	1.23401e-10	5.13145e-09	13.806	-6.43509	CD4_CTL
EPAS1	-1.5464	4.00936	-6.6921	1.24414e-10	5.15355e-09	13.8075	-6.43385	CD4_CTL
TTYH3	-1.57807	3.84314	-6.69031	1.25436e-10	5.17581e-09	13.787	-6.4326	CD4_CTL
ASB2	-1.59939	3.80502	-6.68934	1.26231e-10	5.18859e-09	13.7755	-6.43164	CD4_CTL
RP11-215P8.3	-1.58254	3.84584	-6.68757	1.28183e-10	5.24861e-09	13.7526	-6.42931	CD4_CTL
P2RX7	-1.56632	3.93237	-6.68495	1.29112e-10	5.26647e-09	13.7441	-6.42821	CD4_CTL
ACTL10	-1.55808	3.82087	-6.68366	1.30533e-10	5.30419e-09	13.7504	-6.42655	CD4_CTL
CDYL2	-1.553	3.83924	-6.68107	1.32339e-10	5.32972e-09	13.7484	-6.42446	CD4_CTL
ZNF677	-1.49657	4.03614	-6.68058	1.32674e-10	5.32972e-09	13.7442	-6.42407	CD4_CTL
RAB38	-1.5384	3.79591	-6.68069	1.32826e-10	5.32972e-09	13.7375	-6.4239	CD4_CTL
KLHL25	-1.5297	4.11343	-6.68002	1.33156e-10	5.32972e-09	13.7251	-6.42352	CD4_CTL
CEP72	-1.48592	3.75	-6.67856	1.34767e-10	5.37407e-09	13.7348	-6.42169	CD4_CTL
SPRED2	-1.55318	3.77497	-6.67023	1.41784e-10	5.62013e-09	13.6538	-6.41396	CD4_CTL
GM2A	-1.56996	3.90128	-6.67019	1.41989e-10	5.62013e-09	13.6495	-6.41374	CD4_CTL
C12orf66	-1.55847	3.81295	-6.66508	1.45469e-10	5.73663e-09	13.6456	-6.41005	CD4_CTL
HIC1	-1.56566	4.20981	-6.66097	1.49032e-10	5.85555e-09	13.6027	-6.40636	CD4_CTL
KLF5	-1.54465	3.85106	-6.65997	1.50013e-10	5.8725e-09	13.622	-6.40536	CD4_CTL
RP11-175O19.4	-1.50572	3.93898	-6.65821	1.51431e-10	5.90635e-09	13.6192	-6.40393	CD4_CTL
COQ3	-1.50514	3.80383	-6.65613	1.53287e-10	5.94923e-09	13.609	-6.40207	CD4_CTL
LYL1	-1.56679	3.85509	-6.65584	1.53745e-10	5.94923e-09	13.5808	-6.40161	CD4_CTL
FBXO41	-1.58544	3.82999	-6.65492	1.542e-10	5.94923e-09	13.6022	-6.40116	CD4_CTL
PIGZ	-1.5607	3.82207	-6.65089	1.5794e-10	6.07161e-09	13.563	-6.3975	CD4_CTL
WDR5B	-1.5591	3.872	-6.65037	1.58618e-10	6.07583e-09	13.5767	-6.39685	CD4_CTL
FHL3	-1.46693	4.50104	-6.64995	1.60283e-10	6.11767e-09	13.5309	-6.39525	CD4_CTL
RP11-434C1.1	-1.5935	3.82087	-6.64631	1.62354e-10	6.17464e-09	13.5535	-6.39329	CD4_CTL
IRS2	-1.58519	4.81358	-6.64661	1.63251e-10	6.18675e-09	13.5091	-6.39245	CD4_CTL
C8orf58	-1.53621	3.86408	-6.64402	1.64546e-10	6.20904e-09	13.5406	-6.39124	CD4_CTL
FCRL3	-1.59764	4.08978	-6.64277	1.65557e-10	6.20904e-09	13.5312	-6.3903	CD4_CTL
IFT46	-1.50746	3.86288	-6.64235	1.66161e-10	6.20904e-09	13.5315	-6.38975	CD4_CTL
KRT86	-1.59495	4.05048	-6.64243	1.66163e-10	6.20904e-09	13.5302	-6.38974	CD4_CTL
ACRBP	-1.54408	3.84584	-6.64283	1.66844e-10	6.21277e-09	13.4965	-6.38912	CD4_CTL
TMEM121	-1.50658	3.872	-6.63792	1.70475e-10	6.32592e-09	13.4883	-6.38583	CD4_CTL
CACNB1	-1.5403	3.87722	-6.63531	1.73242e-10	6.40635e-09	13.4639	-6.38336	CD4_CTL
RTN4IP1	-1.51568	3.88785	-6.63297	1.75207e-10	6.45668e-09	13.4552	-6.38164	CD4_CTL
SLC16A4	-1.4815	3.90338	-6.6327	1.75892e-10	6.45964e-09	13.4772	-6.38104	CD4_CTL
CSF2RA	-1.58711	3.85225	-6.63105	1.77164e-10	6.47328e-09	13.4494	-6.37993	CD4_CTL
FAM120C	-1.47533	3.8642	-6.631	1.77475e-10	6.47328e-09	13.4387	-6.37967	CD4_CTL
NANOS1	-1.54396	3.90219	-6.63011	1.78344e-10	6.47806e-09	13.4378	-6.37892	CD4_CTL
KALRN	-1.54248	3.81295	-6.62988	1.78818e-10	6.47806e-09	13.4519	-6.37851	CD4_CTL
CRAT	-1.57771	4.08337	-6.62937	1.81043e-10	6.52209e-09	13.4171	-6.37662	CD4_CTL
PLCL1	-1.55217	4.03866	-6.62671	1.81254e-10	6.52209e-09	13.4448	-6.37644	CD4_CTL
ZNF496	-1.53971	3.96646	-6.62645	1.82109e-10	6.53088e-09	13.4191	-6.37572	CD4_CTL
RP11-121A8.1	-1.53175	3.85496	-6.62596	1.82927e-10	6.53825e-09	13.4152	-6.37503	CD4_CTL
CENPBD1	-1.54394	3.86329	-6.62528	1.83944e-10	6.55271e-09	13.4335	-6.37418	CD4_CTL
RP1-29C18.10	-1.57708	3.88304	-6.62544	1.8508e-10	6.57127e-09	13.3995	-6.37324	CD4_CTL
ZNF175	-1.47954	3.91143	-6.62334	1.85745e-10	6.57305e-09	13.4249	-6.37269	CD4_CTL
ZNF213	-1.52171	3.83792	-6.62216	1.86832e-10	6.57328e-09	13.4181	-6.37179	CD4_CTL
HSPA1L	-1.53545	3.76182	-6.62209	1.86982e-10	6.57328e-09	13.4045	-6.37167	CD4_CTL
RP11-582J16.5	-1.51623	3.83672	-6.61932	1.90698e-10	6.67126e-09	13.3708	-6.36865	CD4_CTL
ACVR1B	-1.51846	3.91533	-6.61823	1.91018e-10	6.67126e-09	13.3729	-6.36839	CD4_CTL
DZANK1	-1.51507	3.86288	-6.61493	1.94726e-10	6.77864e-09	13.3776	-6.36544	CD4_CTL
RWDD2A	-1.61177	3.872	-6.6126	1.97548e-10	6.82768e-09	13.3515	-6.36324	CD4_CTL
FAM21B	-1.54876	3.83402	-6.61245	1.97719e-10	6.82768e-09	13.3506	-6.3631	CD4_CTL
ZNF813	-1.56547	3.83282	-6.61234	1.99228e-10	6.82768e-09	13.3296	-6.36193	CD4_CTL
AK5	-1.5804	4.09909	-6.61373	1.99783e-10	6.82768e-09	13.3269	-6.36151	CD4_CTL
RP3-508I15.22	-1.55921	3.77886	-6.6108	1.99925e-10	6.82768e-09	13.3358	-6.3614	CD4_CTL
YJEFN3	-1.55415	3.88112	-6.61074	1.99969e-10	6.82768e-09	13.3371	-6.36137	CD4_CTL
PRSS21	-1.54026	3.80905	-6.60917	2.01531e-10	6.84557e-09	13.3458	-6.36017	CD4_CTL
GS1-124K5.3	-1.54501	3.86169	-6.61105	2.01774e-10	6.84557e-09	13.3167	-6.35998	CD4_CTL
ANKRD16	-1.46866	3.88904	-6.60757	2.03105e-10	6.84869e-09	13.3361	-6.35897	CD4_CTL
PIK3R2	-1.59227	3.84703	-6.60789	2.03147e-10	6.84869e-09	13.3286	-6.35894	CD4_CTL
ADM	-1.49833	3.80786	-6.6068	2.05298e-10	6.89944e-09	13.3019	-6.35732	CD4_CTL
ZNF771	-1.51524	3.89829	-6.60549	2.06239e-10	6.90011e-09	13.3183	-6.35662	CD4_CTL
RP3-508I15.14	-1.53796	3.78798	-6.60503	2.06609e-10	6.90011e-09	13.3232	-6.35635	CD4_CTL
FAM229A	-1.5458	3.94929	-6.60288	2.09446e-10	6.97306e-09	13.2828	-6.35425	CD4_CTL
ZNF540	-1.51083	3.93508	-6.59803	2.15158e-10	7.14097e-09	13.2824	-6.35011	CD4_CTL
PHOSPHO2	-1.53914	3.82087	-6.59736	2.16395e-10	7.1598e-09	13.2533	-6.34923	CD4_CTL
NFYC-AS1	-1.59483	3.99652	-6.59956	2.1794e-10	7.18864e-09	13.2457	-6.34814	CD4_CTL
ARHGAP33	-1.62266	3.82609	-6.59486	2.20095e-10	7.21605e-09	13.2333	-6.34662	CD4_CTL
MCM2	-1.57849	3.78798	-6.59384	2.20486e-10	7.21605e-09	13.2382	-6.34635	CD4_CTL
APOBEC3A	-1.4785	4.08324	-6.59327	2.20887e-10	7.21605e-09	13.227	-6.34607	CD4_CTL
RP11-119B16.2	-1.50492	4.00325	-6.59339	2.21471e-10	7.21605e-09	13.2312	-6.34566	CD4_CTL
PDP2	-1.52669	3.77886	-6.59059	2.24734e-10	7.3001e-09	13.2427	-6.34341	CD4_CTL
ZNF256	-1.57372	3.79591	-6.58718	2.29053e-10	7.41785e-09	13.2231	-6.34048	CD4_CTL
ZNF582	-1.49476	3.86408	-6.58662	2.29965e-10	7.42487e-09	13.2197	-6.33987	CD4_CTL
PRRT2	-1.48512	3.77886	-6.58486	2.32295e-10	7.47751e-09	13.2109	-6.33831	CD4_CTL
BOLA2B	-1.47697	4.20669	-6.58394	2.33695e-10	7.50001e-09	13.1831	-6.33739	CD4_CTL
COLQ	-1.5268	3.89829	-6.57836	2.41496e-10	7.72715e-09	13.1431	-6.33232	CD4_CTL
RP11-274B21.10	-1.53039	3.78798	-6.57406	2.47318e-10	7.88982e-09	13.1503	-6.32865	CD4_CTL
TIAM1	-1.57913	3.87854	-6.57081	2.51536e-10	7.97615e-09	13.1309	-6.32604	CD4_CTL
C3orf14	-1.49424	3.90609	-6.57063	2.52277e-10	7.97615e-09	13.1305	-6.32558	CD4_CTL
CD3EAP	-1.47994	3.866	-6.57068	2.52278e-10	7.97615e-09	13.131	-6.32558	CD4_CTL
SDC2	-1.54602	3.8678	-6.57504	2.5301e-10	7.97615e-09	13.1088	-6.32514	CD4_CTL
CCNE1	-1.52334	3.79591	-6.57076	2.5377e-10	7.9766e-09	13.097	-6.32467	CD4_CTL
C10orf91	-1.52595	3.88826	-6.56472	2.60715e-10	8.15157e-09	13.097	-6.3205	CD4_CTL
THBS3	-1.5255	3.89816	-6.56535	2.61148e-10	8.15157e-09	13.0719	-6.32025	CD4_CTL
SNAI3-AS1	-1.5055	3.77886	-6.56473	2.61625e-10	8.15157e-09	13.096	-6.31996	CD4_CTL
KIAA1324L	-1.42968	3.87603	-6.56266	2.64152e-10	8.19572e-09	13.0859	-6.31848	CD4_CTL
ZNF846	-1.55793	3.8249	-6.5624	2.64576e-10	8.19572e-09	13.0666	-6.31823	CD4_CTL
PTCH2	-1.53693	3.81817	-6.56141	2.66908e-10	8.24407e-09	13.052	-6.31687	CD4_CTL
LINC00426	-1.52842	3.89697	-6.55781	2.71559e-10	8.3403e-09	13.0412	-6.3142	CD4_CTL
RAD52	-1.57956	3.80502	-6.55802	2.71585e-10	8.3403e-09	13.0549	-6.31419	CD4_CTL
RP5-1043L13.1	-1.53722	3.78679	-6.55713	2.74359e-10	8.40135e-09	13.0249	-6.31262	CD4_CTL
TIRAP	-1.57081	3.86018	-6.55202	2.81271e-10	8.5884e-09	13.0054	-6.30877	CD4_CTL
ZSCAN9	-1.49656	3.88515	-6.55124	2.83986e-10	8.6449e-09	12.9898	-6.30728	CD4_CTL
ZNF319	-1.53799	3.76182	-6.55119	2.84739e-10	8.6449e-09	12.9888	-6.30687	CD4_CTL
ME3	-1.55661	3.73685	-6.54869	2.86425e-10	8.67145e-09	12.9971	-6.30595	CD4_CTL
TNFSF13B	-1.46205	4.09038	-6.5465	2.8893e-10	8.7226e-09	12.9941	-6.3046	CD4_CTL
KLHDC1	-1.51224	3.93898	-6.54714	2.91159e-10	8.74604e-09	12.9647	-6.30341	CD4_CTL
AC069363.1	-1.54922	3.85496	-6.54583	2.91344e-10	8.74604e-09	12.9933	-6.30332	CD4_CTL
SEMA7A	-1.55779	3.83792	-6.54165	2.9912e-10	8.95433e-09	12.9696	-6.29923	CD4_CTL
RP11-47I22.3	-1.58442	3.77886	-6.53943	3.03524e-10	9.06078e-09	12.928	-6.29697	CD4_CTL
CCDC30	-1.55542	3.9152	-6.5377	3.0526e-10	9.08722e-09	12.9473	-6.29608	CD4_CTL
AC092835.2	-1.56339	3.72774	-6.53721	3.07187e-10	9.11918e-09	12.9173	-6.29511	CD4_CTL
ZNF74	-1.56222	3.84703	-6.53402	3.11385e-10	9.21819e-09	12.9269	-6.293	CD4_CTL
RP11-774O3.3	-1.50153	3.76182	-6.53296	3.1377e-10	9.26315e-09	12.9223	-6.29182	CD4_CTL
GIMAP8	-1.47619	4.0502	-6.53188	3.14872e-10	9.27008e-09	12.913	-6.29127	CD4_CTL
RBBP8	-1.45335	4.23465	-6.52963	3.20634e-10	9.41378e-09	12.8681	-6.28846	CD4_CTL
ZNF358	-1.51625	3.9874	-6.52819	3.22645e-10	9.44687e-09	12.8938	-6.28749	CD4_CTL
NRL	-1.46715	3.91923	-6.52565	3.2726e-10	9.55581e-09	12.8806	-6.28528	CD4_CTL
NDC80	-1.46581	3.95451	-6.52438	3.2923e-10	9.58715e-09	12.8493	-6.28435	CD4_CTL
SOX4	-1.44498	4.02221	-6.52357	3.31271e-10	9.62037e-09	12.868	-6.28339	CD4_CTL
APP	-1.37433	4.27173	-6.52234	3.32179e-10	9.62059e-09	12.8594	-6.28296	CD4_CTL
PLXNA3	-1.46544	3.80905	-6.52237	3.33515e-10	9.63317e-09	12.8633	-6.28234	CD4_CTL
SMOX	-1.44618	3.93627	-6.52009	3.37913e-10	9.73391e-09	12.8378	-6.2803	CD4_CTL
UBASH3B	-1.53728	3.96124	-6.51882	3.40086e-10	9.76222e-09	12.8175	-6.27931	CD4_CTL
TMC4	-1.48436	3.91804	-6.52085	3.40723e-10	9.76222e-09	12.817	-6.27902	CD4_CTL
NT5M	-1.51796	3.84584	-6.5179	3.4281e-10	9.79576e-09	12.8118	-6.27807	CD4_CTL
DMKN	-1.57452	3.96514	-6.51362	3.52102e-10	1.00344e-08	12.7825	-6.27391	CD4_CTL
TBX6	-1.54145	3.7539	-6.51181	3.5445e-10	1.00639e-08	12.8055	-6.27287	CD4_CTL
INTS9	-1.5065	3.93225	-6.51138	3.55019e-10	1.00639e-08	12.7787	-6.27262	CD4_CTL
ULK2	-1.4906	4.09297	-6.50737	3.63948e-10	1.02589e-08	12.7493	-6.26875	CD4_CTL
NECAB3	-1.50021	3.84625	-6.50663	3.64948e-10	1.02589e-08	12.776	-6.26833	CD4_CTL
AC004463.6	-1.52611	3.7539	-6.50679	3.65051e-10	1.02589e-08	12.7697	-6.26828	CD4_CTL
RP11-973H7.1	-1.48506	4.06897	-6.50562	3.65821e-10	1.02589e-08	12.7683	-6.26795	CD4_CTL
NDRG2	-1.56694	3.90609	-6.5059	3.66698e-10	1.02589e-08	12.7711	-6.26758	CD4_CTL
BTLA	-1.56067	3.82087	-6.50577	3.7008e-10	1.03265e-08	12.7376	-6.26615	CD4_CTL
LY86	-1.53692	3.85027	-6.49923	3.80113e-10	1.05617e-08	12.7221	-6.26198	CD4_CTL
SRP14-AS1	-1.46785	3.8681	-6.49953	3.80486e-10	1.05617e-08	12.7368	-6.26183	CD4_CTL
WNT10A	-1.55569	3.85225	-6.49992	3.81662e-10	1.05669e-08	12.709	-6.26135	CD4_CTL
RPH3AL	-1.54175	3.81489	-6.50009	3.83347e-10	1.05861e-08	12.7043	-6.26066	CD4_CTL
APOM	-1.47602	3.84194	-6.49635	3.88033e-10	1.06879e-08	12.6974	-6.25877	CD4_CTL
RRAD	-1.55439	3.97187	-6.49391	3.92255e-10	1.07764e-08	12.6796	-6.25708	CD4_CTL
ENTPD5	-1.54086	3.86961	-6.4869	4.09305e-10	1.1216e-08	12.6426	-6.25044	CD4_CTL
LMAN2L	-1.48154	3.77886	-6.48593	4.11368e-10	1.12437e-08	12.6623	-6.24965	CD4_CTL
NBPF14	-1.49811	4.28484	-6.48439	4.15788e-10	1.13355e-08	12.618	-6.24798	CD4_CTL
SLC46A3	-1.43747	4.18911	-6.4826	4.17641e-10	1.13571e-08	12.6415	-6.24729	CD4_CTL
AP001372.2	-1.52498	3.83672	-6.48321	4.19781e-10	1.13863e-08	12.6161	-6.24649	CD4_CTL
RP4-673M15.1	-1.54504	3.90219	-6.4797	4.2658e-10	1.15414e-08	12.5998	-6.24398	CD4_CTL
ZSWIM3	-1.51731	3.78408	-6.47801	4.31034e-10	1.16325e-08	12.6144	-6.24235	CD4_CTL
ITSN1	-1.51728	3.78289	-6.47671	4.3404e-10	1.16841e-08	12.6049	-6.24127	CD4_CTL
TRIM66	-1.46839	3.92715	-6.47436	4.38304e-10	1.1747e-08	12.5802	-6.23974	CD4_CTL
RP11-98D18.9	-1.49977	3.81295	-6.47543	4.38574e-10	1.1747e-08	12.5783	-6.23964	CD4_CTL
ARL10	-1.48533	3.82999	-6.47416	4.40742e-10	1.17755e-08	12.5919	-6.23887	CD4_CTL
MFSD3	-1.51826	3.79591	-6.4719	4.45968e-10	1.18795e-08	12.5743	-6.23703	CD4_CTL
ZC3H10	-1.53489	3.84584	-6.47154	4.46857e-10	1.18795e-08	12.5685	-6.23671	CD4_CTL
RP11-145M9.4	-1.52835	3.79471	-6.469	4.54257e-10	1.20219e-08	12.5666	-6.23414	CD4_CTL
ACBD4	-1.50942	3.90609	-6.46861	4.54464e-10	1.20219e-08	12.5657	-6.23407	CD4_CTL
NETO2	-1.47482	3.93808	-6.4681	4.55835e-10	1.2025e-08	12.5627	-6.2336	CD4_CTL
WDHD1	-1.50632	3.88904	-6.4678	4.5683e-10	1.2025e-08	12.5382	-6.23326	CD4_CTL
KIF18A	-1.44421	3.90801	-6.46272	4.68607e-10	1.23047e-08	12.5323	-6.22927	CD4_CTL
ZNF623	-1.53923	3.81176	-6.46166	4.7296e-10	1.23885e-08	12.5287	-6.22782	CD4_CTL
CASC5	-1.51135	3.83911	-6.45717	4.84718e-10	1.26575e-08	12.5031	-6.22397	CD4_CTL
EEPD1	-1.52911	3.79471	-6.45729	4.85596e-10	1.26575e-08	12.5018	-6.22369	CD4_CTL
RABGEF1	-1.47625	3.90741	-6.45612	4.8766e-10	1.26804e-08	12.4967	-6.22302	CD4_CTL
GSTM4	-1.55472	4.05438	-6.454	4.93605e-10	1.28038e-08	12.4661	-6.22112	CD4_CTL
SAMSN1	1.21614	7.68367	6.45711	4.96126e-10	1.2838e-08	12.3968	6.22032	CD4_CTL
MUC12	-1.58196	3.76182	-6.45263	4.98549e-10	1.28695e-08	12.4564	-6.21956	CD4_CTL
NANP	-1.43523	3.98621	-6.45105	5.02776e-10	1.29474e-08	12.4576	-6.21824	CD4_CTL
UAP1L1	-1.52467	3.84314	-6.45013	5.05318e-10	1.29816e-08	12.4512	-6.21744	CD4_CTL
HIST1H1A	-1.48248	3.82087	-6.44914	5.08547e-10	1.30033e-08	12.4348	-6.21644	CD4_CTL
GRAMD3	-1.48165	4.07664	-6.44886	5.08595e-10	1.30033e-08	12.4374	-6.21643	CD4_CTL
SLC22A5	-1.52955	3.85225	-6.44765	5.12325e-10	1.30673e-08	12.451	-6.21528	CD4_CTL
SLCO4A1	-1.49883	3.78408	-6.44555	5.18807e-10	1.32012e-08	12.4402	-6.21331	CD4_CTL
RP1-40E16.12	-1.48577	3.78679	-6.44443	5.22066e-10	1.32402e-08	12.4341	-6.21232	CD4_CTL
CLCN6	-1.49306	3.88785	-6.44407	5.22817e-10	1.32402e-08	12.4306	-6.2121	CD4_CTL
WDR86	-1.56653	3.8288	-6.44031	5.34196e-10	1.34953e-08	12.3956	-6.20871	CD4_CTL
STK36	-1.50814	3.79591	-6.43997	5.35679e-10	1.34953e-08	12.401	-6.20828	CD4_CTL
MTBP	-1.43789	3.88515	-6.43939	5.37305e-10	1.34953e-08	12.4051	-6.2078	CD4_CTL
TDRD7	-1.39706	3.98399	-6.43909	5.37942e-10	1.34953e-08	12.4022	-6.20762	CD4_CTL
SLC27A4	-1.51202	3.81176	-6.4378	5.41959e-10	1.35639e-08	12.3839	-6.20645	CD4_CTL
RP11-631N16.2	-1.49797	3.7539	-6.43709	5.44286e-10	1.35639e-08	12.3828	-6.20577	CD4_CTL
ZNF724P	-1.45728	3.86719	-6.43709	5.44487e-10	1.35639e-08	12.3775	-6.20572	CD4_CTL
TMEM143	-1.46137	3.82087	-6.43223	5.60264e-10	1.39245e-08	12.3622	-6.20122	CD4_CTL
ZNF619	-1.4646	3.77767	-6.43029	5.66017e-10	1.39827e-08	12.3573	-6.19961	CD4_CTL
TPCN2	-1.43431	3.95212	-6.43039	5.66162e-10	1.39827e-08	12.3323	-6.19957	CD4_CTL
ZBTB9	-1.44503	3.82999	-6.43034	5.66532e-10	1.39827e-08	12.3526	-6.19947	CD4_CTL
PLCH2	-1.51557	3.89618	-6.42839	5.73276e-10	1.4114e-08	12.3188	-6.19761	CD4_CTL
E2F1	-1.52439	3.80383	-6.4276	5.7449e-10	1.4114e-08	12.3413	-6.19728	CD4_CTL
ITPK1-AS1	-1.45088	3.88904	-6.42732	5.76207e-10	1.41205e-08	12.3334	-6.19681	CD4_CTL
LY6G5B	-1.43511	3.82087	-6.42677	5.774e-10	1.41205e-08	12.337	-6.19648	CD4_CTL
INPP5F	-1.46081	3.84584	-6.42462	5.8439e-10	1.42589e-08	12.3245	-6.19458	CD4_CTL
AGAP8	-1.50449	3.79201	-6.42265	5.91667e-10	1.44035e-08	12.2919	-6.19263	CD4_CTL
AC002117.1	-1.44886	4.12789	-6.42203	5.94075e-10	1.44293e-08	12.2833	-6.19199	CD4_CTL
LLGL1	-1.49201	3.82999	-6.42089	5.97691e-10	1.44842e-08	12.2833	-6.19104	CD4_CTL
PFKM	-1.49539	3.86288	-6.41978	6.00122e-10	1.44942e-08	12.2973	-6.1904	CD4_CTL
SLC25A43	-1.49168	3.88112	-6.42013	6.00816e-10	1.44942e-08	12.2767	-6.19022	CD4_CTL
HIST1H4H	-1.47368	3.95212	-6.41867	6.03805e-10	1.45335e-08	12.2718	-6.18943	CD4_CTL
TTC4	-1.45358	3.85376	-6.41601	6.13631e-10	1.47368e-08	12.2665	-6.18689	CD4_CTL
FAM173B	-1.52758	3.84584	-6.41478	6.1957e-10	1.48461e-08	12.2475	-6.18537	CD4_CTL
RAB13	-1.5135	4.05229	-6.41291	6.357e-10	1.51752e-08	12.2218	-6.18131	CD4_CTL
LINC00663	-1.51195	3.84584	-6.41023	6.36147e-10	1.51752e-08	12.2256	-6.1812	CD4_CTL
PRR24	-1.47084	3.99413	-6.40638	6.54294e-10	1.55734e-08	12.1926	-6.17676	CD4_CTL
CD27	-1.61686	4.8739	-6.39948	6.72701e-10	1.59759e-08	12.1547	-6.17238	CD4_CTL
CCDC120	-1.4653	4.0584	-6.39784	6.82545e-10	1.61737e-08	12.1484	-6.17008	CD4_CTL
C19orf47	-1.42978	3.88112	-6.3967	6.85406e-10	1.62056e-08	12.1719	-6.16942	CD4_CTL
C16orf86	-1.497	3.83911	-6.39565	6.90759e-10	1.62911e-08	12.1452	-6.16819	CD4_CTL
C9orf3	-1.45047	3.89738	-6.39472	6.92314e-10	1.62911e-08	12.1479	-6.16783	CD4_CTL
LMF1	-1.45444	4.07023	-6.39431	6.93596e-10	1.62911e-08	12.1338	-6.16754	CD4_CTL
SNX8	-1.43756	4.00728	-6.3921	7.03106e-10	1.64783e-08	12.1336	-6.16539	CD4_CTL
TRIP6	-1.52024	3.77886	-6.39117	7.06864e-10	1.65301e-08	12.1306	-6.16454	CD4_CTL
SLC25A15	-1.44502	3.80383	-6.38785	7.20776e-10	1.68186e-08	12.1243	-6.16146	CD4_CTL
CTD-3195I5.5	-1.5022	3.79591	-6.38656	7.26051e-10	1.69048e-08	12.1023	-6.1603	CD4_CTL
RP11-325F22.2	-1.45564	3.92715	-6.3843	7.33604e-10	1.70435e-08	12.0871	-6.15867	CD4_CTL
MOCS3	-1.48622	3.91011	-6.38332	7.39729e-10	1.71485e-08	12.0825	-6.15735	CD4_CTL
FSCN1	-1.50114	4.04375	-6.38326	7.50391e-10	1.73581e-08	12.0621	-6.15508	CD4_CTL
N6AMT1	-1.52348	3.86408	-6.37714	7.66959e-10	1.76937e-08	12.0623	-6.15162	CD4_CTL
SEMA6B	-1.48668	3.8642	-6.37699	7.68211e-10	1.76937e-08	12.0388	-6.15136	CD4_CTL
NBPF20	-1.43896	3.88515	-6.37595	7.7073e-10	1.77135e-08	12.0581	-6.15084	CD4_CTL
SLC23A3	-1.5178	3.8642	-6.37607	7.73353e-10	1.77357e-08	12.0337	-6.1503	CD4_CTL
CTNS	-1.45739	3.88904	-6.37041	7.96957e-10	1.82379e-08	12.0241	-6.14553	CD4_CTL
PCSK5	-1.46398	3.84987	-6.3714	7.9966e-10	1.82385e-08	12.0032	-6.14499	CD4_CTL
RP11-66N11.8	-1.51447	3.80383	-6.36945	8.00396e-10	1.82385e-08	12.007	-6.14485	CD4_CTL
RGS13	-1.43287	3.88112	-6.36894	8.02404e-10	1.82453e-08	12.0079	-6.14445	CD4_CTL
LIPT2	-1.51413	3.78798	-6.36664	8.13113e-10	1.84495e-08	12.0094	-6.14235	CD4_CTL
B2M	0.840637	14.1396	6.36372	8.26277e-10	1.87085e-08	11.7244	6.1398	CD4_CTL
ITPKB-AS1	-1.53891	3.98891	-6.36329	8.32611e-10	1.88121e-08	11.9625	-6.13858	CD4_CTL
SMARCD3	-1.48062	3.95212	-6.36061	8.40697e-10	1.89359e-08	11.9547	-6.13705	CD4_CTL
CYB561D1	-1.44926	4.16217	-6.36118	8.41637e-10	1.89359e-08	11.9492	-6.13687	CD4_CTL
IL4I1	-1.44437	4.00182	-6.35704	8.60313e-10	1.93155e-08	11.93	-6.13338	CD4_CTL
RP11-782C8.1	-1.46872	3.82999	-6.35575	8.64652e-10	1.93388e-08	11.9499	-6.13258	CD4_CTL
C19orf59	-1.49822	3.81176	-6.35745	8.64971e-10	1.93388e-08	11.9273	-6.13252	CD4_CTL
RECQL5	-1.44755	3.93627	-6.3551	8.70368e-10	1.94042e-08	11.9205	-6.13153	CD4_CTL
FGD6	-1.43136	3.78289	-6.35441	8.71527e-10	1.94042e-08	11.9427	-6.13132	CD4_CTL
RP5-1007M22.2	-1.48957	3.86288	-6.35299	8.79062e-10	1.95201e-08	11.9125	-6.12995	CD4_CTL
RP3-402G11.26	-1.41393	3.93627	-6.35232	8.81848e-10	1.95201e-08	11.9299	-6.12945	CD4_CTL
RASD1	-1.49774	3.86169	-6.35195	8.82213e-10	1.95201e-08	11.9134	-6.12938	CD4_CTL
CHEK2	-1.48432	3.85106	-6.35208	8.86018e-10	1.95638e-08	11.9061	-6.1287	CD4_CTL
GSPT2	-1.43307	3.99816	-6.3505	8.90134e-10	1.96141e-08	11.916	-6.12796	CD4_CTL
DOCK7	-1.42985	3.95602	-6.34927	8.97454e-10	1.9688e-08	11.9127	-6.12666	CD4_CTL
TPST1	-1.53486	3.8288	-6.34951	8.98585e-10	1.9688e-08	11.8929	-6.12646	CD4_CTL
TRIM16L	-1.48548	3.91011	-6.34988	8.99013e-10	1.9688e-08	11.8904	-6.12638	CD4_CTL
AC145212.1	-1.46939	3.82087	-6.34854	9.03066e-10	1.97363e-08	11.8895	-6.12566	CD4_CTL
ZNF155	-1.4086	3.92313	-6.3467	9.12812e-10	1.99086e-08	11.8763	-6.12395	CD4_CTL
NPIPA7	-1.51897	3.77886	-6.34582	9.14974e-10	1.99151e-08	11.896	-6.12358	CD4_CTL
AC009404.2	-1.47049	3.84584	-6.34179	9.35621e-10	2.03231e-08	11.8614	-6.12002	CD4_CTL
CHST14	-1.47543	3.84584	-6.34173	9.39486e-10	2.03294e-08	11.8507	-6.11937	CD4_CTL
PLOD1	-1.51644	3.90099	-6.34267	9.41343e-10	2.03294e-08	11.846	-6.11905	CD4_CTL
ACVR2B	-1.44433	3.83792	-6.34015	9.44443e-10	2.03294e-08	11.8643	-6.11853	CD4_CTL
NUP133	-1.38959	4.32951	-6.33951	9.44656e-10	2.03294e-08	11.8553	-6.11849	CD4_CTL
RP11-440L14.4	-1.48475	3.88904	-6.34041	9.45421e-10	2.03294e-08	11.8642	-6.11836	CD4_CTL
AF001548.5	-1.44355	3.80905	-6.33832	9.54447e-10	2.04823e-08	11.8401	-6.11685	CD4_CTL
C19orf40	-1.44891	3.95602	-6.33696	9.61364e-10	2.05894e-08	11.8246	-6.1157	CD4_CTL
RP11-769O8.1	-1.52235	3.8681	-6.3352	9.71119e-10	2.07486e-08	11.8297	-6.11409	CD4_CTL
ERLIN2	-1.45652	4.0152	-6.33445	9.72682e-10	2.07486e-08	11.8133	-6.11383	CD4_CTL
MAN1C1	-1.45251	3.87993	-6.33444	9.77115e-10	2.08017e-08	11.8284	-6.1131	CD4_CTL
YPEL4	-1.42801	4.03512	-6.33339	9.82279e-10	2.087e-08	11.8258	-6.11226	CD4_CTL
SLC4A4	-1.41202	3.9835	-6.33124	9.91489e-10	2.10239e-08	11.813	-6.11077	CD4_CTL
ACAD11	-1.50611	3.77886	-6.3295	1.00511e-09	2.12705e-08	11.7881	-6.1086	CD4_CTL
WBP1	-1.48148	3.82087	-6.32821	1.01181e-09	2.13699e-08	11.7949	-6.10754	CD4_CTL
RP11-215G15.5	-1.4884	3.80383	-6.32803	1.01873e-09	2.14737e-08	11.7725	-6.10645	CD4_CTL
SMG8	-1.46856	3.83672	-6.32578	1.02693e-09	2.16039e-08	11.7645	-6.10517	CD4_CTL
SLC39A14	-1.46464	3.92206	-6.32413	1.03805e-09	2.1795e-08	11.7518	-6.10345	CD4_CTL
RBM44	-1.47034	3.78798	-6.32279	1.04281e-09	2.18135e-08	11.7643	-6.10272	CD4_CTL
METTL6	-1.44309	4.13569	-6.32207	1.04302e-09	2.18135e-08	11.746	-6.10268	CD4_CTL
REEP6	-1.4432	3.86018	-6.32164	1.04926e-09	2.19013e-08	11.7532	-6.10173	CD4_CTL
TPPP	-1.51939	3.84584	-6.32088	1.05373e-09	2.19517e-08	11.752	-6.10105	CD4_CTL
PROCR	-1.47629	3.96243	-6.31982	1.05901e-09	2.20188e-08	11.744	-6.10025	CD4_CTL
DOCK4	-1.46068	3.87603	-6.322	1.06337e-09	2.20444e-08	11.7333	-6.0996	CD4_CTL
CTBP2	-1.44511	4.45083	-6.31794	1.06714e-09	2.20444e-08	11.7371	-6.09903	CD4_CTL
KPTN	-1.44004	3.80264	-6.31811	1.07029e-09	2.20444e-08	11.7461	-6.09856	CD4_CTL
SLX4IP	-1.46865	3.89307	-6.31774	1.07215e-09	2.20444e-08	11.7209	-6.09828	CD4_CTL
ITGA1	-1.47185	3.82421	-6.31774	1.07278e-09	2.20444e-08	11.7352	-6.09819	CD4_CTL
ERCC6	-1.4613	3.8693	-6.3174	1.07442e-09	2.20444e-08	11.734	-6.09794	CD4_CTL
NEIL1	-1.54397	4.26034	-6.318	1.07468e-09	2.20444e-08	11.7122	-6.0979	CD4_CTL
NCAPG2	-1.45832	3.83282	-6.3174	1.07882e-09	2.20869e-08	11.7177	-6.09729	CD4_CTL
QSOX2	-1.43218	4.03746	-6.31323	1.09901e-09	2.2429e-08	11.6943	-6.09432	CD4_CTL
PLCG2	-1.4626	3.93105	-6.31364	1.09973e-09	2.2429e-08	11.6945	-6.09422	CD4_CTL
PRDM11	-1.51183	3.83792	-6.3127	1.10247e-09	2.24421e-08	11.703	-6.09382	CD4_CTL
CRTAM	-1.50027	4.24738	-6.31018	1.1176e-09	2.27068e-08	11.694	-6.09164	CD4_CTL
IFNLR1	-1.46724	3.81697	-6.30938	1.12445e-09	2.28026e-08	11.6902	-6.09066	CD4_CTL
LAMB1	-1.43894	3.94822	-6.30843	1.13074e-09	2.28867e-08	11.6923	-6.08977	CD4_CTL
RP11-793H13.11	-1.42946	3.76493	-6.30668	1.14447e-09	2.31208e-08	11.6844	-6.08784	CD4_CTL
GPR146	-1.42981	3.81697	-6.30536	1.15009e-09	2.31883e-08	11.6773	-6.08705	CD4_CTL
RCCD1	-1.51222	3.94017	-6.30515	1.15215e-09	2.31883e-08	11.6547	-6.08677	CD4_CTL
CYP2U1	-1.43181	3.89829	-6.3024	1.16846e-09	2.3441e-08	11.648	-6.08451	CD4_CTL
MS4A1	-1.5005	3.87081	-6.30303	1.17022e-09	2.3441e-08	11.6364	-6.08427	CD4_CTL
RP11-488C13.5	-1.46897	3.94149	-6.30204	1.17128e-09	2.3441e-08	11.6571	-6.08413	CD4_CTL
MPEG1	-1.43584	3.95158	-6.30154	1.1741e-09	2.34534e-08	11.6317	-6.08374	CD4_CTL
RP11-383H13.1	-1.54646	3.81295	-6.30149	1.17882e-09	2.35038e-08	11.6321	-6.0831	CD4_CTL
NT5DC3	-1.46153	3.872	-6.29865	1.19767e-09	2.38353e-08	11.6178	-6.08055	CD4_CTL
POFUT1	-1.44705	3.90621	-6.29838	1.20332e-09	2.39032e-08	11.6115	-6.0798	CD4_CTL
ZNF627	-1.51574	3.92835	-6.29485	1.21923e-09	2.41742e-08	11.6059	-6.07769	CD4_CTL
ZNF527	-1.39323	3.8288	-6.29397	1.22843e-09	2.43115e-08	11.6137	-6.07649	CD4_CTL
RP5-1073O3.7	-1.51076	4.07557	-6.29266	1.23689e-09	2.43952e-08	11.5826	-6.07539	CD4_CTL
CTA-204B4.2	-1.46151	3.82087	-6.29233	1.23722e-09	2.43952e-08	11.606	-6.07534	CD4_CTL
PARG	-1.4442	4.04645	-6.29175	1.24258e-09	2.44394e-08	11.5766	-6.07465	CD4_CTL
CCNA2	-1.48707	3.79471	-6.2914	1.24404e-09	2.44394e-08	11.6019	-6.07446	CD4_CTL
DENND2C	-1.47734	3.85106	-6.28828	1.26486e-09	2.48029e-08	11.5676	-6.0718	CD4_CTL
RP5-886K2.3	-1.47343	3.84987	-6.28791	1.27949e-09	2.50438e-08	11.5539	-6.06995	CD4_CTL
ZSCAN18	-1.51433	4.00728	-6.28487	1.29101e-09	2.52231e-08	11.5524	-6.06851	CD4_CTL
NAALADL1	-1.40997	4.01158	-6.28081	1.32584e-09	2.58152e-08	11.5178	-6.06423	CD4_CTL
ZNF90	-1.45884	3.91282	-6.28041	1.32615e-09	2.58152e-08	11.5152	-6.0642	CD4_CTL
MBLAC1	-1.4051	4.0125	-6.2799	1.32946e-09	2.58191e-08	11.535	-6.0638	CD4_CTL
RP11-412D9.4	-1.53224	3.85106	-6.27933	1.33118e-09	2.58191e-08	11.521	-6.06359	CD4_CTL
ZNF784	-1.46032	3.943	-6.2772	1.34839e-09	2.61055e-08	11.4993	-6.06152	CD4_CTL
L2HGDH	-1.47879	3.90489	-6.27656	1.35183e-09	2.61248e-08	11.5198	-6.06111	CD4_CTL
CDCA7L	-1.48732	3.80502	-6.27061	1.39842e-09	2.69604e-08	11.4815	-6.05566	CD4_CTL
CENPV	-1.3884	4.29423	-6.27058	1.40012e-09	2.69604e-08	11.4795	-6.05547	CD4_CTL
AC009133.12	-1.44033	3.92715	-6.26909	1.41005e-09	2.7103e-08	11.4793	-6.05433	CD4_CTL
FUZ	-1.42768	4.01627	-6.26839	1.41668e-09	2.71814e-08	11.4591	-6.05357	CD4_CTL
ZNF385A	-1.4726	3.83924	-6.26742	1.42298e-09	2.72535e-08	11.4717	-6.05286	CD4_CTL
KLHL11	-1.40324	3.91131	-6.2645	1.44561e-09	2.76373e-08	11.4547	-6.05032	CD4_CTL
MCM3AP-AS1	-1.43477	3.89829	-6.26001	1.48357e-09	2.83124e-08	11.418	-6.04614	CD4_CTL
IRG1	-1.45825	3.79471	-6.25893	1.49282e-09	2.84381e-08	11.4274	-6.04514	CD4_CTL
PLXDC1	-1.45313	3.85106	-6.25698	1.50904e-09	2.86254e-08	11.4155	-6.0434	CD4_CTL
SESTD1	-1.44792	3.87722	-6.25673	1.51314e-09	2.86254e-08	11.3938	-6.04296	CD4_CTL
SLC16A11	-1.4747	3.92313	-6.25643	1.51323e-09	2.86254e-08	11.4004	-6.04295	CD4_CTL
ZNF595	-1.40307	3.99051	-6.25636	1.51337e-09	2.86254e-08	11.3966	-6.04293	CD4_CTL
CTD-2020K17.4	-1.4156	3.95643	-6.25495	1.52746e-09	2.88302e-08	11.4045	-6.04144	CD4_CTL
RP11-573D15.9	-1.44262	3.79591	-6.25472	1.52959e-09	2.88302e-08	11.3852	-6.04121	CD4_CTL
SPIN4	-1.43685	3.90609	-6.25366	1.53851e-09	2.88993e-08	11.3906	-6.04028	CD4_CTL
ZNF829	-1.44479	4.11848	-6.2539	1.53866e-09	2.88993e-08	11.3729	-6.04026	CD4_CTL
DBF4B	-1.48699	3.76975	-6.25269	1.54625e-09	2.89908e-08	11.3872	-6.03947	CD4_CTL
ZFAT	-1.39418	3.89829	-6.25129	1.556e-09	2.91226e-08	11.3834	-6.03845	CD4_CTL
FOSL1	-1.45696	3.88515	-6.25302	1.55971e-09	2.9141e-08	11.3651	-6.03807	CD4_CTL
RP3-467K16.4	-1.43943	3.89037	-6.2505	1.5643e-09	2.91756e-08	11.3804	-6.03759	CD4_CTL
SPDL1	-1.39553	3.87993	-6.24947	1.57444e-09	2.92958e-08	11.3748	-6.03655	CD4_CTL
NRBP2	-1.41911	3.97558	-6.24883	1.57634e-09	2.92958e-08	11.3639	-6.03636	CD4_CTL
RP11-299J3.8	-1.41673	3.87993	-6.24896	1.57899e-09	2.92958e-08	11.3521	-6.03608	CD4_CTL
SPATC1L	-1.50151	4.04315	-6.25036	1.58171e-09	2.92958e-08	11.3505	-6.03581	CD4_CTL
ZNF436	-1.49262	3.78679	-6.24907	1.58612e-09	2.93268e-08	11.3501	-6.03536	CD4_CTL
DNHD1	-1.49543	3.83131	-6.24755	1.5972e-09	2.94806e-08	11.342	-6.03423	CD4_CTL
AC062017.1	-1.42238	3.88125	-6.24645	1.61126e-09	2.96889e-08	11.3331	-6.03282	CD4_CTL
RP11-141B14.1	-1.4101	3.89348	-6.24402	1.62209e-09	2.98007e-08	11.344	-6.03173	CD4_CTL
LSMEM1	-1.44625	3.90294	-6.24327	1.62435e-09	2.98007e-08	11.3288	-6.03151	CD4_CTL
CLECL1	-1.38196	4.09748	-6.24378	1.62586e-09	2.98007e-08	11.3413	-6.03136	CD4_CTL
SLC26A6	-1.46739	3.95913	-6.24327	1.62848e-09	2.98007e-08	11.3295	-6.0311	CD4_CTL
S100A6	1.02167	9.80458	6.24161	1.64135e-09	2.99046e-08	11.1822	6.02983	CD4_CTL
SLC16A13	-1.44376	3.7527	-6.24196	1.64211e-09	2.99046e-08	11.3366	-6.02975	CD4_CTL
C12orf79	-1.44725	3.96825	-6.24208	1.64256e-09	2.99046e-08	11.3296	-6.02971	CD4_CTL
C19orf82	-1.42936	3.84703	-6.24108	1.64957e-09	2.99812e-08	11.3305	-6.02902	CD4_CTL
PYCRL	-1.44258	3.88904	-6.24035	1.6568e-09	3.00616e-08	11.3254	-6.02831	CD4_CTL
CHST2	-1.45406	4.06362	-6.23918	1.67671e-09	3.03712e-08	11.292	-6.02638	CD4_CTL
DHFRL1	-1.4262	3.9053	-6.23826	1.67965e-09	3.03729e-08	11.2936	-6.0261	CD4_CTL
ZNF891	-1.38002	3.87993	-6.23731	1.68255e-09	3.0374e-08	11.2933	-6.02582	CD4_CTL
SFXN4	-1.45174	3.98363	-6.23634	1.69504e-09	3.04967e-08	11.2815	-6.02462	CD4_CTL
SH2D1B	-1.47261	4.05299	-6.23604	1.69711e-09	3.04967e-08	11.3005	-6.02443	CD4_CTL
RP11-218M22.1	-1.50226	3.82999	-6.23587	1.69791e-09	3.04967e-08	11.2885	-6.02435	CD4_CTL
DENND6B	-1.39283	3.81295	-6.2352	1.70865e-09	3.06382e-08	11.2987	-6.02333	CD4_CTL
KIF3C	-1.4153	3.84703	-6.23422	1.71613e-09	3.07208e-08	11.2906	-6.02262	CD4_CTL
FAM19A2	-1.46359	3.81176	-6.23321	1.72335e-09	3.07732e-08	11.2727	-6.02194	CD4_CTL
ARMCX5	-1.4403	4.15216	-6.23278	1.72482e-09	3.07732e-08	11.2681	-6.02181	CD4_CTL
FIZ1	-1.45773	3.81295	-6.23281	1.72846e-09	3.07868e-08	11.2719	-6.02146	CD4_CTL
ROM1	-1.4384	3.81295	-6.23235	1.73256e-09	3.08084e-08	11.2752	-6.02108	CD4_CTL
CD79A	-1.45421	3.88904	-6.23157	1.74175e-09	3.09204e-08	11.276	-6.02022	CD4_CTL
METTL1	-1.41045	3.99935	-6.23087	1.74738e-09	3.09262e-08	11.2578	-6.0197	CD4_CTL
RMDN2	-1.40065	3.92194	-6.23075	1.74786e-09	3.09262e-08	11.2742	-6.01966	CD4_CTL
GCSAM	-1.51202	3.85496	-6.23019	1.75543e-09	3.09916e-08	11.2549	-6.01896	CD4_CTL
ZNF773	-1.38859	3.96916	-6.22963	1.75753e-09	3.09916e-08	11.2671	-6.01877	CD4_CTL
AC083843.1	-1.37897	3.9481	-6.22908	1.76026e-09	3.09916e-08	11.2628	-6.01851	CD4_CTL
BCL7A	-1.43855	3.86018	-6.22708	1.78516e-09	3.13783e-08	11.2508	-6.01624	CD4_CTL
NEU3	-1.46748	3.81968	-6.22364	1.82647e-09	3.20517e-08	11.2143	-6.01253	CD4_CTL
ZNF41	-1.48168	3.92835	-6.22003	1.85737e-09	3.25405e-08	11.1962	-6.00981	CD4_CTL
IGSF9B	-1.39522	4.17657	-6.21977	1.86256e-09	3.2578e-08	11.2083	-6.00936	CD4_CTL
ZBED6CL	-1.43625	3.77094	-6.2162	1.89629e-09	3.31139e-08	11.1987	-6.00645	CD4_CTL
ZNF329	-1.38944	3.91011	-6.21568	1.90246e-09	3.31673e-08	11.1885	-6.00592	CD4_CTL
ACPL2	-1.47161	3.82087	-6.21259	1.93584e-09	3.36944e-08	11.1622	-6.0031	CD4_CTL
RP3-467N11.1	-1.43549	3.88904	-6.21104	1.95459e-09	3.393e-08	11.1693	-6.00154	CD4_CTL
RP11-89K11.1	-1.43621	3.77886	-6.21065	1.95573e-09	3.393e-08	11.1541	-6.00144	CD4_CTL
PLEKHG1	-1.42529	3.83911	-6.20995	1.96281e-09	3.39537e-08	11.1635	-6.00086	CD4_CTL
S100P	-1.38728	3.91923	-6.20981	1.9649e-09	3.39537e-08	11.151	-6.00068	CD4_CTL
FAM212A	-1.43141	3.76975	-6.2098	1.96663e-09	3.39537e-08	11.1484	-6.00054	CD4_CTL
ELOVL4	-1.39258	3.85898	-6.20821	1.98138e-09	3.41532e-08	11.154	-5.99933	CD4_CTL
HSD11B1L	-1.41263	3.85496	-6.2087	1.99114e-09	3.42582e-08	11.1322	-5.99853	CD4_CTL
ATG4C	-1.41141	4.02029	-6.20746	1.99388e-09	3.42582e-08	11.143	-5.9983	CD4_CTL
MYO15B	-1.49418	3.90008	-6.205	2.01447e-09	3.45363e-08	11.1191	-5.99664	CD4_CTL
TCF19	-1.40111	3.96514	-6.20515	2.01653e-09	3.45363e-08	11.1297	-5.99647	CD4_CTL
CMKLR1	-1.43931	3.98724	-6.20364	2.02675e-09	3.46558e-08	11.1138	-5.99565	CD4_CTL
FCRLB	-1.47255	3.81295	-6.2042	2.03564e-09	3.47523e-08	11.1119	-5.99494	CD4_CTL
TMEM117	-1.38898	3.90609	-6.20319	2.03927e-09	3.47587e-08	11.1099	-5.99465	CD4_CTL
OCLN	-1.45082	3.84716	-6.20099	2.06213e-09	3.50923e-08	11.1155	-5.99284	CD4_CTL
CAD	-1.45676	3.85417	-6.20135	2.07561e-09	3.52192e-08	11.0911	-5.99178	CD4_CTL
PAQR4	-1.43351	3.83792	-6.20004	2.07618e-09	3.52192e-08	11.0931	-5.99173	CD4_CTL
PAOX	-1.37607	3.98099	-6.19768	2.10239e-09	3.56073e-08	11.0958	-5.98969	CD4_CTL
MED20	-1.42276	3.92115	-6.19629	2.11903e-09	3.58323e-08	11.0895	-5.98841	CD4_CTL
LINC00115	-1.49	3.87603	-6.19516	2.13466e-09	3.60397e-08	11.0677	-5.98721	CD4_CTL
PLBD2	-1.46315	3.94552	-6.19313	2.15577e-09	3.62119e-08	11.0521	-5.98561	CD4_CTL
NHSL2	-1.40692	3.87332	-6.19324	2.15704e-09	3.62119e-08	11.0569	-5.98552	CD4_CTL
LEPREL4	-1.39746	3.84314	-6.19305	2.15719e-09	3.62119e-08	11.066	-5.98551	CD4_CTL
CCDC144A	-1.45874	4.23466	-6.19254	2.15842e-09	3.62119e-08	11.0475	-5.98541	CD4_CTL
RWDD3	-1.45476	3.81295	-6.19242	2.1706e-09	3.63593e-08	11.0506	-5.9845	CD4_CTL
ZKSCAN4	-1.45701	3.79591	-6.1911	2.17961e-09	3.6453e-08	11.0641	-5.98382	CD4_CTL
GSTT1	-1.39125	3.8732	-6.19076	2.18425e-09	3.64736e-08	11.0619	-5.98348	CD4_CTL
SLC15A3	-1.3995	3.93627	-6.19009	2.19669e-09	3.66241e-08	11.0362	-5.98255	CD4_CTL
GYS1	-1.38533	3.872	-6.18964	2.20417e-09	3.66915e-08	11.0552	-5.982	CD4_CTL
TRPM2	-1.48932	3.84584	-6.18887	2.20778e-09	3.66945e-08	11.0351	-5.98173	CD4_CTL
CCBL1	-1.49113	3.81295	-6.18872	2.21226e-09	3.67118e-08	11.0343	-5.9814	CD4_CTL
COPG2	-1.49161	3.90609	-6.18754	2.22719e-09	3.69023e-08	11.0261	-5.98031	CD4_CTL
HIST1H2BC	-1.40584	4.00636	-6.18608	2.23566e-09	3.69853e-08	11.0187	-5.97969	CD4_CTL
WWC2	-1.40612	3.93118	-6.18569	2.24508e-09	3.70837e-08	11.0328	-5.979	CD4_CTL
IL10RB-AS1	-1.42548	3.90892	-6.18365	2.27022e-09	3.74411e-08	11.0109	-5.97719	CD4_CTL
MATN1-AS1	-1.48164	3.96005	-6.18192	2.29641e-09	3.78148e-08	10.9955	-5.97532	CD4_CTL
RHOBTB2	-1.4849	3.78798	-6.18013	2.32079e-09	3.81573e-08	10.9886	-5.9736	CD4_CTL
PDE1B	-1.42988	3.83792	-6.17636	2.37078e-09	3.89194e-08	10.9668	-5.97012	CD4_CTL
ZNF573	-1.41971	3.94731	-6.17687	2.39037e-09	3.91809e-08	10.9597	-5.96878	CD4_CTL
ZNF449	-1.39191	3.83672	-6.17344	2.40466e-09	3.93547e-08	10.9698	-5.96781	CD4_CTL
TMEM25	-1.39095	3.85898	-6.17283	2.41288e-09	3.94288e-08	10.9667	-5.96725	CD4_CTL
RP11-706O15.3	-1.50769	3.85154	-6.17291	2.42343e-09	3.95294e-08	10.9463	-5.96654	CD4_CTL
F3	-1.42987	3.99311	-6.17315	2.42643e-09	3.95294e-08	10.9401	-5.96633	CD4_CTL
PON2	-1.42965	3.80383	-6.17124	2.4403e-09	3.9636e-08	10.9567	-5.9654	CD4_CTL
TEF	-1.4159	3.91011	-6.17076	2.4404e-09	3.9636e-08	10.9471	-5.9654	CD4_CTL
CCDC15	-1.4226	3.82087	-6.16818	2.477e-09	4.00773e-08	10.9249	-5.96297	CD4_CTL
EVI5L	-1.39838	3.83672	-6.16811	2.47713e-09	4.00773e-08	10.9408	-5.96296	CD4_CTL
GGT7	-1.46563	4.02432	-6.16793	2.47882e-09	4.00773e-08	10.9236	-5.96285	CD4_CTL
CTA-217C2.1	-1.45814	3.91131	-6.16761	2.49291e-09	4.02442e-08	10.9171	-5.96192	CD4_CTL
SGCD	-1.52408	3.84703	-6.16684	2.50234e-09	4.03356e-08	10.9152	-5.9613	CD4_CTL
CKMT2-AS1	-1.44093	3.88904	-6.16501	2.52385e-09	4.05925e-08	10.9059	-5.9599	CD4_CTL
CBY1	-1.43272	4.0152	-6.16448	2.52587e-09	4.05925e-08	10.9079	-5.95977	CD4_CTL
PCAT1	-1.51289	3.81295	-6.16413	2.5366e-09	4.07037e-08	10.9031	-5.95908	CD4_CTL
RP11-326G21.1	-1.37861	3.91684	-6.16307	2.54544e-09	4.07843e-08	10.912	-5.95851	CD4_CTL
RP11-277L2.3	-1.40477	4.00834	-6.16158	2.56973e-09	4.11118e-08	10.9042	-5.95696	CD4_CTL
SEC23IP	-1.30557	4.7326	-6.15962	2.58824e-09	4.12848e-08	10.8783	-5.95579	CD4_CTL
HMOX1	-1.33383	4.08624	-6.15968	2.58827e-09	4.12848e-08	10.8836	-5.95578	CD4_CTL
LINC00852	-1.40118	3.95121	-6.1617	2.59802e-09	4.13397e-08	10.879	-5.95517	CD4_CTL
KIAA0895L	-1.43282	3.87722	-6.15921	2.59945e-09	4.13397e-08	10.8926	-5.95508	CD4_CTL
RP11-936I5.1	-1.49133	3.93105	-6.15866	2.61473e-09	4.1521e-08	10.8863	-5.95412	CD4_CTL
SLC24A1	-1.47129	3.80786	-6.15699	2.64356e-09	4.18965e-08	10.8632	-5.95233	CD4_CTL
MYO18A	-1.41498	3.93118	-6.15575	2.64622e-09	4.18965e-08	10.8662	-5.95216	CD4_CTL
FANCI	-1.40033	3.92715	-6.15468	2.66685e-09	4.21608e-08	10.8672	-5.95089	CD4_CTL
LINC00920	-1.46984	3.81176	-6.15376	2.68265e-09	4.2335e-08	10.8556	-5.94993	CD4_CTL
USP27X	-1.41686	3.88904	-6.15358	2.6858e-09	4.2335e-08	10.8635	-5.94973	CD4_CTL
RAB20	-1.43839	3.86408	-6.15298	2.69055e-09	4.23474e-08	10.8454	-5.94944	CD4_CTL
ZSCAN30	-1.42802	3.87603	-6.15253	2.69973e-09	4.24294e-08	10.8572	-5.94889	CD4_CTL
TMEM176B	-1.43489	3.90609	-6.15154	2.71326e-09	4.25794e-08	10.8402	-5.94807	CD4_CTL
CTA-211A9.5	-1.44274	4.04447	-6.15205	2.72058e-09	4.26114e-08	10.8297	-5.94763	CD4_CTL
CCDC61	-1.44029	3.96256	-6.15078	2.72327e-09	4.26114e-08	10.8294	-5.94746	CD4_CTL
NRROS	-1.37385	4.0508	-6.15055	2.73207e-09	4.26551e-08	10.8457	-5.94694	CD4_CTL
ABCA3	-1.40837	3.83012	-6.1518	2.73405e-09	4.26551e-08	10.831	-5.94682	CD4_CTL
TCTN1	-1.43174	3.76063	-6.14981	2.7423e-09	4.27215e-08	10.8453	-5.94632	CD4_CTL
FHAD1	-1.45244	3.73296	-6.14883	2.75748e-09	4.28954e-08	10.8405	-5.94542	CD4_CTL
RP11-154H23.3	-1.45484	3.76182	-6.14817	2.76691e-09	4.29796e-08	10.8269	-5.94486	CD4_CTL
EPB41L5	-1.37835	3.9481	-6.14509	2.81355e-09	4.36407e-08	10.817	-5.94212	CD4_CTL
C11orf71	-1.43898	3.89816	-6.1434	2.84225e-09	4.40219e-08	10.8029	-5.94046	CD4_CTL
SGCE	-1.49568	3.77886	-6.14076	2.88314e-09	4.45906e-08	10.7866	-5.93812	CD4_CTL
ZNF781	-1.47357	3.8288	-6.13826	2.92513e-09	4.50773e-08	10.7785	-5.93575	CD4_CTL
SPINK1	-1.41836	3.85509	-6.13782	2.92776e-09	4.50773e-08	10.7798	-5.9356	CD4_CTL
RP13-270P17.1	-1.38119	3.84703	-6.13798	2.92826e-09	4.50773e-08	10.7761	-5.93557	CD4_CTL
CCDC134	-1.4509	3.80383	-6.13766	2.93148e-09	4.50773e-08	10.7803	-5.93539	CD4_CTL
RFX2	-1.43536	3.85496	-6.13697	2.95167e-09	4.53226e-08	10.7589	-5.93426	CD4_CTL
ETNK2	-1.35475	3.86288	-6.13552	2.96799e-09	4.55077e-08	10.769	-5.93336	CD4_CTL
CDHR3	-1.38649	3.88904	-6.13509	2.97382e-09	4.55318e-08	10.7656	-5.93304	CD4_CTL
ZBTB45	-1.36506	3.98382	-6.13461	2.9854e-09	4.56437e-08	10.7565	-5.9324	CD4_CTL
TJP3	-1.43594	3.8681	-6.13419	2.99325e-09	4.56984e-08	10.7582	-5.93197	CD4_CTL
MPZL1	-1.40133	3.97841	-6.13335	3.00471e-09	4.58079e-08	10.755	-5.93134	CD4_CTL
RP11-358B23.5	-1.43146	3.94565	-6.13179	3.01953e-09	4.59682e-08	10.7466	-5.93053	CD4_CTL
ZNF681	-1.46025	3.82087	-6.13176	3.04282e-09	4.6257e-08	10.7285	-5.92927	CD4_CTL
FANCL	-1.44206	3.88785	-6.13249	3.05562e-09	4.6352e-08	10.7253	-5.92858	CD4_CTL
FBLN5	-1.44922	3.92326	-6.13008	3.06098e-09	4.6352e-08	10.7221	-5.92829	CD4_CTL
CTD-2287O16.5	-1.37867	3.85496	-6.13024	3.06209e-09	4.6352e-08	10.7392	-5.92823	CD4_CTL
PLCXD2	-1.45807	3.78289	-6.12718	3.10829e-09	4.69849e-08	10.7115	-5.92577	CD4_CTL
ABCD1	-1.42979	3.80113	-6.12624	3.12384e-09	4.71532e-08	10.7205	-5.92495	CD4_CTL
WDR35	-1.44291	3.88647	-6.12321	3.17805e-09	4.78831e-08	10.6852	-5.92213	CD4_CTL
ZNF45	-1.37004	3.99363	-6.12298	3.18116e-09	4.78831e-08	10.6996	-5.92197	CD4_CTL
CDCA8	-1.41184	3.82658	-6.12217	3.19502e-09	4.80242e-08	10.6984	-5.92125	CD4_CTL
ZNF93	-1.38778	3.8681	-6.12082	3.21202e-09	4.82118e-08	10.6886	-5.92038	CD4_CTL
TRAF3IP2-AS1	-1.45534	3.90621	-6.12013	3.2386e-09	4.85426e-08	10.6668	-5.91902	CD4_CTL
MBLAC2	-1.39805	3.91401	-6.11859	3.26476e-09	4.88663e-08	10.675	-5.9177	CD4_CTL
ZNF585A	-1.40361	3.8998	-6.11697	3.28848e-09	4.91524e-08	10.6698	-5.91651	CD4_CTL
FCGR2B	-1.48004	3.83792	-6.11675	3.29812e-09	4.92276e-08	10.6517	-5.91603	CD4_CTL
RAD51D	-1.3912	3.85376	-6.11587	3.30685e-09	4.92891e-08	10.6635	-5.91559	CD4_CTL
RP11-1114A5.4	-1.35876	4.07664	-6.11542	3.31757e-09	4.9318e-08	10.6589	-5.91506	CD4_CTL
CTD-2017D11.1	-1.36102	4.26221	-6.11573	3.31802e-09	4.9318e-08	10.6537	-5.91504	CD4_CTL
TLE2	-1.43083	3.93105	-6.11461	3.3286e-09	4.94065e-08	10.6434	-5.91451	CD4_CTL
CYP4F35P	-1.43237	3.85496	-6.11411	3.3431e-09	4.9462e-08	10.638	-5.9138	CD4_CTL
PRELID2	-1.42028	3.81295	-6.11395	3.34811e-09	4.9462e-08	10.638	-5.91355	CD4_CTL
BBS9	-1.32436	4.20757	-6.11302	3.34919e-09	4.9462e-08	10.6425	-5.9135	CD4_CTL
CCT6B	-1.40757	3.84716	-6.11358	3.35084e-09	4.9462e-08	10.6361	-5.91342	CD4_CTL
NLE1	-1.39363	3.98891	-6.11301	3.36759e-09	4.96406e-08	10.6279	-5.9126	CD4_CTL
LRSAM1	-1.38565	3.9403	-6.1121	3.3724e-09	4.96431e-08	10.6421	-5.91236	CD4_CTL
CXCR6	-1.39729	3.95122	-6.111	3.39699e-09	4.99281e-08	10.6359	-5.91116	CD4_CTL
DOCK9-AS2	-1.36742	3.91414	-6.11088	3.40111e-09	4.99281e-08	10.6375	-5.91096	CD4_CTL
TNFSF15	-1.4402	3.92402	-6.11247	3.40877e-09	4.99719e-08	10.6202	-5.91059	CD4_CTL
RP11-115C21.2	-1.42009	3.86018	-6.10969	3.42327e-09	5.00966e-08	10.6318	-5.90989	CD4_CTL
C17orf96	-1.47938	3.81176	-6.10959	3.42936e-09	5.00966e-08	10.6151	-5.9096	CD4_CTL
DPY19L3	-1.48081	3.89829	-6.10881	3.43134e-09	5.00966e-08	10.6124	-5.90951	CD4_CTL
MYL9	-1.36874	3.82609	-6.10662	3.4783e-09	5.07129e-08	10.6155	-5.90727	CD4_CTL
ALG14	-1.42717	3.84584	-6.1079	3.49256e-09	5.08514e-08	10.5983	-5.90659	CD4_CTL
LINC00984	-1.361	3.84703	-6.10504	3.50904e-09	5.1022e-08	10.6071	-5.90582	CD4_CTL
HAR1A	-1.44369	3.87081	-6.10486	3.52308e-09	5.11565e-08	10.5897	-5.90516	CD4_CTL
GRK4	-1.37293	3.98231	-6.10346	3.54073e-09	5.1343e-08	10.5961	-5.90433	CD4_CTL
LRRC25	-1.48879	3.79591	-6.10267	3.56764e-09	5.16631e-08	10.5778	-5.90309	CD4_CTL
DENND1A	-1.36737	3.89558	-6.09987	3.60398e-09	5.20627e-08	10.5653	-5.90141	CD4_CTL
SWT1	-1.36027	3.99023	-6.09919	3.61559e-09	5.20627e-08	10.565	-5.90088	CD4_CTL
TBCE	-1.3658	4.01548	-6.09966	3.61624e-09	5.20627e-08	10.5764	-5.90085	CD4_CTL
ZRANB3	-1.39472	4.05708	-6.0998	3.61791e-09	5.20627e-08	10.558	-5.90078	CD4_CTL
RP11-849F2.8	-1.36875	3.93508	-6.09982	3.61959e-09	5.20627e-08	10.5581	-5.9007	CD4_CTL
CREB3L4	-1.4408	3.77094	-6.09902	3.63081e-09	5.21539e-08	10.5697	-5.90019	CD4_CTL
ZNF579	-1.37442	3.90219	-6.09815	3.64532e-09	5.21606e-08	10.5624	-5.89953	CD4_CTL
BPHL	-1.40522	3.973	-6.09786	3.64906e-09	5.21606e-08	10.5498	-5.89936	CD4_CTL
NMUR1	-1.33812	4.09847	-6.09767	3.65018e-09	5.21606e-08	10.5467	-5.89931	CD4_CTL
PTPRN2	-1.45267	3.92326	-6.09768	3.6508e-09	5.21606e-08	10.5595	-5.89928	CD4_CTL
CDPF1	-1.40686	3.78408	-6.09688	3.67289e-09	5.24061e-08	10.5655	-5.89829	CD4_CTL
ZNF862	-1.41837	3.85496	-6.09613	3.68746e-09	5.25439e-08	10.5455	-5.89764	CD4_CTL
METAP1D	-1.42949	3.85376	-6.09495	3.71037e-09	5.28e-08	10.5539	-5.89661	CD4_CTL
FAM118B	-1.38996	3.93221	-6.09402	3.73108e-09	5.3024e-08	10.5488	-5.89569	CD4_CTL
OSGEPL1	-1.39127	3.8249	-6.09252	3.76033e-09	5.33614e-08	10.5414	-5.89441	CD4_CTL
CCDC102B	-1.44777	3.88395	-6.09222	3.76481e-09	5.33614e-08	10.5242	-5.89421	CD4_CTL
AP003733.1	-1.33621	4.17783	-6.09127	3.78433e-09	5.3567e-08	10.524	-5.89335	CD4_CTL
ZSCAN5A	-1.40274	3.83012	-6.09105	3.79416e-09	5.36351e-08	10.5292	-5.89293	CD4_CTL
FAM83G	-1.37117	3.85898	-6.09001	3.81504e-09	5.3859e-08	10.5283	-5.89202	CD4_CTL
SLC27A1	-1.41511	3.83402	-6.08954	3.82342e-09	5.38595e-08	10.5173	-5.89166	CD4_CTL
TBC1D2	-1.39125	3.90219	-6.08953	3.82805e-09	5.38595e-08	10.507	-5.89146	CD4_CTL
DTHD1	-1.37476	4.51726	-6.08866	3.83019e-09	5.38595e-08	10.4957	-5.89136	CD4_CTL
PRICKLE3	-1.4173	3.87993	-6.08865	3.84151e-09	5.39477e-08	10.511	-5.89088	CD4_CTL
RSPH3	-1.33956	4.04837	-6.08579	3.89726e-09	5.46588e-08	10.5009	-5.8885	CD4_CTL
TMEM187	-1.44547	3.83672	-6.08554	3.92676e-09	5.49635e-08	10.4838	-5.88725	CD4_CTL
ZNF324B	-1.42056	3.88785	-6.08469	3.92927e-09	5.49635e-08	10.4865	-5.88714	CD4_CTL
CCL4L2	-1.48428	3.84314	-6.08345	3.95522e-09	5.52542e-08	10.4797	-5.88606	CD4_CTL
C5orf55	-1.38429	4.10582	-6.08302	3.96488e-09	5.53168e-08	10.4867	-5.88565	CD4_CTL
ITPRIPL2	-1.36736	4.03216	-6.08112	3.99234e-09	5.55943e-08	10.4671	-5.88451	CD4_CTL
SLC29A3	-1.42315	3.84703	-6.0817	3.99517e-09	5.55943e-08	10.4725	-5.88439	CD4_CTL
ZNF518B	-1.35216	4.08456	-6.07803	4.0623e-09	5.64122e-08	10.447	-5.88164	CD4_CTL
MANEA	-1.36454	4.00457	-6.07843	4.06451e-09	5.64122e-08	10.4645	-5.88155	CD4_CTL
MGST2	-1.35816	3.99413	-6.07648	4.10882e-09	5.69532e-08	10.4542	-5.87975	CD4_CTL
FGFBP2	1.09608	8.93315	6.07796	4.12904e-09	5.71593e-08	10.3205	5.87894	CD4_CTL
CCDC125	-1.39706	4.05828	-6.07474	4.15356e-09	5.74159e-08	10.4258	-5.87796	CD4_CTL
FOXD2	-1.43261	3.84194	-6.07486	4.15832e-09	5.74159e-08	10.4292	-5.87777	CD4_CTL
RP5-1142A6.8	-1.4418	3.83282	-6.07354	4.18319e-09	5.76848e-08	10.4408	-5.87678	CD4_CTL
MORN3	-1.32552	4.15035	-6.07138	4.23225e-09	5.82862e-08	10.4228	-5.87485	CD4_CTL
CXXC11	-1.38235	3.87993	-6.06874	4.2887e-09	5.89856e-08	10.4152	-5.87266	CD4_CTL
ETV2	-1.38695	3.93105	-6.06955	4.2959e-09	5.89856e-08	10.3966	-5.87238	CD4_CTL
RENBP	-1.44202	3.92194	-6.06944	4.29959e-09	5.89856e-08	10.3977	-5.87223	CD4_CTL
ACTR3B	-1.36325	4.02149	-6.06762	4.32493e-09	5.9257e-08	10.4062	-5.87126	CD4_CTL
ARHGEF39	-1.41603	3.82999	-6.06752	4.33369e-09	5.9301e-08	10.3916	-5.87093	CD4_CTL
HILPDA	-1.38098	3.90489	-6.06559	4.39028e-09	5.99986e-08	10.378	-5.86877	CD4_CTL
WDR34	-1.38213	3.82999	-6.06146	4.46183e-09	6.08986e-08	10.379	-5.86609	CD4_CTL
BTBD19	-1.39028	3.98259	-6.05943	4.51201e-09	6.15049e-08	10.3654	-5.86424	CD4_CTL
ZNF284	-1.41891	3.80786	-6.05841	4.53993e-09	6.18066e-08	10.3496	-5.86321	CD4_CTL
RAB3D	-1.40382	3.8288	-6.05789	4.56781e-09	6.21072e-08	10.3397	-5.8622	CD4_CTL
MFSD2A	-1.45125	3.8288	-6.05657	4.58655e-09	6.22399e-08	10.3371	-5.86152	CD4_CTL
ZNF189	-1.39014	4.07724	-6.05612	4.59412e-09	6.22399e-08	10.3461	-5.86124	CD4_CTL
ASB16-AS1	-1.33866	4.11054	-6.05617	4.59505e-09	6.22399e-08	10.3394	-5.86121	CD4_CTL
TMEM53	-1.41461	3.88395	-6.05556	4.60714e-09	6.23052e-08	10.3382	-5.86077	CD4_CTL
SORD	-1.39473	3.85496	-6.055	4.62265e-09	6.23052e-08	10.3373	-5.86022	CD4_CTL
AC115618.1	-1.41002	3.84314	-6.05518	4.62473e-09	6.23052e-08	10.3304	-5.86014	CD4_CTL
MEGF8	-1.46	3.80113	-6.05508	4.62639e-09	6.23052e-08	10.3421	-5.86008	CD4_CTL
NHLRC2	-1.31983	4.15777	-6.05415	4.62902e-09	6.23052e-08	10.3343	-5.85999	CD4_CTL
TGFBI	-1.44239	3.9775	-6.05385	4.65048e-09	6.24488e-08	10.3185	-5.85922	CD4_CTL
GPRASP1	-1.33476	4.07765	-6.05381	4.65137e-09	6.24488e-08	10.316	-5.85919	CD4_CTL
LCTL	-1.39548	3.83792	-6.0522	4.69432e-09	6.2929e-08	10.3309	-5.85766	CD4_CTL
HLA-DRB5	-1.48055	4.00776	-6.0525	4.69892e-09	6.2929e-08	10.309	-5.8575	CD4_CTL
RP11-817O13.8	-1.42244	3.89697	-6.0518	4.70651e-09	6.29518e-08	10.3131	-5.85723	CD4_CTL
PLXNA1	-1.41061	3.96797	-6.05079	4.71933e-09	6.29762e-08	10.3092	-5.85678	CD4_CTL
TRMT5	-1.43187	3.78679	-6.05116	4.72012e-09	6.29762e-08	10.3147	-5.85675	CD4_CTL
RP11-178G16.4	-1.37242	3.8288	-6.05029	4.74297e-09	6.32021e-08	10.3131	-5.85595	CD4_CTL
ZNF235	-1.3623	3.79723	-6.04962	4.76043e-09	6.33559e-08	10.3173	-5.85534	CD4_CTL
HK3	-1.40938	3.81295	-6.04756	4.81653e-09	6.40227e-08	10.2922	-5.85339	CD4_CTL
MTMR10	-1.34366	4.17142	-6.04674	4.84176e-09	6.42215e-08	10.2773	-5.85252	CD4_CTL
NPHP4	-1.37244	3.80113	-6.04642	4.8444e-09	6.42215e-08	10.3006	-5.85243	CD4_CTL
MAPRE3	-1.3286	4.0191	-6.04623	4.84951e-09	6.42215e-08	10.2832	-5.85226	CD4_CTL
LENG8-AS1	-1.40876	3.82087	-6.04495	4.88517e-09	6.45405e-08	10.2773	-5.85104	CD4_CTL
LRP8	-1.37612	3.8971	-6.04478	4.88568e-09	6.45405e-08	10.2896	-5.85102	CD4_CTL
AC093818.1	-1.35467	3.88904	-6.04431	4.91308e-09	6.48224e-08	10.2862	-5.85009	CD4_CTL
ZNF512	-1.37614	3.96527	-6.04084	5.00161e-09	6.5909e-08	10.2664	-5.84712	CD4_CTL
NQO1	-1.40238	3.85106	-6.03853	5.05663e-09	6.65519e-08	10.2417	-5.8453	CD4_CTL
CDK3	-1.40769	3.91011	-6.03699	5.09805e-09	6.70146e-08	10.2419	-5.84394	CD4_CTL
RP11-498C9.15	-1.35354	3.872	-6.03665	5.1158e-09	6.71303e-08	10.2443	-5.84336	CD4_CTL
ACAD10	-1.43712	3.84987	-6.03661	5.11941e-09	6.71303e-08	10.2297	-5.84324	CD4_CTL
THAP9	-1.41636	3.83521	-6.03661	5.13739e-09	6.72835e-08	10.2289	-5.84266	CD4_CTL
RAB32	-1.30486	4.06554	-6.03483	5.14518e-09	6.73029e-08	10.2337	-5.84241	CD4_CTL
RNF207	-1.41898	3.99533	-6.03539	5.15957e-09	6.74088e-08	10.2234	-5.84194	CD4_CTL
RP13-977J11.2	-1.38951	3.9481	-6.03678	5.16703e-09	6.74237e-08	10.2246	-5.8417	CD4_CTL
ZNF35	-1.42139	3.91401	-6.03254	5.21981e-09	6.79851e-08	10.2125	-5.84001	CD4_CTL
PTAFR	-1.35046	4.16782	-6.03647	5.22277e-09	6.79851e-08	10.2182	-5.83991	CD4_CTL
TNIP3	-1.43251	4.16282	-6.03578	5.27184e-09	6.85403e-08	10.2153	-5.83836	CD4_CTL
SFXN5	-1.37025	3.97948	-6.03044	5.30135e-09	6.88403e-08	10.1969	-5.83743	CD4_CTL
KLHDC7B	-1.36093	3.83521	-6.02845	5.34733e-09	6.9353e-08	10.2009	-5.83599	CD4_CTL
LILRB2	-1.37221	4.0191	-6.02696	5.39389e-09	6.98411e-08	10.1765	-5.83454	CD4_CTL
AC009961.3	-1.42189	3.80113	-6.02671	5.39803e-09	6.98411e-08	10.1919	-5.83441	CD4_CTL
FAM219A	-1.38192	3.97049	-6.02537	5.44715e-09	7.03433e-08	10.1845	-5.8329	CD4_CTL
HPCAL4	-1.46007	3.99143	-6.02473	5.46035e-09	7.03433e-08	10.1689	-5.8325	CD4_CTL
ZNF17	-1.38544	4.03614	-6.02555	5.46258e-09	7.03433e-08	10.1677	-5.83243	CD4_CTL
CDC7	-1.36324	4.02683	-6.02505	5.46317e-09	7.03433e-08	10.1678	-5.83241	CD4_CTL
DHX34	-1.3904	3.88395	-6.02357	5.49516e-09	7.06273e-08	10.1645	-5.83144	CD4_CTL
RAD51AP1	-1.37374	3.8288	-6.02302	5.49844e-09	7.06273e-08	10.1765	-5.83134	CD4_CTL
SLC38A7	-1.35408	3.87213	-6.02115	5.54888e-09	7.11895e-08	10.1663	-5.82982	CD4_CTL
THRA	-1.34068	4.66634	-6.02596	5.5723e-09	7.13913e-08	10.1526	-5.82911	CD4_CTL
VMO1	-1.40067	3.90219	-6.02205	5.57796e-09	7.13913e-08	10.151	-5.82894	CD4_CTL
LEPR	-1.37574	3.82207	-6.01814	5.65361e-09	7.22728e-08	10.1517	-5.82669	CD4_CTL
RP11-326C3.2	-1.37569	4.00055	-6.01583	5.71073e-09	7.28608e-08	10.1358	-5.82502	CD4_CTL
TLDC1	-1.43379	3.85496	-6.01623	5.71523e-09	7.28608e-08	10.1374	-5.82488	CD4_CTL
TBC1D13	-1.31072	4.35137	-6.01692	5.72005e-09	7.28608e-08	10.1163	-5.82474	CD4_CTL
ORC6	-1.37331	3.99922	-6.01479	5.75575e-09	7.30903e-08	10.1317	-5.8237	CD4_CTL
DTD2	-1.34951	3.99143	-6.01461	5.75647e-09	7.30903e-08	10.1208	-5.82368	CD4_CTL
LIN37	-1.34202	3.88515	-6.01485	5.75859e-09	7.30903e-08	10.1343	-5.82362	CD4_CTL
C7orf31	-1.39325	3.89816	-6.01409	5.78066e-09	7.32834e-08	10.13	-5.82298	CD4_CTL
MBOAT2	-1.39691	3.75	-6.01297	5.81515e-09	7.3582e-08	10.1164	-5.82199	CD4_CTL
USP35	-1.40885	3.79591	-6.01316	5.81798e-09	7.3582e-08	10.1134	-5.82191	CD4_CTL
RP11-803D5.4	-1.34459	3.93627	-6.0115	5.84605e-09	7.38496e-08	10.1133	-5.8211	CD4_CTL
BRCA2	-1.38339	4.03109	-6.0114	5.86609e-09	7.40152e-08	10.1115	-5.82053	CD4_CTL
ZNF232	-1.36382	3.86066	-6.01026	5.9035e-09	7.43994e-08	10.1106	-5.81947	CD4_CTL
ST3GAL3	-1.40563	3.91653	-6.00963	5.92413e-09	7.45715e-08	10.0992	-5.81889	CD4_CTL
C8orf88	-1.41894	3.85496	-6.00808	5.9679e-09	7.49796e-08	10.0884	-5.81765	CD4_CTL
CERS6	-1.41191	3.93521	-6.0077	5.97059e-09	7.49796e-08	10.0859	-5.81758	CD4_CTL
ZFP64	-1.33003	4.01117	-6.00503	6.07337e-09	7.61808e-08	10.0638	-5.81472	CD4_CTL
CENPJ	-1.34554	4.15152	-6.00218	6.14813e-09	7.70282e-08	10.0625	-5.81268	CD4_CTL
PAQR8	-1.44178	3.89037	-6.00024	6.23668e-09	7.80462e-08	10.0455	-5.81028	CD4_CTL
RP11-339B21.11	-1.42632	3.80502	-6.0001	6.26405e-09	7.8297e-08	10.0419	-5.80955	CD4_CTL
KANK1	-1.36185	3.87722	-5.99896	6.27837e-09	7.83842e-08	10.0517	-5.80917	CD4_CTL
STK11IP	-1.37783	3.89188	-5.99784	6.3149e-09	7.87483e-08	10.045	-5.8082	CD4_CTL
MAP3K9	-1.39772	3.81295	-5.99677	6.3544e-09	7.9039e-08	10.0374	-5.80715	CD4_CTL
MED18	-1.36521	4.03073	-5.9972	6.35558e-09	7.9039e-08	10.0209	-5.80712	CD4_CTL
KIAA1683	-1.3724	4.01938	-5.99697	6.3604e-09	7.9039e-08	10.0361	-5.807	CD4_CTL
LRRC1	-1.41123	3.9152	-5.99355	6.4671e-09	8.02716e-08	10.0186	-5.80421	CD4_CTL
CMTM8	-1.38241	4.15035	-5.99374	6.47746e-09	8.03069e-08	10.0024	-5.80394	CD4_CTL
GRAMD4	-1.33311	4.04694	-5.99248	6.48588e-09	8.03182e-08	10.0065	-5.80372	CD4_CTL
RP11-708J19.1	-1.31665	4.08337	-5.99144	6.54103e-09	8.09074e-08	10.0083	-5.8023	CD4_CTL
LTC4S	-1.38653	3.872	-5.99092	6.56136e-09	8.10141e-08	10.0055	-5.80178	CD4_CTL
ZSCAN29	-1.31633	4.05199	-5.99062	6.56482e-09	8.10141e-08	9.9883	-5.80169	CD4_CTL
KLF8	-1.44634	3.78408	-5.99051	6.59487e-09	8.12911e-08	9.9925	-5.80093	CD4_CTL
IGFBP7	-1.44266	4.17811	-5.98926	6.60836e-09	8.13635e-08	9.98588	-5.80059	CD4_CTL
RP11-350N15.5	-1.42316	3.83792	-5.98902	6.66429e-09	8.19577e-08	9.98109	-5.79917	CD4_CTL
WDR19	-1.34188	4.03133	-5.98727	6.6818e-09	8.20479e-08	9.98686	-5.79873	CD4_CTL
CCR5	-1.27496	4.11626	-5.98734	6.68698e-09	8.20479e-08	9.98672	-5.7986	CD4_CTL
TPRN	-1.36394	4.1194	-5.98733	6.70607e-09	8.21878e-08	9.96758	-5.79812	CD4_CTL
MGLL	-1.43888	3.79591	-5.98708	6.73108e-09	8.23998e-08	9.97307	-5.7975	CD4_CTL
DROSHA	-1.33336	4.07975	-5.9848	6.76587e-09	8.2731e-08	9.95914	-5.79664	CD4_CTL
SARS2	-1.2956	4.0584	-5.98446	6.78456e-09	8.28647e-08	9.96228	-5.79617	CD4_CTL
CENPM	-1.31605	4.18525	-5.98418	6.80286e-09	8.29934e-08	9.96784	-5.79572	CD4_CTL
NUGGC	-1.32407	3.94071	-5.98271	6.83505e-09	8.3291e-08	9.96578	-5.79493	CD4_CTL
CCL3L3	-1.41734	3.92326	-5.98179	6.94088e-09	8.44843e-08	9.94383	-5.79235	CD4_CTL
ATP5L2	-1.43982	3.84314	-5.97816	7.04226e-09	8.56208e-08	9.92803	-5.78991	CD4_CTL
PPP1R14C	-1.41784	3.8288	-5.97719	7.0846e-09	8.60377e-08	9.9227	-5.78891	CD4_CTL
CBX8	-1.37723	3.95253	-5.97746	7.10872e-09	8.61752e-08	9.91897	-5.78834	CD4_CTL
TAPT1-AS1	-1.42541	3.89697	-5.97633	7.11205e-09	8.61752e-08	9.91724	-5.78826	CD4_CTL
THNSL1	-1.41488	3.7539	-5.97552	7.12866e-09	8.62785e-08	9.92352	-5.78787	CD4_CTL
ZFYVE9	-1.37227	3.82207	-5.9746	7.16349e-09	8.66021e-08	9.91904	-5.78705	CD4_CTL
RP11-379K17.12	-1.38145	3.78408	-5.973	7.22361e-09	8.72302e-08	9.9066	-5.78564	CD4_CTL
NUMBL	-1.40199	3.88647	-5.9722	7.25894e-09	8.75579e-08	9.89902	-5.78482	CD4_CTL
DAK	-1.38164	3.95734	-5.97423	7.28388e-09	8.77597e-08	9.89999	-5.78424	CD4_CTL
AZI1	-1.43896	3.77886	-5.96991	7.37784e-09	8.87916e-08	9.88584	-5.78209	CD4_CTL
AP3S2	-1.41707	3.91593	-5.96701	7.47027e-09	8.98029e-08	9.8822	-5.78	CD4_CTL
USP49	-1.37464	3.93627	-5.96662	7.49513e-09	9.00005e-08	9.86845	-5.77944	CD4_CTL
NCDN	-1.3317	3.92986	-5.96517	7.54056e-09	9.04444e-08	9.8758	-5.77842	CD4_CTL
MZF1	-1.34753	4.0209	-5.96314	7.60036e-09	9.10595e-08	9.85394	-5.77709	CD4_CTL
CLIC4	-1.34715	4.00114	-5.9632	7.62638e-09	9.12689e-08	9.85933	-5.77651	CD4_CTL
RP11-159G9.5	-1.36757	3.97306	-5.96254	7.64713e-09	9.14148e-08	9.85956	-5.77606	CD4_CTL
LIG4	-1.33509	3.90609	-5.96094	7.71456e-09	9.21179e-08	9.85463	-5.77458	CD4_CTL
ACP6	-1.34332	3.94822	-5.96015	7.74353e-09	9.23606e-08	9.84744	-5.77395	CD4_CTL
NOD2	-1.33007	3.88904	-5.95625	7.9095e-09	9.41632e-08	9.82991	-5.77038	CD4_CTL
OSER1-AS1	-1.3531	3.95854	-5.95791	7.91228e-09	9.41632e-08	9.81759	-5.77032	CD4_CTL
RP11-245J9.4	-1.37947	3.81606	-5.95589	7.92836e-09	9.42496e-08	9.82135	-5.76997	CD4_CTL
USF1	-1.32075	4.12072	-5.95446	7.96643e-09	9.4597e-08	9.81454	-5.76917	CD4_CTL
RP11-517P14.2	-1.35668	3.866	-5.9542	8.00834e-09	9.4989e-08	9.81605	-5.76828	CD4_CTL
ZNF441	-1.38099	3.95212	-5.9533	8.03778e-09	9.52325e-08	9.80168	-5.76766	CD4_CTL
TMSB4X	0.802482	13.682	5.95237	8.09254e-09	9.57752e-08	9.52305	5.76652	CD4_CTL
C19orf38	-1.39174	3.85898	-5.94945	8.23862e-09	9.73962e-08	9.7788	-5.7635	CD4_CTL
CITED4	-1.37328	3.92042	-5.94616	8.34327e-09	9.85243e-08	9.77528	-5.76137	CD4_CTL
RPP25	-1.37149	3.84584	-5.94442	8.43804e-09	9.9467e-08	9.7701	-5.75947	CD4_CTL
KDM1B	-1.37189	3.86691	-5.94439	8.44171e-09	9.9467e-08	9.75548	-5.75939	CD4_CTL
C3orf18	-1.39029	3.87722	-5.94348	8.4886e-09	9.99094e-08	9.76108	-5.75846	CD4_CTL
ZHX3	-1.34801	3.93549	-5.94177	8.54779e-09	1.00495e-07	9.75069	-5.75728	CD4_CTL
ZNF528	-1.34662	3.91011	-5.94131	8.57844e-09	1.00745e-07	9.74463	-5.75668	CD4_CTL
GALE	-1.39396	3.96005	-5.9398	8.64361e-09	1.01399e-07	9.73294	-5.7554	CD4_CTL
UBAP1L	-1.34048	3.79471	-5.93886	8.69404e-09	1.01879e-07	9.73705	-5.75442	CD4_CTL
POP1	-1.33694	4.05667	-5.93602	8.8238e-09	1.03286e-07	9.72139	-5.75192	CD4_CTL
FOXP4	-1.37533	4.07545	-5.93168	9.03978e-09	1.05698e-07	9.69956	-5.74783	CD4_CTL
MBD5	-1.35397	4.04796	-5.92869	9.15659e-09	1.06947e-07	9.67486	-5.74565	CD4_CTL
OXSM	-1.28989	4.10119	-5.92864	9.1904e-09	1.07225e-07	9.68321	-5.74503	CD4_CTL
ZNF551	-1.38302	3.96527	-5.92699	9.26772e-09	1.08009e-07	9.6685	-5.74361	CD4_CTL
SLC41A2	-1.36633	3.88515	-5.9259	9.3254e-09	1.08445e-07	9.67274	-5.74256	CD4_CTL
EFCAB2	-1.36058	4.01627	-5.92568	9.32541e-09	1.08445e-07	9.65862	-5.74256	CD4_CTL
PNPO	-1.33949	4.01369	-5.92404	9.41309e-09	1.09345e-07	9.65531	-5.74098	CD4_CTL
ARHGAP19	-1.39119	3.79591	-5.92286	9.48093e-09	1.10014e-07	9.64965	-5.73976	CD4_CTL
MCM8	-1.37253	3.90219	-5.92298	9.50371e-09	1.10159e-07	9.64138	-5.73936	CD4_CTL
RSBN1L-AS1	-1.36916	3.95854	-5.92106	9.56969e-09	1.10803e-07	9.63985	-5.73818	CD4_CTL
P2RY11	-1.32916	4.07934	-5.91976	9.63832e-09	1.11477e-07	9.63667	-5.73697	CD4_CTL
PDSS1	-1.36918	4.00608	-5.91781	9.72138e-09	1.12162e-07	9.6165	-5.73552	CD4_CTL
PHC1	-1.34718	4.18456	-5.91762	9.72433e-09	1.12162e-07	9.61209	-5.73547	CD4_CTL
MICAL3	-1.32949	4.11224	-5.91792	9.73783e-09	1.12162e-07	9.61376	-5.73523	CD4_CTL
MCCC1	-1.33042	4.15425	-5.91775	9.73955e-09	1.12162e-07	9.61956	-5.7352	CD4_CTL
RP11-727A23.11	-1.32907	3.89307	-5.91745	9.75718e-09	1.12244e-07	9.61861	-5.7349	CD4_CTL
PRRT3	-1.30915	4.19666	-5.91702	9.77522e-09	1.12331e-07	9.61142	-5.73458	CD4_CTL
JHDM1D-AS1	-1.29874	4.19786	-5.9167	9.8149e-09	1.12666e-07	9.61702	-5.7339	CD4_CTL
ZNF367	-1.40135	3.88904	-5.91569	9.85192e-09	1.12969e-07	9.61255	-5.73326	CD4_CTL
TEX2	-1.37716	3.95854	-5.91498	9.89486e-09	1.1334e-07	9.61018	-5.73252	CD4_CTL
ZNF785	-1.34161	3.99533	-5.91397	9.95459e-09	1.13902e-07	9.60728	-5.7315	CD4_CTL
CDAN1	-1.35419	3.90351	-5.9135	9.96739e-09	1.13927e-07	9.608	-5.73128	CD4_CTL
ZCCHC18	-1.35667	4.06111	-5.91139	1.00832e-08	1.15064e-07	9.58721	-5.72932	CD4_CTL
VASH1	-1.36718	4.05048	-5.91122	1.00884e-08	1.15064e-07	9.59267	-5.72924	CD4_CTL
RP11-110G21.1	-1.37275	3.95344	-5.91029	1.01468e-08	1.15607e-07	9.57612	-5.72826	CD4_CTL
CBR3	-1.3743	3.97438	-5.9098	1.01655e-08	1.15676e-07	9.58665	-5.72794	CD4_CTL
AC147651.4	-1.30949	4.21581	-5.91019	1.01746e-08	1.15676e-07	9.56872	-5.72779	CD4_CTL
PACRGL	-1.36872	3.82207	-5.90912	1.02171e-08	1.15987e-07	9.5753	-5.72709	CD4_CTL
RP11-493L12.4	-1.40876	3.85154	-5.90954	1.02236e-08	1.15987e-07	9.57326	-5.72698	CD4_CTL
DHODH	-1.39294	3.87332	-5.90775	1.02732e-08	1.16388e-07	9.56944	-5.72615	CD4_CTL
APITD1	-1.35777	4.04058	-5.90783	1.02807e-08	1.16388e-07	9.57797	-5.72603	CD4_CTL
AF131217.1	-1.41795	3.85615	-5.90654	1.03513e-08	1.16955e-07	9.56169	-5.72487	CD4_CTL
CDS1	-1.39429	3.7527	-5.9066	1.03527e-08	1.16955e-07	9.56508	-5.72485	CD4_CTL
ST8SIA6	-1.35299	3.97368	-5.90644	1.03907e-08	1.1726e-07	9.55326	-5.72422	CD4_CTL
NLRP2	-1.39738	3.872	-5.90542	1.0408e-08	1.17324e-07	9.55893	-5.72394	CD4_CTL
CDKN3	-1.39811	3.80383	-5.90542	1.04183e-08	1.17324e-07	9.56668	-5.72377	CD4_CTL
PPP1R16A	-1.32417	4.00576	-5.90511	1.04344e-08	1.17381e-07	9.55411	-5.72351	CD4_CTL
ZCCHC24	-1.36415	3.98621	-5.90484	1.04535e-08	1.17473e-07	9.55973	-5.7232	CD4_CTL
DISC1	-1.39014	3.84584	-5.90398	1.04793e-08	1.17598e-07	9.5594	-5.72278	CD4_CTL
C10orf2	-1.39679	3.81295	-5.9041	1.0495e-08	1.17598e-07	9.56007	-5.72253	CD4_CTL
SYNGAP1	-1.3022	4.29581	-5.9035	1.05019e-08	1.17598e-07	9.54219	-5.72242	CD4_CTL
CXorf24	-1.36253	3.85376	-5.90371	1.05087e-08	1.17598e-07	9.5603	-5.72231	CD4_CTL
LHFPL2	-1.3698	3.89997	-5.90253	1.05621e-08	1.18072e-07	9.54276	-5.72145	CD4_CTL
RP1-130H16.16	-1.40929	3.80905	-5.89793	1.0835e-08	1.20997e-07	9.53005	-5.71711	CD4_CTL
LACC1	-1.32614	4.18814	-5.89716	1.08551e-08	1.21094e-07	9.51062	-5.7168	CD4_CTL
DCLRE1B	-1.36632	3.81176	-5.89643	1.09245e-08	1.21742e-07	9.52272	-5.71571	CD4_CTL
RNF157	-1.37852	4.08067	-5.89602	1.09445e-08	1.21838e-07	9.51196	-5.7154	CD4_CTL
ZNF438	-1.3225	3.9442	-5.89354	1.10937e-08	1.23369e-07	9.50432	-5.7131	CD4_CTL
FAM216A	-1.37736	3.95464	-5.89166	1.12065e-08	1.24421e-07	9.48991	-5.71138	CD4_CTL
ABHD4	-1.34152	4.03733	-5.89154	1.12115e-08	1.24421e-07	9.4921	-5.7113	CD4_CTL
ADCY3	-1.40773	3.82999	-5.89087	1.12472e-08	1.24687e-07	9.48373	-5.71076	CD4_CTL
RP11-53O19.3	-1.41648	3.79201	-5.88709	1.15038e-08	1.27396e-07	9.46239	-5.70692	CD4_CTL
KANK3	-1.36889	3.89577	-5.88748	1.15154e-08	1.27396e-07	9.46012	-5.70675	CD4_CTL
KCTD21	-1.40236	3.86719	-5.88616	1.15393e-08	1.27528e-07	9.46903	-5.7064	CD4_CTL
LATS2-AS1	-1.41309	4.03595	-5.8857	1.15625e-08	1.27653e-07	9.45264	-5.70605	CD4_CTL
CHRNA10	-1.42534	3.7539	-5.88478	1.16318e-08	1.28286e-07	9.4643	-5.70504	CD4_CTL
ZNF555	-1.36474	3.88304	-5.88373	1.16636e-08	1.28504e-07	9.44613	-5.70457	CD4_CTL
PIGM	-1.3628	3.93429	-5.88411	1.16917e-08	1.28647e-07	9.44669	-5.70416	CD4_CTL
ZBED5-AS1	-1.41751	3.88515	-5.88445	1.17006e-08	1.28647e-07	9.44554	-5.70403	CD4_CTL
AC074138.3	-1.36851	4.00325	-5.88179	1.18096e-08	1.29711e-07	9.43727	-5.70245	CD4_CTL
HMBS	-1.38947	4.09909	-5.88136	1.18223e-08	1.29718e-07	9.42715	-5.70227	CD4_CTL
SIGLEC9	-1.35412	3.81295	-5.88115	1.18822e-08	1.3024e-07	9.44379	-5.70141	CD4_CTL
TRIM47	-1.34627	3.77886	-5.88058	1.18943e-08	1.3024e-07	9.44173	-5.70123	CD4_CTL
BIVM	-1.38355	4.07453	-5.88038	1.19071e-08	1.30247e-07	9.43532	-5.70105	CD4_CTL
LRP2BP	-1.40337	3.88515	-5.87876	1.20325e-08	1.3139e-07	9.41692	-5.69926	CD4_CTL
ANGEL1	-1.40208	3.82609	-5.87858	1.20362e-08	1.3139e-07	9.41977	-5.69921	CD4_CTL
PIGU	-1.41935	3.85496	-5.87782	1.20741e-08	1.31669e-07	9.42709	-5.69868	CD4_CTL
RGS12	-1.3583	3.87213	-5.87716	1.21209e-08	1.32045e-07	9.41898	-5.69802	CD4_CTL
ERCC8	-1.40557	3.92848	-5.87548	1.22021e-08	1.32717e-07	9.40108	-5.69688	CD4_CTL
NCEH1	-1.36833	3.95093	-5.87554	1.22074e-08	1.32717e-07	9.40336	-5.6968	CD4_CTL
FAM212B	-1.34892	3.86288	-5.87371	1.23456e-08	1.34083e-07	9.40499	-5.69488	CD4_CTL
POU6F1	-1.40914	3.79591	-5.87327	1.23713e-08	1.34226e-07	9.39472	-5.69453	CD4_CTL
C18orf54	-1.3392	3.82999	-5.87249	1.24159e-08	1.34553e-07	9.39885	-5.69391	CD4_CTL
PLD2	-1.36461	3.92313	-5.87246	1.24267e-08	1.34553e-07	9.38667	-5.69377	CD4_CTL
ADTRP	-1.37128	4.2599	-5.87153	1.24845e-08	1.35043e-07	9.38485	-5.69297	CD4_CTL
ZNF621	-1.31692	4.17531	-5.86865	1.2651e-08	1.36705e-07	9.37064	-5.69071	CD4_CTL
VDR	-1.34586	3.85628	-5.86863	1.2681e-08	1.36891e-07	9.37904	-5.69031	CD4_CTL
C15orf41	-1.31484	3.99803	-5.86831	1.27021e-08	1.3698e-07	9.36193	-5.69002	CD4_CTL
SEC31B	-1.31766	4.00506	-5.86679	1.27846e-08	1.3773e-07	9.36422	-5.68892	CD4_CTL
METTL13	-1.28772	4.16336	-5.86612	1.28492e-08	1.38219e-07	9.35974	-5.68806	CD4_CTL
TCEANC2	-1.34354	4.03105	-5.86573	1.28558e-08	1.38219e-07	9.34982	-5.68797	CD4_CTL
C11orf84	-1.33788	4.10742	-5.86524	1.29015e-08	1.38571e-07	9.34376	-5.68736	CD4_CTL
MYH11	-1.3854	3.89426	-5.8652	1.29241e-08	1.38674e-07	9.35209	-5.68707	CD4_CTL
TTLL7	-1.39869	3.78798	-5.86485	1.29419e-08	1.38727e-07	9.36236	-5.68683	CD4_CTL
CTD-2047H16.4	-1.37439	3.90219	-5.86381	1.30212e-08	1.39305e-07	9.35061	-5.68579	CD4_CTL
SH3BP5-AS1	-1.28797	3.9796	-5.86374	1.3022e-08	1.39305e-07	9.34745	-5.68578	CD4_CTL
HAVCR2	-1.28049	4.86202	-5.86322	1.30871e-08	1.39862e-07	9.3239	-5.68492	CD4_CTL
SPATA7	-1.33914	3.83402	-5.8624	1.31259e-08	1.40136e-07	9.34607	-5.68442	CD4_CTL
GNLY	0.910284	11.7944	5.86067	1.32113e-08	1.40907e-07	9.10342	5.68331	CD4_CTL
MIR940	-1.40153	3.80383	-5.86089	1.32446e-08	1.41121e-07	9.32776	-5.68288	CD4_CTL
BICD1	-1.31539	4.16066	-5.8594	1.3297e-08	1.41539e-07	9.31379	-5.6822	CD4_CTL
FZD3	-1.34847	4.25105	-5.85934	1.33262e-08	1.41708e-07	9.31024	-5.68183	CD4_CTL
DCAF4	-1.36344	3.96394	-5.85914	1.33454e-08	1.41772e-07	9.31717	-5.68158	CD4_CTL
TSHZ3	-1.31162	3.98904	-5.85794	1.34118e-08	1.42336e-07	9.32006	-5.68073	CD4_CTL
SLC18B1	-1.32526	3.92206	-5.85725	1.34509e-08	1.426e-07	9.31873	-5.68024	CD4_CTL
RP11-309G3.3	-1.3125	3.93118	-5.85717	1.34634e-08	1.426e-07	9.31816	-5.68008	CD4_CTL
SLX4	-1.30112	3.91653	-5.85631	1.35435e-08	1.43306e-07	9.30892	-5.67906	CD4_CTL
RP11-73O6.3	-1.3107	3.83924	-5.85587	1.3576e-08	1.43508e-07	9.31445	-5.67865	CD4_CTL
CTC-507E2.1	-1.36137	3.87081	-5.85346	1.37472e-08	1.45175e-07	9.29371	-5.67651	CD4_CTL
RP11-60I3.5	-1.3311	3.83792	-5.85336	1.37632e-08	1.452e-07	9.29491	-5.67631	CD4_CTL
TCF4	-1.32779	3.81968	-5.85276	1.38022e-08	1.45467e-07	9.29043	-5.67583	CD4_CTL
VPS37C	-1.3673	3.86288	-5.85376	1.38161e-08	1.4547e-07	9.28842	-5.67565	CD4_CTL
PPP5D1	-1.38913	3.81176	-5.85228	1.38434e-08	1.45614e-07	9.28625	-5.67532	CD4_CTL
PTP4A3	-1.41774	3.95615	-5.85215	1.39213e-08	1.4629e-07	9.2788	-5.67435	CD4_CTL
ZSCAN12	-1.30866	3.83792	-5.84978	1.40288e-08	1.47275e-07	9.28333	-5.67304	CD4_CTL
RP11-295G20.2	-1.28931	3.99011	-5.84846	1.41382e-08	1.48278e-07	9.26932	-5.67171	CD4_CTL
CCL5	0.904732	11.1364	5.84758	1.41695e-08	1.48461e-07	9.05642	5.67133	CD4_CTL
TMEM110	-1.30739	3.90099	-5.84695	1.42212e-08	1.48629e-07	9.26616	-5.6707	CD4_CTL
ZNF287	-1.33191	3.9442	-5.84721	1.42251e-08	1.48629e-07	9.26872	-5.67066	CD4_CTL
LXN	-1.29365	4.10742	-5.84703	1.42273e-08	1.48629e-07	9.26171	-5.67063	CD4_CTL
CD38	-1.31174	4.25469	-5.84739	1.42425e-08	1.48643e-07	9.26009	-5.67045	CD4_CTL
C2ORF15	-1.33176	3.83672	-5.8465	1.42769e-08	1.48856e-07	9.26707	-5.67003	CD4_CTL
OPN3	-1.26316	4.21268	-5.84554	1.43586e-08	1.49561e-07	9.25218	-5.66906	CD4_CTL
ATP1A3	-1.36317	3.96514	-5.8456	1.43806e-08	1.49645e-07	9.245	-5.66879	CD4_CTL
CCNB1	-1.30748	4.01405	-5.84477	1.44119e-08	1.4975e-07	9.25508	-5.66842	CD4_CTL
FSD1L	-1.3507	3.93237	-5.84415	1.44318e-08	1.4975e-07	9.24418	-5.66819	CD4_CTL
SORBS3	-1.32053	4.19626	-5.84458	1.44444e-08	1.4975e-07	9.23714	-5.66804	CD4_CTL
FRMPD3	-1.31414	3.84194	-5.84421	1.44468e-08	1.4975e-07	9.25576	-5.66801	CD4_CTL
CYFIP1	-1.37945	3.81697	-5.84254	1.45879e-08	1.51067e-07	9.23461	-5.66634	CD4_CTL
CD99L2	-1.28634	4.05035	-5.84174	1.46339e-08	1.51396e-07	9.23744	-5.6658	CD4_CTL
CYBB	-1.32392	4.24776	-5.84125	1.48007e-08	1.52974e-07	9.21444	-5.66386	CD4_CTL
RP11-285F7.2	-1.37267	3.95332	-5.83899	1.48309e-08	1.53138e-07	9.21874	-5.66351	CD4_CTL
ALG1	-1.31131	4.08246	-5.83605	1.51265e-08	1.5604e-07	9.19429	-5.66012	CD4_CTL
RP11-156E8.1	-1.35495	3.78679	-5.83361	1.52831e-08	1.57503e-07	9.19482	-5.65835	CD4_CTL
CD2	1.02994	8.0335	5.83279	1.53164e-08	1.57694e-07	9.07452	5.65798	CD4_CTL
LRRC23	-1.3137	4.16481	-5.83315	1.53564e-08	1.57954e-07	9.17638	-5.65753	CD4_CTL
PDCD2L	-1.32812	3.91653	-5.83135	1.54744e-08	1.59015e-07	9.18851	-5.65622	CD4_CTL
RP11-490O6.2	-1.36733	3.93508	-5.83167	1.55195e-08	1.59325e-07	9.17501	-5.65572	CD4_CTL
ZNF397	-1.29143	4.06111	-5.83052	1.55391e-08	1.59373e-07	9.17348	-5.6555	CD4_CTL
MT1G	-1.39164	4.30852	-5.83586	1.55615e-08	1.5945e-07	9.18828	-5.65525	CD4_CTL
AACS	-1.30928	4.09368	-5.82922	1.56584e-08	1.60289e-07	9.17365	-5.65419	CD4_CTL
CIPC	-1.3289	3.92206	-5.82791	1.57489e-08	1.61061e-07	9.16956	-5.6532	CD4_CTL
NAT10	-1.25221	4.30895	-5.82762	1.57644e-08	1.61065e-07	9.15688	-5.65303	CD4_CTL
DCBLD1	-1.35784	3.8621	-5.82744	1.58395e-08	1.61631e-07	9.15833	-5.65221	CD4_CTL
ZFYVE26	-1.36177	4.01639	-5.82618	1.58803e-08	1.61631e-07	9.15642	-5.65177	CD4_CTL
CD3E	1.08792	8.2403	5.82652	1.58836e-08	1.61631e-07	9.0319	5.65174	CD4_CTL
ZNF134	-1.28714	4.08128	-5.82599	1.58925e-08	1.61631e-07	9.1501	-5.65164	CD4_CTL
GORAB	-1.27349	4.15154	-5.8262	1.58954e-08	1.61631e-07	9.15439	-5.65161	CD4_CTL
TUFT1	-1.35197	4.01405	-5.82599	1.59307e-08	1.61836e-07	9.15247	-5.65123	CD4_CTL
HOOK1	-1.37996	3.86018	-5.82523	1.60092e-08	1.62478e-07	9.1551	-5.65038	CD4_CTL
ASTN2	-1.37142	3.82087	-5.82475	1.60591e-08	1.62831e-07	9.14423	-5.64985	CD4_CTL
2003-03-01	-1.3302	3.97164	-5.82426	1.60805e-08	1.62893e-07	9.15275	-5.64962	CD4_CTL
RP11-418J17.1	-1.41413	3.88515	-5.82378	1.61074e-08	1.63011e-07	9.14125	-5.64933	CD4_CTL
ALCAM	-1.38832	3.96094	-5.82167	1.62764e-08	1.64566e-07	9.12442	-5.64754	CD4_CTL
ZFP82	-1.3151	4.12208	-5.81996	1.6447e-08	1.66133e-07	9.12583	-5.64574	CD4_CTL
HSD17B1	-1.32912	3.96916	-5.81829	1.65648e-08	1.67144e-07	9.11825	-5.64451	CD4_CTL
AC004257.3	-1.36623	3.96124	-5.81847	1.65784e-08	1.67144e-07	9.11531	-5.64437	CD4_CTL
AP000692.10	-1.3027	3.8288	-5.81715	1.67165e-08	1.68378e-07	9.11612	-5.64295	CD4_CTL
MMP9	-1.36212	4.0592	-5.81881	1.67707e-08	1.68755e-07	9.10448	-5.64239	CD4_CTL
LYSMD4	-1.29253	3.91131	-5.81621	1.67855e-08	1.68755e-07	9.10678	-5.64224	CD4_CTL
RP4-816N1.6	-1.37702	3.80905	-5.81434	1.69455e-08	1.70204e-07	9.10383	-5.6406	CD4_CTL
CENPU	-1.33631	3.96916	-5.81357	1.7008e-08	1.70671e-07	9.09611	-5.63997	CD4_CTL
ACCS	-1.38494	3.87213	-5.81337	1.70575e-08	1.70881e-07	9.09489	-5.63947	CD4_CTL
SH3PXD2A	-1.33355	3.98009	-5.81295	1.7061e-08	1.70881e-07	9.09091	-5.63943	CD4_CTL
GSDMB	-1.32531	3.93911	-5.81122	1.71944e-08	1.72056e-07	9.07344	-5.63809	CD4_CTL
RP11-176H8.1	-1.42476	3.80502	-5.81121	1.73259e-08	1.7321e-07	9.07332	-5.63678	CD4_CTL
RNASE6	-1.3649	3.85257	-5.80966	1.73866e-08	1.73655e-07	9.06814	-5.63618	CD4_CTL
DFFB	-1.322	3.8987	-5.80893	1.74329e-08	1.73873e-07	9.07424	-5.63572	CD4_CTL
RP5-1057J7.6	-1.27255	3.95602	-5.80862	1.74732e-08	1.73873e-07	9.06776	-5.63532	CD4_CTL
EARS2	-1.39506	3.85898	-5.80851	1.74976e-08	1.73873e-07	9.06223	-5.63508	CD4_CTL
RP11-464F9.20	-1.40805	3.90219	-5.80868	1.74976e-08	1.73873e-07	9.05984	-5.63508	CD4_CTL
CRIPAK	-1.33902	3.9053	-5.80801	1.75128e-08	1.73873e-07	9.05704	-5.63493	CD4_CTL
AC025171.1	-1.33141	3.90649	-5.80787	1.75148e-08	1.73873e-07	9.05735	-5.63491	CD4_CTL
FAM213A	-1.34298	3.84584	-5.80801	1.75223e-08	1.73873e-07	9.06391	-5.63484	CD4_CTL
SDC4	-1.3248	4.07664	-5.80773	1.75508e-08	1.73994e-07	9.05701	-5.63456	CD4_CTL
F13A1	-1.36789	3.83131	-5.80695	1.76116e-08	1.74435e-07	9.06501	-5.63396	CD4_CTL
GNG10	-1.34879	3.81697	-5.80173	1.81256e-08	1.79247e-07	9.03725	-5.629	CD4_CTL
TMEM204	-1.28231	4.29252	-5.80139	1.8131e-08	1.79247e-07	9.02132	-5.62895	CD4_CTL
ZNF197	-1.2936	4.08399	-5.80043	1.81973e-08	1.79736e-07	9.02445	-5.62832	CD4_CTL
TMEM216	-1.25699	4.4265	-5.80029	1.82412e-08	1.79993e-07	9.00843	-5.6279	CD4_CTL
AARS2	-1.33877	3.82609	-5.80034	1.82569e-08	1.79993e-07	9.03279	-5.62776	CD4_CTL
CTD-3222D19.7	-1.37267	3.85106	-5.80049	1.82972e-08	1.80223e-07	9.01979	-5.62738	CD4_CTL
FSIP1	-1.30911	3.99784	-5.79932	1.83435e-08	1.80457e-07	9.0232	-5.62694	CD4_CTL
FUK	-1.36403	3.89697	-5.79954	1.83681e-08	1.80457e-07	9.01383	-5.62671	CD4_CTL
C8orf44	-1.33779	4.03212	-5.79936	1.83716e-08	1.80457e-07	9.0133	-5.62668	CD4_CTL
HIST1H2BJ	-1.33548	3.78289	-5.79851	1.84341e-08	1.80905e-07	9.02438	-5.62609	CD4_CTL
ARG2	-1.3012	4.10731	-5.79645	1.86114e-08	1.82477e-07	9.00419	-5.62444	CD4_CTL
CCR6	-1.46407	3.99912	-5.79546	1.87107e-08	1.83282e-07	9.00442	-5.62352	CD4_CTL
ANO10	-1.33793	3.99023	-5.79388	1.89318e-08	1.85278e-07	8.98181	-5.62149	CD4_CTL
TFCP2L1	-1.34621	4.04927	-5.79093	1.92123e-08	1.87851e-07	8.97776	-5.61895	CD4_CTL
WDR27	-1.35123	3.90489	-5.78768	1.95251e-08	1.90736e-07	8.96227	-5.61616	CD4_CTL
B3GNT5	-1.32044	3.90008	-5.78614	1.96744e-08	1.91987e-07	8.95841	-5.61484	CD4_CTL
AL645728.1	-1.33491	4.01938	-5.78672	1.96891e-08	1.91987e-07	8.94634	-5.61471	CD4_CTL
FUT10	-1.35484	3.872	-5.78415	1.98736e-08	1.93482e-07	8.94137	-5.6131	CD4_CTL
CTNND1	-1.28865	3.91804	-5.78375	1.98786e-08	1.93482e-07	8.94518	-5.61305	CD4_CTL
PFN2	-1.3619	3.80502	-5.78216	2.01022e-08	1.9548e-07	8.94095	-5.61112	CD4_CTL
GPR160	-1.33005	3.94328	-5.78149	2.01984e-08	1.96236e-07	8.93428	-5.61029	CD4_CTL
KIR3DL2	-1.4214	4.0545	-5.78109	2.03359e-08	1.97393e-07	8.91768	-5.60912	CD4_CTL
CHTF18	-1.33332	3.93105	-5.78	2.03557e-08	1.97406e-07	8.9256	-5.60895	CD4_CTL
RP11-159D12.2	-1.33768	3.84703	-5.77877	2.04657e-08	1.98292e-07	8.9186	-5.60802	CD4_CTL
CACNB3	-1.32022	3.91401	-5.77711	2.06568e-08	1.99964e-07	8.90288	-5.60641	CD4_CTL
PRR7-AS1	-1.35958	3.97709	-5.77635	2.07362e-08	2.0055e-07	8.89748	-5.60574	CD4_CTL
ARL6	-1.32899	3.88904	-5.77656	2.07767e-08	2.0076e-07	8.89674	-5.60541	CD4_CTL
TAB1	-1.3109	3.95344	-5.77259	2.11309e-08	2.03998e-07	8.88513	-5.60248	CD4_CTL
KBTBD3	-1.2399	4.37902	-5.77262	2.12099e-08	2.04576e-07	8.87488	-5.60183	CD4_CTL
ZDHHC16	-1.25157	4.312	-5.77158	2.12641e-08	2.04914e-07	8.87354	-5.60139	CD4_CTL
AC142528.1	-1.25823	3.96825	-5.77078	2.13945e-08	2.05985e-07	8.88021	-5.60033	CD4_CTL
ZNF248	-1.3246	3.89577	-5.76966	2.14814e-08	2.0648e-07	8.87191	-5.59963	CD4_CTL
SEMA4F	-1.36291	3.80502	-5.7696	2.14846e-08	2.0648e-07	8.87193	-5.5996	CD4_CTL
TSNARE1	-1.34148	3.84465	-5.76945	2.15793e-08	2.07204e-07	8.86272	-5.59884	CD4_CTL
PANX1	-1.30455	4.10683	-5.76718	2.18035e-08	2.09169e-07	8.84822	-5.59705	CD4_CTL
AIM2	-1.3269	4.21183	-5.76558	2.19248e-08	2.10144e-07	8.84637	-5.59608	CD4_CTL
PIDD	-1.25017	4.22091	-5.7639	2.21366e-08	2.11984e-07	8.8373	-5.59442	CD4_CTL
AC009133.14	-1.2978	4.06362	-5.76149	2.24181e-08	2.14487e-07	8.8251	-5.59222	CD4_CTL
CPT1B	-1.32827	3.84584	-5.75966	2.26441e-08	2.16455e-07	8.82565	-5.59048	CD4_CTL
AL139099.1	-1.29337	3.85376	-5.75894	2.27173e-08	2.16961e-07	8.81712	-5.58992	CD4_CTL
WDR24	-1.33949	3.872	-5.75716	2.29428e-08	2.18919e-07	8.81386	-5.58821	CD4_CTL
MIEF2	-1.29615	4.04268	-5.75716	2.29789e-08	2.19049e-07	8.80807	-5.58793	CD4_CTL
PHF13	-1.25734	4.22661	-5.75624	2.29974e-08	2.19049e-07	8.79258	-5.58779	CD4_CTL
AC078883.3	-1.37143	3.86288	-5.75671	2.30342e-08	2.19205e-07	8.80009	-5.58751	CD4_CTL
RP11-401F2.3	-1.28978	3.95615	-5.7554	2.31274e-08	2.19896e-07	8.80144	-5.58681	CD4_CTL
SV2A	-1.35187	3.9403	-5.75518	2.31942e-08	2.20335e-07	8.7936	-5.58631	CD4_CTL
BORA	-1.29381	3.92624	-5.75488	2.32311e-08	2.20489e-07	8.79637	-5.58604	CD4_CTL
RP11-390E23.6	-1.31176	3.88515	-5.75449	2.32602e-08	2.20569e-07	8.79835	-5.58582	CD4_CTL
RP13-188A5.1	-1.35544	4.01878	-5.75616	2.32872e-08	2.2063e-07	8.79111	-5.58562	CD4_CTL
RP11-298J20.3	-1.46438	4.11952	-5.75314	2.34345e-08	2.21829e-07	8.7869	-5.58452	CD4_CTL
KMO	-1.35072	3.81295	-5.75226	2.35489e-08	2.22714e-07	8.79026	-5.58367	CD4_CTL
NEK3	-1.36531	3.8642	-5.75292	2.35721e-08	2.22737e-07	8.77773	-5.5835	CD4_CTL
TIPARP-AS1	-1.30006	4.03774	-5.75185	2.37154e-08	2.23869e-07	8.76905	-5.58245	CD4_CTL
SNPH	-1.31298	3.92835	-5.75074	2.37339e-08	2.23869e-07	8.77883	-5.58231	CD4_CTL
HRASLS2	-1.38274	3.94806	-5.74821	2.40081e-08	2.26256e-07	8.76068	-5.58032	CD4_CTL
ZNF570	-1.32672	4.07466	-5.74783	2.40371e-08	2.2633e-07	8.75359	-5.58011	CD4_CTL
ANXA2	1.06675	7.09823	5.74973	2.40652e-08	2.26395e-07	8.6742	5.5799	CD4_CTL
INTS3	-1.23013	4.2967	-5.74407	2.45183e-08	2.30455e-07	8.73559	-5.57666	CD4_CTL
RP5-1068E13.7	-1.31488	4.01237	-5.74439	2.45928e-08	2.30952e-07	8.737	-5.57613	CD4_CTL
TPM2	-1.28548	3.94822	-5.7429	2.47772e-08	2.32479e-07	8.72579	-5.57483	CD4_CTL
FNTB	-1.3575	3.8681	-5.74236	2.49165e-08	2.33387e-07	8.72577	-5.57385	CD4_CTL
RP1-239B22.5	-1.30791	3.86408	-5.7414	2.49176e-08	2.33387e-07	8.733	-5.57385	CD4_CTL
RP11-1398P2.1	-1.2791	3.98009	-5.73999	2.50719e-08	2.34626e-07	8.71442	-5.57277	CD4_CTL
C14orf182	-1.38427	4.07155	-5.73968	2.51838e-08	2.35467e-07	8.71025	-5.572	CD4_CTL
CHST10	-1.35125	3.90219	-5.73933	2.52127e-08	2.35532e-07	8.72446	-5.5718	CD4_CTL
FANCG	-1.35175	3.87722	-5.7383	2.5312e-08	2.36253e-07	8.70793	-5.57111	CD4_CTL
SLC25A23	-1.33049	3.9775	-5.73994	2.54144e-08	2.37001e-07	8.70943	-5.57041	CD4_CTL
ZNF461	-1.33738	3.84314	-5.73747	2.54529e-08	2.37153e-07	8.71395	-5.57014	CD4_CTL
PIAS3	-1.32993	3.99533	-5.7372	2.54754e-08	2.37156e-07	8.71014	-5.56999	CD4_CTL
AGAP10	-1.35263	3.86288	-5.73626	2.56364e-08	2.38448e-07	8.69871	-5.56889	CD4_CTL
ZSCAN21	-1.31049	3.99023	-5.73563	2.57014e-08	2.38844e-07	8.69514	-5.56845	CD4_CTL
IRAK3	-1.29103	4.11475	-5.73487	2.59147e-08	2.40613e-07	8.68158	-5.56701	CD4_CTL
ZNF691	-1.31458	3.80383	-5.73443	2.59368e-08	2.40613e-07	8.68907	-5.56686	CD4_CTL
CRNDE	-1.34157	3.84836	-5.73356	2.59868e-08	2.40868e-07	8.69522	-5.56653	CD4_CTL
CCRN4L	-1.29492	4.15096	-5.73131	2.62241e-08	2.42857e-07	8.67427	-5.56494	CD4_CTL
CENPW	-1.27514	3.90892	-5.73149	2.62569e-08	2.4295e-07	8.68251	-5.56472	CD4_CTL
RP11-732M18.3	-1.26997	4.1849	-5.72858	2.66329e-08	2.46216e-07	8.65996	-5.56224	CD4_CTL
ZNF2	-1.31764	3.91179	-5.72865	2.66743e-08	2.46386e-07	8.66525	-5.56197	CD4_CTL
CRYBG3	-1.3658	3.88125	-5.72927	2.67718e-08	2.47052e-07	8.6572	-5.56134	CD4_CTL
NNT-AS1	-1.29866	4.23104	-5.72762	2.67926e-08	2.47052e-07	8.65194	-5.5612	CD4_CTL
IDE	-1.28086	4.23813	-5.727	2.68482e-08	2.47351e-07	8.64245	-5.56084	CD4_CTL
C12orf75	1.01664	8.06112	5.72647	2.69225e-08	2.47821e-07	8.52836	5.56036	CD4_CTL
RP1-187B23.1	-1.31337	4.15003	-5.72665	2.69683e-08	2.4803e-07	8.65011	-5.56006	CD4_CTL
ATAT1	-1.2802	4.09639	-5.72589	2.70566e-08	2.48478e-07	8.65105	-5.55949	CD4_CTL
ZNF234	-1.30722	4.03733	-5.72573	2.70714e-08	2.48478e-07	8.64374	-5.55939	CD4_CTL
TECPR2	-1.25705	4.0584	-5.72543	2.70868e-08	2.48478e-07	8.64653	-5.55929	CD4_CTL
CD244	-1.30878	4.47934	-5.72492	2.71218e-08	2.48586e-07	8.63	-5.55907	CD4_CTL
NOL6	-1.27021	4.00444	-5.7246	2.72067e-08	2.4915e-07	8.6446	-5.55852	CD4_CTL
ZNF710	-1.28916	3.93118	-5.72424	2.72789e-08	2.49598e-07	8.64156	-5.55806	CD4_CTL
CPEB3	-1.30081	4.01117	-5.72448	2.74541e-08	2.50986e-07	8.63265	-5.55694	CD4_CTL
TOR4A	-1.33595	3.96033	-5.72327	2.75197e-08	2.51284e-07	8.62981	-5.55653	CD4_CTL
KHDC1	-1.34496	3.83131	-5.72254	2.75338e-08	2.51284e-07	8.63351	-5.55644	CD4_CTL
TET3	-1.35879	4.05881	-5.72346	2.76616e-08	2.52179e-07	8.62601	-5.55563	CD4_CTL
FAM135A	-1.30599	4.0939	-5.72158	2.7679e-08	2.52179e-07	8.61919	-5.55552	CD4_CTL
CKAP4	-1.26779	4.39957	-5.72041	2.78263e-08	2.53305e-07	8.60814	-5.55459	CD4_CTL
DCLRE1A	-1.31607	3.85106	-5.71879	2.80692e-08	2.55298e-07	8.6148	-5.55307	CD4_CTL
ZNF133	-1.35197	3.80905	-5.71691	2.83595e-08	2.5772e-07	8.61225	-5.55127	CD4_CTL
RP11-802E16.3	-1.37348	3.82087	-5.7174	2.84301e-08	2.58141e-07	8.6016	-5.55084	CD4_CTL
NT5E	-1.3644	3.89037	-5.7169	2.84562e-08	2.58159e-07	8.59952	-5.55068	CD4_CTL
SRD5A1	-1.30614	3.94822	-5.71619	2.84828e-08	2.58181e-07	8.59697	-5.55052	CD4_CTL
ACVR1	-1.30834	4.01627	-5.71429	2.87596e-08	2.6047e-07	8.58717	-5.54882	CD4_CTL
DPY19L4	-1.33139	3.95602	-5.71173	2.92044e-08	2.64274e-07	8.57137	-5.54614	CD4_CTL
GEMIN5	-1.29589	4.05318	-5.70932	2.94939e-08	2.66668e-07	8.56739	-5.54441	CD4_CTL
hsa-mir-1199	-1.36138	3.91923	-5.70897	2.95617e-08	2.67055e-07	8.5703	-5.54401	CD4_CTL
TRIB1	-1.29324	3.98291	-5.70469	3.02606e-08	2.73137e-07	8.54454	-5.53992	CD4_CTL
MCF2L2	-1.37449	3.79081	-5.70239	3.06264e-08	2.76206e-07	8.53117	-5.53782	CD4_CTL
FLJ27365	-1.3277	3.96514	-5.70174	3.07063e-08	2.76693e-07	8.52573	-5.53736	CD4_CTL
RP11-763B22.4	-1.34011	3.91401	-5.701	3.08387e-08	2.77652e-07	8.52617	-5.53661	CD4_CTL
ABHD11	-1.28631	4.14714	-5.69941	3.10741e-08	2.79391e-07	8.5152	-5.53527	CD4_CTL
EXD3	-1.29338	3.92313	-5.6993	3.10842e-08	2.79391e-07	8.52024	-5.53522	CD4_CTL
SLC14A1	-1.37367	3.96124	-5.69625	3.15308e-08	2.83168e-07	8.49803	-5.53272	CD4_CTL
RP1-39G22.7	-1.2731	3.90489	-5.69603	3.16549e-08	2.83834e-07	8.49914	-5.53203	CD4_CTL
MZB1	-1.33378	3.96394	-5.6963	3.16754e-08	2.83834e-07	8.49536	-5.53191	CD4_CTL
ALG10	-1.29638	3.89829	-5.69563	3.17095e-08	2.83834e-07	8.50399	-5.53173	CD4_CTL
RP5-1180E21.5	-1.32303	4.00444	-5.69572	3.17112e-08	2.83834e-07	8.49838	-5.53172	CD4_CTL
ARSB	-1.32465	4.02941	-5.69406	3.20882e-08	2.86968e-07	8.48058	-5.52964	CD4_CTL
TBC1D24	-1.25114	3.89577	-5.69309	3.2135e-08	2.87146e-07	8.49075	-5.52939	CD4_CTL
RNASEK-C17orf49	-1.34258	3.8288	-5.69259	3.2233e-08	2.87781e-07	8.48241	-5.52885	CD4_CTL
TMEM194A	-1.28929	3.93118	-5.68912	3.28073e-08	2.92664e-07	8.47053	-5.52575	CD4_CTL
TNFRSF9	-1.28829	4.19523	-5.68776	3.30705e-08	2.94766e-07	8.45079	-5.52435	CD4_CTL
SHMT1	-1.31257	4.00595	-5.68827	3.31594e-08	2.95312e-07	8.45232	-5.52388	CD4_CTL
RPPH1	-1.25792	4.07334	-5.687	3.322e-08	2.95606e-07	8.45344	-5.52356	CD4_CTL
PUS7	-1.31186	3.98633	-5.68608	3.32521e-08	2.95645e-07	8.4522	-5.52339	CD4_CTL
RND1	-1.34191	4.0623	-5.68774	3.33414e-08	2.96192e-07	8.44822	-5.52292	CD4_CTL
ZCCHC4	-1.29087	4.03778	-5.68626	3.3401e-08	2.96475e-07	8.44309	-5.52261	CD4_CTL
TBCCD1	-1.30587	4.0995	-5.68569	3.34369e-08	2.96548e-07	8.43999	-5.52242	CD4_CTL
GANC	-1.33422	4.09909	-5.68325	3.37904e-08	2.99435e-07	8.42702	-5.52057	CD4_CTL
TCFL5	-1.28127	4.12135	-5.67879	3.45555e-08	3.05961e-07	8.40783	-5.51663	CD4_CTL
SUMF1	-1.29623	4.15885	-5.6784	3.49248e-08	3.08974e-07	8.39987	-5.51476	CD4_CTL
LILRB4	-1.32905	3.86288	-5.67714	3.51491e-08	3.10702e-07	8.4006	-5.51364	CD4_CTL
MCU	-1.2889	4.15844	-5.67553	3.52769e-08	3.11574e-07	8.38594	-5.513	CD4_CTL
FAM134B	-1.34656	4.23713	-5.67491	3.53827e-08	3.1225e-07	8.38066	-5.51247	CD4_CTL
ZMYM1	-1.35372	4.12289	-5.6751	3.54612e-08	3.12685e-07	8.38331	-5.51208	CD4_CTL
RP11-383J24.6	-1.33653	4.05513	-5.6747	3.55035e-08	3.128e-07	8.38428	-5.51187	CD4_CTL
N6AMT2	-1.25414	4.11865	-5.67324	3.56183e-08	3.13552e-07	8.38144	-5.51131	CD4_CTL
NACC2	-1.3021	4.03901	-5.6727	3.58522e-08	3.15352e-07	8.37707	-5.51015	CD4_CTL
LTA	-1.23094	4.14542	-5.67141	3.59179e-08	3.15669e-07	8.37036	-5.50983	CD4_CTL
NPIPB15	-1.38339	3.85106	-5.67109	3.60578e-08	3.16639e-07	8.37882	-5.50915	CD4_CTL
GMDS-AS1	-1.27539	4.12538	-5.6667	3.69834e-08	3.245e-07	8.34216	-5.50468	CD4_CTL
DIRC2	-1.23686	4.0152	-5.66455	3.7213e-08	3.26247e-07	8.34367	-5.50359	CD4_CTL
RHOBTB3	-1.33282	3.95854	-5.66401	3.73525e-08	3.27202e-07	8.34202	-5.50293	CD4_CTL
LSS	-1.28496	4.12189	-5.66272	3.75738e-08	3.28871e-07	8.32515	-5.50189	CD4_CTL
ABCC4	-1.31597	4.02029	-5.66106	3.80008e-08	3.32075e-07	8.31764	-5.4999	CD4_CTL
COX18	-1.26149	4.24197	-5.66118	3.80021e-08	3.32075e-07	8.31287	-5.49989	CD4_CTL
FAM220A	-1.31835	3.97036	-5.6598	3.81879e-08	3.33427e-07	8.31675	-5.49903	CD4_CTL
CRIP1	1.06769	9.22287	5.66179	3.8385e-08	3.34677e-07	8.17725	5.49813	CD4_CTL
KSR1	-1.26581	3.99413	-5.65891	3.83937e-08	3.34677e-07	8.31694	-5.49809	CD4_CTL
RP11-119F19.2	-1.34123	3.80694	-5.65693	3.88125e-08	3.38045e-07	8.30479	-5.49617	CD4_CTL
LINC01137	-1.24715	3.9499	-5.65642	3.88434e-08	3.38045e-07	8.30393	-5.49603	CD4_CTL
RPP40	-1.29352	3.81817	-5.65676	3.88913e-08	3.38187e-07	8.30964	-5.49581	CD4_CTL
RBM47	-1.29289	3.99413	-5.65738	3.89778e-08	3.38663e-07	8.29998	-5.49542	CD4_CTL
LINC00562	-1.28967	3.87722	-5.65525	3.91618e-08	3.39859e-07	8.30397	-5.49459	CD4_CTL
WRAP53	-1.25869	4.0191	-5.65498	3.9179e-08	3.39859e-07	8.2953	-5.49451	CD4_CTL
EPB41L2	-1.27091	3.98009	-5.65253	3.97135e-08	3.44216e-07	8.2863	-5.49212	CD4_CTL
hsa-mir-8072	-1.28623	3.92206	-5.65214	3.97816e-08	3.44527e-07	8.28551	-5.49182	CD4_CTL
OSCAR	-1.33307	3.86851	-5.65133	4.01728e-08	3.47633e-07	8.27259	-5.49009	CD4_CTL
IL21R-AS1	-1.28028	4.1052	-5.64993	4.02945e-08	3.48404e-07	8.2601	-5.48956	CD4_CTL
GSC	-1.3096	3.84867	-5.64894	4.04564e-08	3.49469e-07	8.26592	-5.48885	CD4_CTL
RP11-439A17.7	-1.24007	4.29722	-5.64838	4.05265e-08	3.49469e-07	8.25414	-5.48854	CD4_CTL
DHRS11	-1.27564	4.0623	-5.64853	4.05375e-08	3.49469e-07	8.26017	-5.48849	CD4_CTL
ISYNA1	-1.28023	4.12016	-5.65023	4.05484e-08	3.49469e-07	8.26248	-5.48845	CD4_CTL
RP11-498P14.3	-1.28476	3.87873	-5.64815	4.06342e-08	3.49925e-07	8.26728	-5.48807	CD4_CTL
ERBB2	-1.34939	3.84194	-5.64772	4.06843e-08	3.50075e-07	8.26506	-5.48786	CD4_CTL
TOMM40L	-1.29387	3.83924	-5.64754	4.07974e-08	3.50766e-07	8.26351	-5.48736	CD4_CTL
ACAD9	-1.26405	4.04123	-5.64251	4.18707e-08	3.59705e-07	8.23439	-5.48277	CD4_CTL
TMEM180	-1.25676	4.04526	-5.64165	4.19491e-08	3.60088e-07	8.22445	-5.48244	CD4_CTL
UBTD2	-1.23517	3.99533	-5.63988	4.23178e-08	3.62962e-07	8.22218	-5.4809	CD4_CTL
GDAP1	-1.26848	4.02862	-5.63973	4.24301e-08	3.63633e-07	8.21825	-5.48043	CD4_CTL
C16orf58	-1.26734	4.12176	-5.63677	4.30078e-08	3.68289e-07	8.20312	-5.47803	CD4_CTL
RP11-295P9.3	-1.30293	4.00558	-5.63639	4.31266e-08	3.6901e-07	8.19656	-5.47755	CD4_CTL
DOLK	-1.31491	3.88423	-5.63512	4.34936e-08	3.71706e-07	8.20253	-5.47605	CD4_CTL
C5orf51	-1.23268	4.08469	-5.63513	4.35112e-08	3.71706e-07	8.19573	-5.47597	CD4_CTL
HEATR6	-1.27346	3.98363	-5.63503	4.35542e-08	3.71776e-07	8.19016	-5.4758	CD4_CTL
RP11-35G9.3	-1.25632	4.13601	-5.63293	4.39957e-08	3.75245e-07	8.18027	-5.47401	CD4_CTL
C4orf21	-1.25593	3.98099	-5.62994	4.45626e-08	3.79777e-07	8.16817	-5.47174	CD4_CTL
DKFZP761J1410	-1.28932	3.89307	-5.62884	4.49534e-08	3.82802e-07	8.16877	-5.4702	CD4_CTL
HSPA2	-1.29283	3.90609	-5.6281	4.51377e-08	3.84066e-07	8.15865	-5.46947	CD4_CTL
RP13-638C3.4	-1.30029	3.92715	-5.6267	4.54728e-08	3.86609e-07	8.14944	-5.46816	CD4_CTL
TMEM237	-1.25504	4.06563	-5.62517	4.58011e-08	3.89091e-07	8.14965	-5.46689	CD4_CTL
ACSF2	-1.26967	3.98099	-5.62342	4.65069e-08	3.94773e-07	8.1324	-5.46417	CD4_CTL
MPI	-1.33586	4.19355	-5.62148	4.66923e-08	3.96032e-07	8.12454	-5.46347	CD4_CTL
STPG1	-1.28193	3.85898	-5.62107	4.68348e-08	3.96616e-07	8.1336	-5.46293	CD4_CTL
ZNF180	-1.28142	3.99011	-5.62202	4.68354e-08	3.96616e-07	8.1267	-5.46292	CD4_CTL
ZBTB5	-1.27307	4.01548	-5.61905	4.71711e-08	3.99143e-07	8.11592	-5.46166	CD4_CTL
RP11-104L21.3	-1.29244	3.86288	-5.61826	4.74859e-08	4.01488e-07	8.11381	-5.46048	CD4_CTL
SUV39H1	-1.28587	3.99803	-5.61744	4.76753e-08	4.02628e-07	8.11231	-5.45977	CD4_CTL
CENPQ	-1.24057	3.9796	-5.61735	4.7696e-08	4.02628e-07	8.11412	-5.45969	CD4_CTL
TMEM201	-1.28861	3.80383	-5.61688	4.78038e-08	4.0322e-07	8.11483	-5.45929	CD4_CTL
AC025335.1	-1.26952	3.88917	-5.61621	4.79601e-08	4.04219e-07	8.10837	-5.45871	CD4_CTL
SYNJ2	-1.23589	4.03433	-5.61481	4.83092e-08	4.0684e-07	8.09825	-5.45742	CD4_CTL
MPV17L2	-1.2877	3.97948	-5.61445	4.83837e-08	4.07147e-07	8.09753	-5.45715	CD4_CTL
ACP5	-1.29892	4.01237	-5.61435	4.86211e-08	4.08823e-07	8.08897	-5.45628	CD4_CTL
CCR1	-1.28477	3.97438	-5.61364	4.87069e-08	4.09222e-07	8.08583	-5.45597	CD4_CTL
FMN1	-1.35319	4.04887	-5.61212	4.89084e-08	4.10592e-07	8.07628	-5.45523	CD4_CTL
MTX3	-1.26286	4.09368	-5.60881	4.97468e-08	4.17303e-07	8.06411	-5.45221	CD4_CTL
ACOT7	-1.27239	4.1361	-5.60725	5.02508e-08	4.212e-07	8.05856	-5.45042	CD4_CTL
DPP4	-1.36205	4.03733	-5.60741	5.05752e-08	4.23556e-07	8.05272	-5.44928	CD4_CTL
CCDC136	-1.31498	3.85496	-5.60649	5.06111e-08	4.23556e-07	8.05355	-5.44915	CD4_CTL
FBF1	-1.30923	4.0623	-5.60563	5.08277e-08	4.25036e-07	8.04434	-5.44839	CD4_CTL
C19orf68	-1.29628	4.023	-5.60467	5.12041e-08	4.27849e-07	8.03944	-5.44708	CD4_CTL
KRBA1	-1.31931	3.87993	-5.60238	5.15688e-08	4.30559e-07	8.03417	-5.44581	CD4_CTL
ZDHHC23	-1.29931	4.01039	-5.60087	5.18501e-08	4.3257e-07	8.02733	-5.44485	CD4_CTL
AC113189.5	-1.29957	3.86288	-5.60073	5.19721e-08	4.33249e-07	8.02879	-5.44443	CD4_CTL
SLC12A6	-1.2481	4.10312	-5.5995	5.21918e-08	4.34742e-07	8.01592	-5.44368	CD4_CTL
RP11-872J21.3	-1.31824	3.80383	-5.59968	5.22779e-08	4.3512e-07	8.02756	-5.44338	CD4_CTL
EXO5	-1.23361	4.17142	-5.59911	5.23585e-08	4.35452e-07	8.00989	-5.44311	CD4_CTL
NGFR	-1.27648	3.95483	-5.59909	5.242e-08	4.35624e-07	8.02251	-5.4429	CD4_CTL
FLJ00104	-1.29031	3.97319	-5.59621	5.32045e-08	4.418e-07	8.00321	-5.44025	CD4_CTL
PRKAR1B	-1.30011	3.87332	-5.59558	5.33114e-08	4.42344e-07	8.00527	-5.4399	CD4_CTL
QPRT	-1.31046	3.92715	-5.59541	5.34571e-08	4.43209e-07	7.99827	-5.43941	CD4_CTL
EPB41L4A	-1.27292	4.03914	-5.59219	5.44257e-08	4.5089e-07	7.97806	-5.43621	CD4_CTL
RP11-4F5.2	-1.29702	4.12756	-5.59084	5.46807e-08	4.52651e-07	7.96864	-5.43538	CD4_CTL
CLEC4E	-1.30713	4.04645	-5.58899	5.51055e-08	4.55814e-07	7.96258	-5.434	CD4_CTL
SLC2A11	-1.23327	4.06633	-5.58938	5.51557e-08	4.55877e-07	7.96221	-5.43383	CD4_CTL
KHK	-1.29696	3.86288	-5.58827	5.54749e-08	4.58161e-07	7.96362	-5.43281	CD4_CTL
ZNF444	-1.28069	4.17531	-5.58614	5.60352e-08	4.62431e-07	7.95233	-5.43101	CD4_CTL
SLC39A11	-1.24095	4.05972	-5.58527	5.61928e-08	4.63374e-07	7.94458	-5.43051	CD4_CTL
TNFAIP8L2	-1.33782	3.8681	-5.58492	5.64247e-08	4.64927e-07	7.94953	-5.42978	CD4_CTL
RPGRIP1L	-1.24933	3.92715	-5.58415	5.66186e-08	4.66166e-07	7.94489	-5.42916	CD4_CTL
YAE1D1	-1.22958	3.9814	-5.58385	5.67136e-08	4.66588e-07	7.94727	-5.42886	CD4_CTL
CORO2A	-1.28236	3.9442	-5.58325	5.68275e-08	4.67166e-07	7.94117	-5.42851	CD4_CTL
TMEM254	-1.28456	3.97979	-5.58283	5.69918e-08	4.68157e-07	7.93427	-5.42799	CD4_CTL
AC004893.11	-1.25946	3.83911	-5.58166	5.73371e-08	4.70631e-07	7.93668	-5.42691	CD4_CTL
SRC	-1.29286	3.85496	-5.58031	5.78323e-08	4.74332e-07	7.92508	-5.42538	CD4_CTL
SUFU	-1.3514	4.07412	-5.57813	5.83934e-08	4.78566e-07	7.91107	-5.42365	CD4_CTL
C2orf43	-1.28699	3.95794	-5.57713	5.86596e-08	4.80314e-07	7.9078	-5.42284	CD4_CTL
GEMIN4	-1.2825	3.90219	-5.57722	5.86965e-08	4.80314e-07	7.91765	-5.42273	CD4_CTL
SCCPDH	-1.31416	4.25855	-5.57797	5.88975e-08	4.81589e-07	7.90291	-5.42212	CD4_CTL
HLCS	-1.23852	4.30061	-5.57565	5.91021e-08	4.82893e-07	7.89318	-5.4215	CD4_CTL
MARS2	-1.30474	3.88904	-5.57539	5.92451e-08	4.83691e-07	7.90286	-5.42106	CD4_CTL
SGK223	-1.25195	3.94822	-5.57506	5.93372e-08	4.84074e-07	7.8973	-5.42079	CD4_CTL
STYXL1	-1.29351	4.04255	-5.57268	6.00337e-08	4.89382e-07	7.88992	-5.4187	CD4_CTL
LA16c-358B7.3	-1.31914	3.89348	-5.57097	6.06209e-08	4.93508e-07	7.88706	-5.41696	CD4_CTL
PIF1	-1.36732	3.86691	-5.57153	6.06322e-08	4.93508e-07	7.88137	-5.41693	CD4_CTL
GPAM	-1.2476	3.86691	-5.57021	6.07645e-08	4.94209e-07	7.87756	-5.41654	CD4_CTL
ZNF473	-1.2904	3.96124	-5.5686	6.16526e-08	5.01051e-07	7.86437	-5.41394	CD4_CTL
CYSLTR1	-1.3566	4.00206	-5.56709	6.17508e-08	5.01467e-07	7.86222	-5.41366	CD4_CTL
MALAT1	0.724506	16.1652	5.56656	6.23099e-08	5.05624e-07	7.49763	5.41204	CD4_CTL
HEY2	-1.32429	3.84465	-5.565	6.25092e-08	5.06856e-07	7.85836	-5.41147	CD4_CTL
CCDC86	-1.2821	3.91131	-5.56338	6.30222e-08	5.1044e-07	7.84265	-5.41001	CD4_CTL
RP11-312O7.2	-1.26055	3.91143	-5.56348	6.30468e-08	5.1044e-07	7.84595	-5.40994	CD4_CTL
MLTK	-1.26572	4.1293	-5.56272	6.32591e-08	5.11669e-07	7.83409	-5.40934	CD4_CTL
POT1	-1.34003	4.12415	-5.56234	6.32943e-08	5.11669e-07	7.83071	-5.40924	CD4_CTL
ABHD8	-1.29757	3.97948	-5.56145	6.35599e-08	5.13428e-07	7.83066	-5.40849	CD4_CTL
SENP3	-1.22495	4.12941	-5.56006	6.41491e-08	5.17795e-07	7.82325	-5.40683	CD4_CTL
CACNA1C-AS2	-1.29902	3.89307	-5.55949	6.43164e-08	5.18433e-07	7.82614	-5.40637	CD4_CTL
RASGRF2	-1.2496	4.09249	-5.55914	6.43251e-08	5.18433e-07	7.81611	-5.40634	CD4_CTL
DND1	-1.29269	4.03147	-5.557	6.51865e-08	5.2498e-07	7.80921	-5.40396	CD4_CTL
USP40	-1.30256	3.85257	-5.55591	6.56073e-08	5.27971e-07	7.80531	-5.4028	CD4_CTL
GGT1	-1.2913	4.00325	-5.55497	6.58018e-08	5.29138e-07	7.79803	-5.40227	CD4_CTL
FUCA2	-1.23845	4.1711	-5.55431	6.58855e-08	5.29412e-07	7.79437	-5.40204	CD4_CTL
ZNF169	-1.24786	4.10148	-5.55396	6.61192e-08	5.30891e-07	7.79507	-5.40141	CD4_CTL
FBXL18	-1.25481	4.01759	-5.55357	6.63651e-08	5.32188e-07	7.79163	-5.40074	CD4_CTL
XKR6	-1.30452	4.00338	-5.55316	6.64268e-08	5.32188e-07	7.78761	-5.40058	CD4_CTL
RP11-661A12.14	-1.28679	3.8288	-5.55332	6.64301e-08	5.32188e-07	7.79928	-5.40057	CD4_CTL
NOP14-AS1	-1.20341	4.15076	-5.55289	6.64991e-08	5.32342e-07	7.78345	-5.40038	CD4_CTL
RILP	-1.28009	3.8288	-5.55262	6.66188e-08	5.32901e-07	7.79149	-5.40006	CD4_CTL
LOXL1-AS1	-1.24538	3.97426	-5.55244	6.66868e-08	5.33046e-07	7.79228	-5.39988	CD4_CTL
GLB1L2	-1.33048	3.93898	-5.55201	6.71124e-08	5.36046e-07	7.78316	-5.39874	CD4_CTL
SEMA4B	-1.24643	3.89307	-5.54938	6.78413e-08	5.41463e-07	7.77878	-5.3968	CD4_CTL
TLR2	-1.30483	3.93898	-5.54871	6.78975e-08	5.41508e-07	7.76729	-5.39665	CD4_CTL
FAM184B	-1.29012	4.37292	-5.54787	6.82774e-08	5.44132e-07	7.75867	-5.39565	CD4_CTL
TMEM164	-1.27601	3.91282	-5.54614	6.88654e-08	5.48409e-07	7.76384	-5.39411	CD4_CTL
SLC9A3R2	-1.26981	3.89307	-5.54586	6.89293e-08	5.4841e-07	7.76203	-5.39394	CD4_CTL
RP11-46C24.7	-1.31952	3.8642	-5.54624	6.89682e-08	5.4841e-07	7.75654	-5.39384	CD4_CTL
CTB-113I20.2	-1.32038	4.07412	-5.54583	6.92211e-08	5.50011e-07	7.74936	-5.39318	CD4_CTL
SDCBP2-AS1	-1.35769	3.85496	-5.54434	6.95477e-08	5.52097e-07	7.7519	-5.39234	CD4_CTL
MOK	-1.25218	4.08095	-5.54499	6.95869e-08	5.52097e-07	7.74405	-5.39223	CD4_CTL
IPO11	-1.25905	4.08456	-5.54294	6.99248e-08	5.54229e-07	7.73852	-5.39136	CD4_CTL
SLC12A4	-1.30545	3.84314	-5.54294	6.99593e-08	5.54229e-07	7.74303	-5.39128	CD4_CTL
GFOD1	-1.20923	4.34344	-5.54205	7.03216e-08	5.56687e-07	7.73156	-5.39035	CD4_CTL
ZNF513	-1.27158	3.9796	-5.54161	7.03932e-08	5.56841e-07	7.73155	-5.39016	CD4_CTL
USP18	-1.30027	4.18834	-5.54083	7.07975e-08	5.59625e-07	7.73251	-5.38914	CD4_CTL
USP30	-1.27228	3.97036	-5.5401	7.09769e-08	5.60629e-07	7.73153	-5.38868	CD4_CTL
DUS4L	-1.24924	3.98231	-5.53887	7.14143e-08	5.63666e-07	7.72036	-5.38758	CD4_CTL
ZNF674-AS1	-1.2714	4.13701	-5.53596	7.26956e-08	5.73356e-07	7.7018	-5.38438	CD4_CTL
RDH5	-1.31606	3.943	-5.53538	7.27979e-08	5.7342e-07	7.70494	-5.38412	CD4_CTL
MED14-AS1	-1.27763	3.89889	-5.53516	7.28109e-08	5.7342e-07	7.70549	-5.38409	CD4_CTL
CD27-AS1	-1.27532	3.97828	-5.53505	7.29054e-08	5.73741e-07	7.70268	-5.38386	CD4_CTL
RHOU	-1.22961	4.0329	-5.53468	7.29593e-08	5.73742e-07	7.6966	-5.38373	CD4_CTL
AP4S1	-1.26066	4.23002	-5.53366	7.33685e-08	5.76536e-07	7.69212	-5.38272	CD4_CTL
SNAI1	-1.31415	3.86018	-5.53325	7.35718e-08	5.77709e-07	7.69849	-5.38222	CD4_CTL
GFM2	-1.20543	4.26213	-5.5324	7.37335e-08	5.78554e-07	7.68435	-5.38183	CD4_CTL
PGAP2	-1.27746	4.15273	-5.53222	7.39028e-08	5.79344e-07	7.68474	-5.38141	CD4_CTL
CEACAM21	-1.28729	3.9481	-5.53224	7.39426e-08	5.79344e-07	7.689	-5.38132	CD4_CTL
BLM	-1.30057	3.92715	-5.53139	7.42647e-08	5.81371e-07	7.68511	-5.38054	CD4_CTL
LINC00094	-1.22138	4.12447	-5.53129	7.43102e-08	5.81371e-07	7.68157	-5.38043	CD4_CTL
SH3BGRL3	0.891248	10.0794	5.53079	7.44839e-08	5.82304e-07	7.4934	5.38	CD4_CTL
MAP3K12	-1.26837	3.88904	-5.53062	7.45476e-08	5.82376e-07	7.68409	-5.37985	CD4_CTL
C12orf68	-1.27315	4.23946	-5.53012	7.48109e-08	5.84006e-07	7.66811	-5.37922	CD4_CTL
HARBI1	-1.30356	3.86288	-5.52863	7.53431e-08	5.87731e-07	7.67594	-5.37794	CD4_CTL
CCDC180	-1.27523	3.90741	-5.52824	7.54925e-08	5.88467e-07	7.66942	-5.37758	CD4_CTL
SMG9	-1.31487	4.00325	-5.52876	7.56207e-08	5.89037e-07	7.66841	-5.37728	CD4_CTL
AC096772.6	-1.30074	3.93105	-5.52738	7.58024e-08	5.90022e-07	7.66516	-5.37684	CD4_CTL
ZNF253	-1.22799	4.26021	-5.52694	7.59378e-08	5.90646e-07	7.65478	-5.37652	CD4_CTL
GRAP	-1.2788	4.01771	-5.52619	7.63997e-08	5.93806e-07	7.65522	-5.37543	CD4_CTL
SGSM1	-1.28599	3.9469	-5.52559	7.66514e-08	5.9533e-07	7.65575	-5.37484	CD4_CTL
CEP41	-1.25122	3.93898	-5.52364	7.72627e-08	5.99642e-07	7.65174	-5.37341	CD4_CTL
RAB40C	-1.29714	4.01388	-5.52278	7.80887e-08	6.05612e-07	7.63964	-5.37149	CD4_CTL
PPAP2A	-1.24678	4.01369	-5.52128	7.81923e-08	6.05976e-07	7.63389	-5.37125	CD4_CTL
KBTBD7	-1.24657	4.15154	-5.52066	7.84803e-08	6.07767e-07	7.62824	-5.37059	CD4_CTL
ENPP5	-1.26556	3.92432	-5.51928	7.899e-08	6.11271e-07	7.63091	-5.36942	CD4_CTL
CCDC71	-1.19659	3.97618	-5.51852	7.9367e-08	6.13744e-07	7.62836	-5.36856	CD4_CTL
PPARGC1B	-1.28737	3.85106	-5.51647	8.02656e-08	6.19819e-07	7.61866	-5.36653	CD4_CTL
RP11-498P14.5	-1.2918	3.85628	-5.51623	8.02685e-08	6.19819e-07	7.61762	-5.36652	CD4_CTL
SCD5	-1.3311	3.99322	-5.51569	8.05281e-08	6.21374e-07	7.6079	-5.36594	CD4_CTL
ZBTB26	-1.27802	3.86288	-5.51531	8.06518e-08	6.2188e-07	7.61339	-5.36566	CD4_CTL
USP9Y	-1.27387	3.99023	-5.51459	8.08312e-08	6.22814e-07	7.59898	-5.36526	CD4_CTL
PROCA1	-1.31673	3.91131	-5.51509	8.08915e-08	6.22829e-07	7.6038	-5.36513	CD4_CTL
SUMO2	0.954754	8.53471	5.51625	8.12427e-08	6.25084e-07	7.47788	5.36435	CD4_CTL
ZNF117	-1.23851	3.9364	-5.51297	8.15616e-08	6.26845e-07	7.59969	-5.36364	CD4_CTL
AC017002.1	-1.25759	3.97347	-5.51317	8.1589e-08	6.26845e-07	7.59688	-5.36358	CD4_CTL
ZNF202	-1.25095	3.87603	-5.51179	8.20824e-08	6.30183e-07	7.59682	-5.36249	CD4_CTL
HSBP1L1	-1.21464	4.19503	-5.50824	8.36336e-08	6.41631e-07	7.56894	-5.35911	CD4_CTL
KBTBD8	-1.21593	4.21097	-5.50858	8.3882e-08	6.43033e-07	7.56355	-5.35857	CD4_CTL
SPICE1	-1.23475	4.20341	-5.50778	8.39367e-08	6.43033e-07	7.56033	-5.35845	CD4_CTL
MEF2C	-1.25222	3.83792	-5.50665	8.42815e-08	6.45212e-07	7.56846	-5.35771	CD4_CTL
RP1-241P17.4	-1.26287	3.87603	-5.50566	8.47328e-08	6.48203e-07	7.56638	-5.35675	CD4_CTL
C2orf44	-1.28547	3.86823	-5.50586	8.47954e-08	6.48218e-07	7.56174	-5.35662	CD4_CTL
PCOLCE	-1.25546	4.02538	-5.50529	8.48907e-08	6.48482e-07	7.56118	-5.35641	CD4_CTL
TADA1	-1.26136	4.05749	-5.50461	8.52865e-08	6.5104e-07	7.55076	-5.35557	CD4_CTL
SPP1	-1.34222	4.00182	-5.5054	8.53531e-08	6.51084e-07	7.55508	-5.35543	CD4_CTL
IFT122	-1.26376	3.93508	-5.50474	8.54714e-08	6.51521e-07	7.55413	-5.35518	CD4_CTL
ALKBH1	-1.22251	4.08156	-5.50377	8.56881e-08	6.52637e-07	7.54823	-5.35472	CD4_CTL
COX10	-1.24926	4.21967	-5.50324	8.57399e-08	6.52637e-07	7.54152	-5.35461	CD4_CTL
NSMF	-1.24543	4.3215	-5.50159	8.64075e-08	6.5725e-07	7.52802	-5.35321	CD4_CTL
NDUFB2-AS1	-1.33836	3.872	-5.50201	8.66642e-08	6.58734e-07	7.5418	-5.35267	CD4_CTL
FGGY	-1.30583	3.85106	-5.50094	8.68963e-08	6.60029e-07	7.53774	-5.35219	CD4_CTL
FAM184A	-1.2675	3.84625	-5.50036	8.70341e-08	6.60606e-07	7.54186	-5.3519	CD4_CTL
AC009948.5	-1.26628	3.88515	-5.5001	8.72662e-08	6.61898e-07	7.5383	-5.35142	CD4_CTL
ALDOC	-1.24511	4.15022	-5.49829	8.81957e-08	6.68045e-07	7.5177	-5.3495	CD4_CTL
CEP85	-1.25843	3.97996	-5.49859	8.82402e-08	6.68045e-07	7.52379	-5.34941	CD4_CTL
ZNF550	-1.30411	4.04123	-5.49772	8.82642e-08	6.68045e-07	7.52505	-5.34936	CD4_CTL
PRKAB1	-1.2168	4.07023	-5.49613	8.8995e-08	6.73099e-07	7.51279	-5.34787	CD4_CTL
RP11-1143G9.4	-1.23458	4.09129	-5.496	8.93725e-08	6.75476e-07	7.50717	-5.3471	CD4_CTL
PARPBP	-1.25073	3.83672	-5.49482	8.95516e-08	6.76352e-07	7.51077	-5.34674	CD4_CTL
ROBO3	-1.26286	3.89697	-5.49476	8.96209e-08	6.76397e-07	7.51364	-5.3466	CD4_CTL
SEPSECS	-1.26098	3.90609	-5.49439	8.97207e-08	6.76673e-07	7.51127	-5.3464	CD4_CTL
MAP3K10	-1.29267	4.01339	-5.49428	8.99875e-08	6.78206e-07	7.50048	-5.34586	CD4_CTL
ST7-OT4	-1.26862	3.85509	-5.49398	9.01541e-08	6.78983e-07	7.50369	-5.34553	CD4_CTL
BCAS4	-1.24941	4.30151	-5.49449	9.0557e-08	6.81156e-07	7.49357	-5.34472	CD4_CTL
SPRYD4	-1.25647	3.93389	-5.49286	9.05701e-08	6.81156e-07	7.50315	-5.34469	CD4_CTL
ID3	-1.27646	4.40924	-5.49181	9.08513e-08	6.8279e-07	7.47756	-5.34413	CD4_CTL
AARS	-1.23397	4.01117	-5.49152	9.10973e-08	6.84158e-07	7.49362	-5.34364	CD4_CTL
EVA1B	-1.21	4.2625	-5.49008	9.15513e-08	6.87085e-07	7.47741	-5.34274	CD4_CTL
AURKA	-1.28446	3.872	-5.48956	9.20418e-08	6.90281e-07	7.4836	-5.34177	CD4_CTL
QRSL1	-1.172	4.36747	-5.48942	9.26307e-08	6.9421e-07	7.46845	-5.34062	CD4_CTL
QPCT	-1.25619	4.16311	-5.4878	9.28543e-08	6.95398e-07	7.4691	-5.34018	CD4_CTL
DMTN	-1.28639	3.99023	-5.48843	9.30311e-08	6.96235e-07	7.47205	-5.33984	CD4_CTL
C6orf57	-1.23915	3.92055	-5.48717	9.32123e-08	6.97102e-07	7.47536	-5.33948	CD4_CTL
CXorf57	-1.21696	4.08324	-5.48518	9.38677e-08	7.0138e-07	7.46056	-5.33821	CD4_CTL
PEX10	-1.21664	4.03384	-5.48535	9.39154e-08	7.0138e-07	7.46162	-5.33812	CD4_CTL
TRMT61A	-1.205	4.07545	-5.48411	9.4804e-08	7.07521e-07	7.45766	-5.33641	CD4_CTL
MTM1	-1.25973	4.1342	-5.48452	9.49985e-08	7.08478e-07	7.4497	-5.33604	CD4_CTL
CD52	0.949788	10.3422	5.48673	9.52546e-08	7.09892e-07	7.27936	5.33555	CD4_CTL
CD40	-1.27744	3.98891	-5.48213	9.57349e-08	7.12975e-07	7.44436	-5.33464	CD4_CTL
TRMT10A	-1.25356	4.00325	-5.48151	9.59038e-08	7.13735e-07	7.44173	-5.33432	CD4_CTL
ZSCAN25	-1.23601	3.97125	-5.48139	9.60911e-08	7.14631e-07	7.43902	-5.33396	CD4_CTL
RP11-386I14.4	-1.22378	3.97828	-5.47985	9.66412e-08	7.18223e-07	7.43789	-5.33293	CD4_CTL
KIR2DL2	-1.29819	4.0147	-5.47844	9.74184e-08	7.23496e-07	7.4297	-5.33147	CD4_CTL
TRIM32	-1.30074	3.92986	-5.47678	9.8335e-08	7.29796e-07	7.42044	-5.32977	CD4_CTL
ACACA	-1.27143	4.05438	-5.47655	9.84967e-08	7.30489e-07	7.41417	-5.32948	CD4_CTL
SLC16A6	-1.2256	4.16601	-5.47493	9.89423e-08	7.33284e-07	7.40594	-5.32866	CD4_CTL
RP11-400F19.6	-1.24961	3.97306	-5.47504	9.91094e-08	7.34014e-07	7.41181	-5.32835	CD4_CTL
FANCB	-1.29271	3.85898	-5.4736	9.98251e-08	7.38457e-07	7.40635	-5.32704	CD4_CTL
FAM21A	-1.20479	4.17289	-5.47321	9.98475e-08	7.38457e-07	7.39572	-5.327	CD4_CTL
ETV7	-1.19109	3.99652	-5.4725	1.00357e-07	7.41714e-07	7.40339	-5.32608	CD4_CTL
HCG11	-1.21269	3.99426	-5.47131	1.0096e-07	7.45261e-07	7.39689	-5.32499	CD4_CTL
ZNF429	-1.26532	4.1022	-5.47155	1.00977e-07	7.45261e-07	7.38887	-5.32496	CD4_CTL
ABHD6	-1.24015	3.99023	-5.4701	1.01583e-07	7.49072e-07	7.39208	-5.32387	CD4_CTL
DECR2	-1.28161	3.83402	-5.47006	1.01633e-07	7.49072e-07	7.39286	-5.32378	CD4_CTL
SULT1A1	-1.25475	4.04929	-5.46941	1.02103e-07	7.52017e-07	7.37851	-5.32294	CD4_CTL
FAM13A-AS1	-1.27654	3.92194	-5.46809	1.02575e-07	7.5497e-07	7.37704	-5.3221	CD4_CTL
TRAPPC9	-1.1928	4.44123	-5.46699	1.03103e-07	7.58338e-07	7.35841	-5.32117	CD4_CTL
TTC9	-1.29913	3.9092	-5.46742	1.03602e-07	7.61481e-07	7.37467	-5.32029	CD4_CTL
DNASE1L1	-1.26294	4.04837	-5.46268	1.05423e-07	7.74337e-07	7.35195	-5.31712	CD4_CTL
TIMM21	-1.20479	4.14242	-5.46187	1.05916e-07	7.77423e-07	7.34393	-5.31627	CD4_CTL
FAM185A	-1.22087	4.00728	-5.46152	1.06234e-07	7.79216e-07	7.34242	-5.31572	CD4_CTL
CTD-2341M24.1	-1.20269	4.01951	-5.45868	1.07648e-07	7.8905e-07	7.33568	-5.31332	CD4_CTL
HIST1H2AG	-1.26747	4.1212	-5.45759	1.08276e-07	7.93112e-07	7.31989	-5.31226	CD4_CTL
CATSPER2	-1.23951	3.99023	-5.4564	1.08917e-07	7.97256e-07	7.32548	-5.31118	CD4_CTL
KIAA0556	-1.25369	3.98218	-5.45559	1.09174e-07	7.98591e-07	7.31835	-5.31075	CD4_CTL
NDUFAF1	-1.21984	4.33758	-5.45373	1.10427e-07	8.07202e-07	7.30188	-5.30867	CD4_CTL
IPO13	-1.25817	3.99454	-5.45259	1.11049e-07	8.11195e-07	7.30205	-5.30765	CD4_CTL
VEGFA	-1.16439	4.08769	-5.4507	1.11854e-07	8.1652e-07	7.29219	-5.30633	CD4_CTL
C2orf27A	-1.27881	3.87993	-5.44937	1.1283e-07	8.2308e-07	7.28973	-5.30475	CD4_CTL
TMEM106A	-1.24026	4.10005	-5.44916	1.12988e-07	8.23672e-07	7.2884	-5.30449	CD4_CTL
ADAT3	-1.2331	3.96317	-5.44856	1.13121e-07	8.24077e-07	7.28282	-5.30428	CD4_CTL
ITPKC	-1.24423	3.8998	-5.44692	1.14153e-07	8.30825e-07	7.27528	-5.30262	CD4_CTL
DYRK3	-1.25301	3.99976	-5.44681	1.14275e-07	8.30825e-07	7.27152	-5.30242	CD4_CTL
METTL22	-1.22445	3.93508	-5.44696	1.1428e-07	8.30825e-07	7.28174	-5.30242	CD4_CTL
SETMAR	-1.26761	3.92986	-5.44508	1.15236e-07	8.36551e-07	7.26615	-5.3009	CD4_CTL
RP11-127B20.3	-1.19603	3.96137	-5.44503	1.15302e-07	8.36551e-07	7.26746	-5.30079	CD4_CTL
ZNF212	-1.25658	4.06752	-5.44513	1.15303e-07	8.36551e-07	7.26369	-5.30079	CD4_CTL
P4HA3	-1.28082	3.89816	-5.4448	1.1549e-07	8.3734e-07	7.27107	-5.30049	CD4_CTL
GIN1	-1.2427	3.92445	-5.44451	1.15631e-07	8.37793e-07	7.26583	-5.30027	CD4_CTL
RP11-468E2.5	-1.21897	3.85106	-5.44339	1.1642e-07	8.42943e-07	7.26478	-5.29903	CD4_CTL
ZNF333	-1.25089	4.04423	-5.4418	1.17305e-07	8.48773e-07	7.25037	-5.29765	CD4_CTL
RP11-554J4.1	-1.20935	4.16047	-5.44088	1.17843e-07	8.51642e-07	7.24218	-5.29681	CD4_CTL
TMEM185B	-1.27983	4.05048	-5.44157	1.17861e-07	8.51642e-07	7.246	-5.29678	CD4_CTL
FAM50B	-1.26193	3.84103	-5.43941	1.18675e-07	8.56943e-07	7.24239	-5.29553	CD4_CTL
GID4	-1.23348	4.09831	-5.43915	1.18872e-07	8.57787e-07	7.23391	-5.29522	CD4_CTL
RAMP1	-1.23946	4.45928	-5.43912	1.18978e-07	8.57972e-07	7.22512	-5.29506	CD4_CTL
GTPBP2	-1.20828	4.0285	-5.4379	1.19354e-07	8.59926e-07	7.23124	-5.29448	CD4_CTL
FECH	-1.15118	4.32034	-5.43829	1.1941e-07	8.59926e-07	7.22791	-5.2944	CD4_CTL
C10orf95	-1.21636	4.10353	-5.43592	1.20712e-07	8.68717e-07	7.22107	-5.29242	CD4_CTL
KIAA0753	-1.2559	3.91684	-5.43578	1.21181e-07	8.71507e-07	7.22205	-5.29171	CD4_CTL
RP11-95D17.1	-1.20075	3.93795	-5.43327	1.22838e-07	8.82829e-07	7.20974	-5.28922	CD4_CTL
ZNF614	-1.23371	4.13371	-5.42919	1.25318e-07	9.00048e-07	7.18493	-5.28556	CD4_CTL
FAR2	-1.22762	3.88395	-5.42631	1.26765e-07	9.09828e-07	7.17941	-5.28346	CD4_CTL
PRMT6	-1.22307	4.35529	-5.42511	1.27952e-07	9.17734e-07	7.16006	-5.28176	CD4_CTL
AC013264.2	-1.23403	4.09519	-5.42323	1.2897e-07	9.24413e-07	7.15816	-5.2803	CD4_CTL
PHF7	-1.23053	4.01807	-5.4212	1.3015e-07	9.32244e-07	7.1511	-5.27864	CD4_CTL
ST6GALNAC4	-1.1795	4.12789	-5.42085	1.30417e-07	9.32993e-07	7.147	-5.27826	CD4_CTL
C11orf24	-1.21385	4.07453	-5.42134	1.30429e-07	9.32993e-07	7.14977	-5.27824	CD4_CTL
PPP2R3B	-1.23316	3.97709	-5.4201	1.30643e-07	9.33904e-07	7.14535	-5.27794	CD4_CTL
COLGALT1	-1.22144	4.023	-5.41972	1.30844e-07	9.34042e-07	7.14158	-5.27766	CD4_CTL
EEF2K	-1.25223	3.94942	-5.42031	1.30957e-07	9.34042e-07	7.14756	-5.2775	CD4_CTL
SPDYA	-1.30814	3.85496	-5.42013	1.30975e-07	9.34042e-07	7.149	-5.27748	CD4_CTL
NAB2	-1.21237	4.09368	-5.42097	1.31012e-07	9.34042e-07	7.14513	-5.27742	CD4_CTL
SPATA24	-1.28714	3.90099	-5.41974	1.31122e-07	9.34199e-07	7.1471	-5.27727	CD4_CTL
[truncated: 9,695 more rows]

## Sheet: SupT5C
gene	logFC	AveExpr	t	P	FDR	B	z.std	cell	B3GAT1
CD7	-1.76038	7.33047	-4.24216	8.21463e-05	0.0883073	1.00357	-3.93805	CD4_CTL	positive
FKBP11	-1.40419	7.68214	-3.49195	0.000929238	0.260214	-0.85654	-3.31112	CD4_CTL	positive
POLE4	-1.36899	7.54613	-3.43536	0.00110801	0.260214	-1.00499	-3.26156	CD4_CTL	positive
MKNK2	-1.24271	7.64971	-3.41431	0.00117375	0.260214	-1.03478	-3.24518	CD4_CTL	positive
PRDX2	-1.306	7.82608	-3.40425	0.0012103	0.260214	-1.06066	-3.23644	CD4_CTL	positive
GZMH	1.1068	10.3783	3.30759	0.00162925	0.278681	-1.2114	3.15062	CD4_CTL	positive
TUBA4A	1.36976	8.97667	3.1884	0.00231073	0.278681	-1.63489	3.04708	CD4_CTL	positive
CELF1	-1.42433	7.16521	-3.18974	0.00231439	0.278681	-1.72921	-3.04661	CD4_CTL	positive
PET100	-1.35584	7.48331	-3.1862	0.00233314	0.278681	-1.57158	-3.04418	CD4_CTL	positive
CRELD2	-1.34524	7.34587	-3.06672	0.00329046	0.353725	-1.96681	-2.93921	CD4_CTL	positive
S100A10	0.962558	10.2726	2.96076	0.00446105	0.368733	-2.03706	2.84358	CD4_CTL	positive
2007-09-01	1.24124	9.07721	2.95694	0.00453985	0.368733	-2.18082	2.83799	CD4_CTL	positive
MAP7D1	-1.29741	7.15633	-2.95134	0.00458698	0.368733	-2.18992	-2.83469	CD4_CTL	positive
MYEOV2	-1.15735	8.00469	-2.93478	0.00480211	0.368733	-2.11732	-2.82002	CD4_CTL	positive
PCNP	-1.11767	7.64437	-2.84296	0.00625943	0.413824	-2.32766	-2.73387	CD4_CTL	positive
VIM	1.18437	10.4769	2.84044	0.00644115	0.413824	-2.31604	2.72444	CD4_CTL	positive
EIF4A2	-1.07687	9.16053	-2.72558	0.00850609	0.413824	-2.58487	-2.63129	CD4_CTL	positive
SLC25A37	-1.11557	7.10131	-2.68439	0.0094973	0.413824	-2.64633	-2.59361	CD4_CTL	positive
SRP14	0.810948	9.72343	2.68005	0.00956961	0.413824	-2.65034	2.591	CD4_CTL	positive
SLC35B1	-1.11699	7.09719	-2.67305	0.00980717	0.413824	-2.70188	-2.58256	CD4_CTL	positive
ZBTB16	-2.16592	4.50619	-9.2033	4.34323e-18	4.61772e-14	30.2831	-8.66942	CD4_CTL	negative
IL2RA	-1.85619	3.87794	-8.22557	4.69946e-15	2.49823e-11	23.5473	-7.8347	CD4_CTL	negative
GZMH	1.49656	9.26155	8.14665	8.18353e-15	2.55774e-11	23.028	7.76471	CD4_CTL	negative
AMIGO1	-1.86493	3.79392	-8.12238	9.62279e-15	2.55774e-11	22.8543	-7.74414	CD4_CTL	negative
TXK	-1.83036	4.26585	-8.05848	1.45629e-14	2.72609e-11	22.5207	-7.69132	CD4_CTL	negative
KLRC1	-1.9752	4.99721	-8.05119	1.53843e-14	2.72609e-11	22.4713	-7.68429	CD4_CTL	negative
RP11-1017G21.5	-1.79072	3.83712	-8.00554	2.10502e-14	3.19723e-11	22.1214	-7.64404	CD4_CTL	negative
CTD-2165H16.4	-1.77348	3.79392	-7.91002	4.01926e-14	5.3416e-11	21.4967	-7.56037	CD4_CTL	negative
KCTD21-AS1	-1.8082	3.84505	-7.8861	4.74216e-14	5.60207e-11	21.3284	-7.53883	CD4_CTL	negative
C1orf115	-1.80142	3.77688	-7.86469	5.44333e-14	5.78734e-11	21.2402	-7.52082	CD4_CTL	negative
ZNF549	-1.73137	4.01843	-7.8445	6.24565e-14	6.03671e-11	21.0699	-7.50283	CD4_CTL	negative
TSPAN4	-1.74513	3.82681	-7.80818	7.94765e-14	6.62304e-11	20.8752	-7.47118	CD4_CTL	negative
ITGB1	1.39991	7.98372	7.80551	8.09815e-14	6.62304e-11	20.8272	7.46872	CD4_CTL	negative
NPTXR	-1.72965	3.84505	-7.76033	1.09392e-13	8.30756e-11	20.568	-7.42904	CD4_CTL	negative
RP11-297N6.4	-1.73591	3.9041	-7.73044	1.33162e-13	9.11901e-11	20.3481	-7.40298	CD4_CTL	negative
TLE1	-1.7131	4.52329	-7.72587	1.37231e-13	9.11901e-11	20.3528	-7.39898	CD4_CTL	negative
CCL7	-1.6981	4.30149	-7.70615	1.55884e-13	9.74915e-11	20.2316	-7.38204	CD4_CTL	negative
ZNF174	-1.71545	3.84907	-7.69096	1.73183e-13	1.02293e-10	20.1242	-7.36802	CD4_CTL	negative
TBC1D9	-1.7959	3.87794	-7.68428	1.84783e-13	1.034e-10	20.0172	-7.35937	CD4_CTL	negative
LGALS1	1.42345	8.55684	7.66812	2.01068e-13	1.06888e-10	19.9574	7.34808	CD4_CTL	negative
ZNF516	-1.66681	3.84505	-7.60554	3.04486e-13	1.53477e-10	19.5659	-7.2924	CD4_CTL	negative
FAM72A	-1.69902	3.79392	-7.59229	3.32135e-13	1.53477e-10	19.4969	-7.28068	CD4_CTL	negative
AK4	-1.72024	3.828	-7.592	3.32974e-13	1.53477e-10	19.4654	-7.28034	CD4_CTL	negative
PIGN	-1.76491	3.92907	-7.58316	3.56839e-13	1.53477e-10	19.3844	-7.271	CD4_CTL	negative
DAB2	-1.6702	4.01038	-7.57945	3.60884e-13	1.53477e-10	19.3932	-7.26948	CD4_CTL	negative
ZNF343	-1.68095	3.83712	-7.54138	4.63659e-13	1.89601e-10	19.1759	-7.23555	CD4_CTL	negative
CPNE2	-1.78183	3.89108	-7.52032	5.36265e-13	2.11169e-10	18.9971	-7.21578	CD4_CTL	negative
CHN1	-1.74892	3.81889	-7.51306	5.57575e-13	2.11719e-10	18.9977	-7.21047	CD4_CTL	negative
ATG9B	-1.66606	3.77688	-7.47335	7.21989e-13	2.64696e-10	18.7487	-7.17521	CD4_CTL	negative
ZNF778	-1.66471	3.91724	-7.46945	7.48896e-13	2.65409e-10	18.6742	-7.1702	CD4_CTL	negative
CDA	-1.66064	3.80977	-7.45581	8.08999e-13	2.67227e-10	18.6223	-7.15962	CD4_CTL	negative
CXXC5	-1.6702	4.34826	-7.45425	8.28827e-13	2.67227e-10	18.5795	-7.1563	CD4_CTL	negative
SIRPG	-1.71965	3.9763	-7.45174	8.29428e-13	2.67227e-10	18.5983	-7.1562	CD4_CTL	negative
MBNL1-AS1	-1.60754	3.93596	-7.44454	8.70563e-13	2.7223e-10	18.5694	-7.14956	CD4_CTL	negative
CHRNE	-1.65658	4.03324	-7.43999	8.96311e-13	2.72274e-10	18.5414	-7.14556	CD4_CTL	negative
PGBD4	-1.6956	3.94611	-7.43154	9.4665e-13	2.72423e-10	18.4884	-7.13805	CD4_CTL	negative
AGBL5	-1.68511	3.87121	-7.4313	9.48048e-13	2.72423e-10	18.4635	-7.13785	CD4_CTL	negative
PTGIR	-1.69457	3.828	-7.42121	1.01201e-12	2.83149e-10	18.3975	-7.12886	CD4_CTL	negative
ZFP37	-1.61497	3.88316	-7.39419	1.20531e-12	3.26481e-10	18.2558	-7.10476	CD4_CTL	negative
ZBTB42	-1.64182	3.828	-7.39121	1.2283e-12	3.26481e-10	18.219	-7.10215	CD4_CTL	negative
SLC35G1	-1.68716	3.82008	-7.363	1.47472e-12	3.60995e-10	18.035	-7.07685	CD4_CTL	negative
HAPLN3	-1.60633	4.14072	-7.35955	1.50991e-12	3.60995e-10	18.0035	-7.07358	CD4_CTL	negative
C17orf107	-1.6783	3.82008	-7.35718	1.52862e-12	3.60995e-10	18.0264	-7.07187	CD4_CTL	negative
AF131215.5	-1.64341	3.786	-7.35519	1.54855e-12	3.60995e-10	17.9984	-7.07007	CD4_CTL	negative
FLVCR1-AS1	-1.63714	3.99736	-7.35317	1.56844e-12	3.60995e-10	17.9894	-7.0683	CD4_CTL	negative
RTKN2	-1.71378	4.00648	-7.35532	1.5687e-12	3.60995e-10	17.9656	-7.06828	CD4_CTL	negative
LINC00665	-1.66383	3.828	-7.35067	1.59582e-12	3.60995e-10	17.9843	-7.0659	CD4_CTL	negative
KLRC4	-1.62304	4.06072	-7.34177	1.67977e-12	3.67432e-10	17.9368	-7.05877	CD4_CTL	negative
RHPN1	-1.63518	3.79392	-7.33749	1.73477e-12	3.67432e-10	17.8871	-7.0543	CD4_CTL	negative
MAMSTR	-1.69492	3.828	-7.33805	1.73597e-12	3.67432e-10	17.8717	-7.0542	CD4_CTL	negative
ASRGL1	-1.70801	3.85429	-7.33497	1.76251e-12	3.67432e-10	17.8892	-7.05209	CD4_CTL	negative
C16orf45	-1.62522	4.03667	-7.33285	1.80967e-12	3.70007e-10	17.8281	-7.04842	CD4_CTL	negative
SPRY1	-1.7018	3.84115	-7.32609	1.87957e-12	3.7705e-10	17.792	-7.04314	CD4_CTL	negative
C17orf66	-1.64626	3.79914	-7.31268	2.03356e-12	4.00386e-10	17.7367	-7.03216	CD4_CTL	negative
LCMT2	-1.64753	3.87913	-7.30633	2.11715e-12	4.02554e-10	17.7128	-7.02654	CD4_CTL	negative
GNG7	-1.58602	3.83593	-7.30614	2.1203e-12	4.02554e-10	17.7115	-7.02633	CD4_CTL	negative
SIPA1L3	-1.64851	3.96315	-7.28978	2.34325e-12	4.33591e-10	17.6018	-7.01236	CD4_CTL	negative
EBF4	-1.6375	3.80304	-7.28899	2.36534e-12	4.33591e-10	17.6061	-7.01105	CD4_CTL	negative
TSPAN13	-1.62498	3.83322	-7.27795	2.53906e-12	4.57547e-10	17.5382	-7.00113	CD4_CTL	negative
CASS4	-1.60186	4.11547	-7.2676	2.71503e-12	4.70019e-10	17.4407	-6.99174	CD4_CTL	negative
S100A4	1.2849	10.6338	7.26882	2.7385e-12	4.70019e-10	17.3718	6.99053	CD4_CTL	negative
RP11-344P13.6	-1.60703	3.9041	-7.26567	2.74089e-12	4.70019e-10	17.4635	-6.99041	CD4_CTL	negative
PPP1R3F	-1.62252	3.81096	-7.26149	2.8191e-12	4.75757e-10	17.4371	-6.98646	CD4_CTL	negative
TMEM177	-1.5543	3.98944	-7.24255	3.17819e-12	5.12795e-10	17.3216	-6.96961	CD4_CTL	negative
ZKSCAN2	-1.5924	3.9041	-7.24115	3.20832e-12	5.12795e-10	17.3129	-6.96828	CD4_CTL	negative
NUAK2	-1.6401	3.91724	-7.2412	3.21659e-12	5.12795e-10	17.2837	-6.96792	CD4_CTL	negative
ZNF320	-1.6501	3.828	-7.2404	3.23149e-12	5.12795e-10	17.2774	-6.96727	CD4_CTL	negative
VIPR2	-1.67831	3.89618	-7.22708	3.52899e-12	5.50465e-10	17.1899	-6.95487	CD4_CTL	negative
RP11-403A21.2	-1.65749	3.92127	-7.22426	3.57243e-12	5.50465e-10	17.1996	-6.95314	CD4_CTL	negative
PABPC1L	-1.64986	3.93818	-7.22035	3.65308e-12	5.53231e-10	17.1607	-6.94999	CD4_CTL	negative
TMIGD2	-1.69821	4.03264	-7.21944	3.69445e-12	5.53231e-10	17.1445	-6.9484	CD4_CTL	negative
RP11-326C3.11	-1.72885	3.96598	-7.20838	3.96994e-12	5.82704e-10	17.0756	-6.93825	CD4_CTL	negative
BYSL	-1.5988	3.85297	-7.20544	4.02386e-12	5.82704e-10	17.0948	-6.93634	CD4_CTL	negative
DRAXIN	-1.66945	3.79392	-7.20434	4.05569e-12	5.82704e-10	17.0846	-6.93523	CD4_CTL	negative
RP11-563N4.1	-1.64262	3.85417	-7.19647	4.26015e-12	6.03234e-10	17.031	-6.92827	CD4_CTL	negative
ZNF440	-1.62761	3.89618	-7.19413	4.32135e-12	6.03234e-10	17.0259	-6.92625	CD4_CTL	negative
S100A13	-1.60815	3.9434	-7.19212	4.36879e-12	6.03234e-10	17.0028	-6.92471	CD4_CTL	negative
TPX2	-1.63526	3.77688	-7.18749	4.5078e-12	6.12416e-10	16.9724	-6.92027	CD4_CTL	negative
RBKS	-1.59245	3.93818	-7.18598	4.5505e-12	6.12416e-10	16.9763	-6.91894	CD4_CTL	negative
RP1-151F17.2	-1.63805	3.77688	-7.17423	4.90185e-12	6.47032e-10	16.9048	-6.90839	CD4_CTL	negative
FAM65A	-1.59048	4.01843	-7.17295	4.92942e-12	6.47032e-10	16.8979	-6.90759	CD4_CTL	negative
TMEM217	-1.58236	3.82008	-7.16612	5.1601e-12	6.69051e-10	16.8555	-6.9011	CD4_CTL	negative
RP11-677M14.3	-1.64953	3.81096	-7.15782	5.46432e-12	6.9996e-10	16.7698	-6.89296	CD4_CTL	negative
PXN-AS1	-1.6371	3.86209	-7.15291	5.60197e-12	7.09049e-10	16.7544	-6.88942	CD4_CTL	negative
ITGB8	-1.62977	3.81889	-7.14323	6.00643e-12	7.51298e-10	16.6784	-6.8795	CD4_CTL	negative
RP5-1024G6.8	-1.58838	3.81889	-7.13644	6.2208e-12	7.66766e-10	16.6698	-6.8745	CD4_CTL	negative
EMR2	-1.5978	3.89017	-7.13703	6.27433e-12	7.66766e-10	16.6362	-6.87328	CD4_CTL	negative
USP54	-1.61692	3.79914	-7.1293	6.50506e-12	7.75438e-10	16.6325	-6.86813	CD4_CTL	negative
TSIX	-1.57348	3.95013	-7.12677	6.59386e-12	7.75438e-10	16.6065	-6.86619	CD4_CTL	negative
PPFIBP1	-1.60068	3.79392	-7.12692	6.62231e-12	7.75438e-10	16.5893	-6.86558	CD4_CTL	negative
GSTZ1	-1.58021	3.98422	-7.12286	6.7692e-12	7.75438e-10	16.5769	-6.86244	CD4_CTL	negative
SCRN3	-1.573	3.87913	-7.12279	6.77423e-12	7.75438e-10	16.5848	-6.86234	CD4_CTL	negative
RP11-326K13.4	-1.65334	3.83712	-7.12264	6.78289e-12	7.75438e-10	16.5762	-6.86216	CD4_CTL	negative
ZNF799	-1.59297	3.83593	-7.11997	6.89406e-12	7.77054e-10	16.5762	-6.85983	CD4_CTL	negative
C4orf36	-1.65425	3.83712	-7.11917	6.94321e-12	7.77054e-10	16.5466	-6.85882	CD4_CTL	negative
ZBTB8A	-1.56147	3.90451	-7.11679	7.03931e-12	7.79604e-10	16.5569	-6.85685	CD4_CTL	negative
FHL2	-1.59216	3.81096	-7.09711	7.99132e-12	8.56732e-10	16.4082	-6.8387	CD4_CTL	negative
LRP5L	-1.56265	3.93699	-7.09609	8.01769e-12	8.56732e-10	16.4116	-6.83823	CD4_CTL	negative
SPINT2	-1.61328	4.0551	-7.09618	8.04204e-12	8.56732e-10	16.3986	-6.8378	CD4_CTL	negative
RP11-277L2.4	-1.58058	3.94743	-7.09526	8.05805e-12	8.56732e-10	16.427	-6.83751	CD4_CTL	negative
ZNF283	-1.60647	3.82008	-7.094	8.1597e-12	8.5895e-10	16.3862	-6.83572	CD4_CTL	negative
UST	-1.63441	3.93818	-7.08224	8.75276e-12	8.8629e-10	16.3194	-6.82565	CD4_CTL	negative
NFYC-AS1	-1.65631	3.98541	-7.08392	8.7956e-12	8.8629e-10	16.3134	-6.82495	CD4_CTL	negative
RBPMS2	-1.61869	3.76895	-7.0809	8.86108e-12	8.8629e-10	16.307	-6.82389	CD4_CTL	negative
ZNF582-AS1	-1.60038	3.80304	-7.07714	9.02454e-12	8.8629e-10	16.3066	-6.82126	CD4_CTL	negative
ZP3	-1.56628	3.83712	-7.07595	9.09962e-12	8.8629e-10	16.308	-6.82007	CD4_CTL	negative
RPS10P7	-1.62726	3.75983	-7.07575	9.12076e-12	8.8629e-10	16.2831	-6.81974	CD4_CTL	negative
RWDD2B	-1.54868	3.87523	-7.07439	9.17922e-12	8.8629e-10	16.3013	-6.81882	CD4_CTL	negative
RNU12	-1.57781	3.89259	-7.07392	9.20361e-12	8.8629e-10	16.2985	-6.81844	CD4_CTL	negative
BMP1	-1.54045	3.96315	-7.07329	9.22729e-12	8.8629e-10	16.2947	-6.81807	CD4_CTL	negative
ANKRD6	-1.60764	3.81096	-7.07334	9.25303e-12	8.8629e-10	16.2944	-6.81767	CD4_CTL	negative
ANKDD1A	-1.49973	4.07075	-7.06722	9.56087e-12	8.99016e-10	16.2619	-6.81296	CD4_CTL	negative
RP11-252A24.3	-1.60689	3.85297	-7.06756	9.62307e-12	8.99016e-10	16.2274	-6.81203	CD4_CTL	negative
LIN9	-1.53819	3.81096	-7.06658	9.63956e-12	8.99016e-10	16.2544	-6.81178	CD4_CTL	negative
RP11-449P15.2	-1.58371	3.81889	-7.06277	9.87262e-12	9.12745e-10	16.2315	-6.80835	CD4_CTL	negative
UBE2E2	-1.59242	3.80304	-7.05952	1.00698e-11	9.22947e-10	16.212	-6.8055	CD4_CTL	negative
BATF3	-1.58333	3.83593	-7.05878	1.01672e-11	9.23909e-10	16.1749	-6.80412	CD4_CTL	negative
GS1-124K5.4	-1.53529	3.9041	-7.05244	1.05236e-11	9.48198e-10	16.1638	-6.79915	CD4_CTL	negative
RP11-334C17.5	-1.61116	4.01831	-7.04591	1.0931e-11	9.76629e-10	16.1111	-6.79368	CD4_CTL	negative
IQCH-AS1	-1.58187	3.786	-7.0398	1.1394e-11	1.00951e-09	16.0847	-6.78769	CD4_CTL	negative
HIST1H2BH	-1.59461	3.80706	-7.03772	1.15548e-11	1.01382e-09	16.0574	-6.78567	CD4_CTL	negative
DBN1	-1.63808	3.86612	-7.03614	1.16333e-11	1.01382e-09	16.0676	-6.78469	CD4_CTL	negative
BOLA3-AS1	-1.56866	3.83593	-7.02761	1.22819e-11	1.06164e-09	16.0208	-6.77686	CD4_CTL	negative
NAT14	-1.59555	3.85178	-7.01505	1.33528e-11	1.1449e-09	15.9128	-6.76476	CD4_CTL	negative
ENTPD1	-1.60101	3.90529	-7.01106	1.3686e-11	1.16378e-09	15.8902	-6.76119	CD4_CTL	negative
ARRDC5	-1.628	3.84505	-7.01004	1.3792e-11	1.16378e-09	15.8832	-6.76008	CD4_CTL	negative
RP11-110I1.12	-1.5307	3.81096	-7.00213	1.44012e-11	1.20561e-09	15.8684	-6.75381	CD4_CTL	negative
RP4-594I10.3	-1.60242	3.85819	-6.99671	1.49291e-11	1.2365e-09	15.8096	-6.74859	CD4_CTL	negative
XRCC3	-1.61669	3.82008	-6.99533	1.50155e-11	1.2365e-09	15.8122	-6.74775	CD4_CTL	negative
ZNF563	-1.582	3.95523	-6.99628	1.5119e-11	1.2365e-09	15.7935	-6.74675	CD4_CTL	negative
RP11-110I1.13	-1.56704	4.0195	-6.98689	1.58803e-11	1.28626e-09	15.7463	-6.73962	CD4_CTL	negative
NCR1	-1.61578	3.92636	-6.9862	1.59694e-11	1.28626e-09	15.7399	-6.73881	CD4_CTL	negative
CSF3R	-1.5468	4.01036	-6.98155	1.62972e-11	1.3028e-09	15.7385	-6.73585	CD4_CTL	negative
CTC-524C5.2	-1.56002	3.84115	-6.97761	1.67637e-11	1.31367e-09	15.7223	-6.73175	CD4_CTL	negative
TBCEL	-1.5896	3.81096	-6.97582	1.69625e-11	1.31367e-09	15.6888	-6.73003	CD4_CTL	negative
RP3-400N23.6	-1.57265	3.77568	-6.9759	1.69824e-11	1.31367e-09	15.6878	-6.72986	CD4_CTL	negative
PWAR6	-1.62286	3.9041	-6.97538	1.70503e-11	1.31367e-09	15.6801	-6.72928	CD4_CTL	negative
KIAA1671	-1.57328	3.9041	-6.97468	1.70511e-11	1.31367e-09	15.7047	-6.72927	CD4_CTL	negative
LYPD3	-1.58365	3.98019	-6.97295	1.72548e-11	1.3198e-09	15.6942	-6.72755	CD4_CTL	negative
TBX19	-1.63493	3.84115	-6.96532	1.809e-11	1.3738e-09	15.6288	-6.72066	CD4_CTL	negative
GOLM1	-1.55297	4.00246	-6.95884	1.88125e-11	1.41206e-09	15.6101	-6.71495	CD4_CTL	negative
C16orf74	-1.58829	3.77688	-6.95853	1.88593e-11	1.41206e-09	15.6089	-6.71459	CD4_CTL	negative
RP11-2B6.2	-1.50812	3.9434	-6.95489	1.92526e-11	1.43142e-09	15.587	-6.71158	CD4_CTL	negative
ZNF496	-1.57525	3.96447	-6.95081	1.97732e-11	1.45546e-09	15.5445	-6.70769	CD4_CTL	negative
TP73-AS1	-1.5386	3.93818	-6.95032	1.98496e-11	1.45546e-09	15.5439	-6.70712	CD4_CTL	negative
FBP1	-1.58897	3.97018	-6.94401	2.07841e-11	1.51354e-09	15.487	-6.70041	CD4_CTL	negative
RP11-22P6.2	-1.60656	3.82681	-6.94053	2.11391e-11	1.52892e-09	15.4763	-6.69793	CD4_CTL	negative
FAM206A	-1.5233	3.93818	-6.93563	2.17075e-11	1.55942e-09	15.4725	-6.69405	CD4_CTL	negative
TIAM2	-1.5386	3.85027	-6.93272	2.20911e-11	1.57226e-09	15.4384	-6.69149	CD4_CTL	negative
RP5-1024G6.7	-1.5803	3.85417	-6.92958	2.25763e-11	1.57226e-09	15.4153	-6.68831	CD4_CTL	negative
RP11-160H22.5	-1.55193	3.83593	-6.92942	2.26038e-11	1.57226e-09	15.4146	-6.68813	CD4_CTL	negative
NBPF16	-1.5655	3.87794	-6.9288	2.26324e-11	1.57226e-09	15.4322	-6.68795	CD4_CTL	negative
NPL	-1.5433	4.05358	-6.92987	2.26661e-11	1.57226e-09	15.4056	-6.68773	CD4_CTL	negative
P2RX7	-1.58509	3.93429	-6.92798	2.27735e-11	1.57226e-09	15.4022	-6.68704	CD4_CTL	negative
CTD-2012K14.6	-1.50489	3.83712	-6.92222	2.36057e-11	1.6192e-09	15.3935	-6.68178	CD4_CTL	negative
S100A10	1.20569	9.60925	6.91856	2.45701e-11	1.66426e-09	15.2683	6.67591	CD4_CTL	negative
HOXB3	-1.49077	3.85429	-6.9146	2.47404e-11	1.66426e-09	15.3482	-6.6749	CD4_CTL	negative
PQLC2	-1.58288	3.828	-6.91393	2.48266e-11	1.66426e-09	15.3444	-6.67439	CD4_CTL	negative
TLR3	-1.57417	3.9806	-6.9143	2.48887e-11	1.66426e-09	15.3149	-6.67402	CD4_CTL	negative
RP11-134P9.3	-1.54011	3.83322	-6.91034	2.53949e-11	1.67123e-09	15.3231	-6.67107	CD4_CTL	negative
IGLL5	-1.55148	4.28691	-6.91029	2.54013e-11	1.67123e-09	15.3049	-6.67103	CD4_CTL	negative
ALDH5A1	-1.60945	3.89379	-6.90962	2.54646e-11	1.67123e-09	15.3187	-6.67067	CD4_CTL	negative
POLR2J2	-1.5526	3.8609	-6.90613	2.6062e-11	1.69612e-09	15.2983	-6.66726	CD4_CTL	negative
RP11-255G21.1	-1.52535	3.84505	-6.90481	2.62894e-11	1.69612e-09	15.2736	-6.66599	CD4_CTL	negative
ACRBP	-1.56444	3.8609	-6.90525	2.63224e-11	1.69612e-09	15.2629	-6.6658	CD4_CTL	negative
SYCP2	-1.54186	3.89498	-6.90198	2.67695e-11	1.71454e-09	15.2507	-6.66333	CD4_CTL	negative
CD200R1	-1.54136	3.96057	-6.89859	2.73145e-11	1.73717e-09	15.2292	-6.66037	CD4_CTL	negative
BTBD11	-1.52433	4.19042	-6.89718	2.75346e-11	1.73717e-09	15.244	-6.65919	CD4_CTL	negative
ZNF48	-1.56108	3.9002	-6.89672	2.7613e-11	1.73717e-09	15.2426	-6.65877	CD4_CTL	negative
PHOSPHO2	-1.58086	3.80184	-6.89509	2.78886e-11	1.74419e-09	15.219	-6.65731	CD4_CTL	negative
FGD2	-1.57622	3.83593	-6.89479	2.8267e-11	1.75751e-09	15.195	-6.65533	CD4_CTL	negative
NCKIPSD	-1.57309	3.80304	-6.89006	2.87888e-11	1.7695e-09	15.1837	-6.65264	CD4_CTL	negative
RP11-206L10.9	-1.57566	3.83593	-6.89037	2.87927e-11	1.7695e-09	15.1786	-6.65262	CD4_CTL	negative
HOXA10	-1.59319	3.77688	-6.88656	2.94247e-11	1.79188e-09	15.1632	-6.64942	CD4_CTL	negative
C22orf34	-1.5747	3.81889	-6.88604	2.94938e-11	1.79188e-09	15.1602	-6.64908	CD4_CTL	negative
C12orf42	-1.58034	3.94221	-6.88307	3.00103e-11	1.80789e-09	15.1425	-6.64652	CD4_CTL	negative
HEXIM2	-1.55386	3.89228	-6.88261	3.00975e-11	1.80789e-09	15.1591	-6.64609	CD4_CTL	negative
FAM27A	-1.60014	3.81096	-6.88155	3.03424e-11	1.81182e-09	15.1311	-6.6449	CD4_CTL	negative
RP11-820I16.4	-1.61283	3.9434	-6.88044	3.05038e-11	1.81182e-09	15.1345	-6.64412	CD4_CTL	negative
AC016629.8	-1.6128	3.87404	-6.87118	3.22417e-11	1.8991e-09	15.0919	-6.63595	CD4_CTL	negative
DNAJC3-AS1	-1.49426	3.88989	-6.87098	3.23304e-11	1.8991e-09	15.0769	-6.63555	CD4_CTL	negative
RP11-582J16.5	-1.53878	3.828	-6.86728	3.32041e-11	1.9397e-09	15.042	-6.63161	CD4_CTL	negative
RALGPS2	-1.56604	3.98271	-6.86279	3.39797e-11	1.97417e-09	15.0211	-6.6282	CD4_CTL	negative
MNDA	-1.52107	4.15513	-6.85301	3.59757e-11	2.0715e-09	14.9682	-6.61977	CD4_CTL	negative
RP4-612B15.3	-1.54172	3.86209	-6.85319	3.60448e-11	2.0715e-09	14.9863	-6.61949	CD4_CTL	negative
AGER	-1.53393	3.95806	-6.84847	3.71782e-11	2.11669e-09	14.9316	-6.61491	CD4_CTL	negative
PSEN2	-1.53015	3.83712	-6.84788	3.72293e-11	2.11669e-09	14.9552	-6.61471	CD4_CTL	negative
SCD	-1.5069	3.94611	-6.84648	3.75496e-11	2.12355e-09	14.9464	-6.61344	CD4_CTL	negative
METTL6	-1.53854	4.12188	-6.8423	3.84482e-11	2.16286e-09	14.9018	-6.60994	CD4_CTL	negative
KLRK1	-1.52747	4.18081	-6.83855	3.94158e-11	2.20562e-09	14.8926	-6.60626	CD4_CTL	negative
RASA4	-1.59751	3.89618	-6.83561	4.01264e-11	2.22081e-09	14.8684	-6.60361	CD4_CTL	negative
MKS1	-1.48444	3.89618	-6.83495	4.0289e-11	2.22081e-09	14.8789	-6.60301	CD4_CTL	negative
SHF	-1.51383	3.83593	-6.83471	4.03138e-11	2.22081e-09	14.8777	-6.60292	CD4_CTL	negative
PEG10	-1.54601	3.79392	-6.82699	4.22954e-11	2.31572e-09	14.8326	-6.59581	CD4_CTL	negative
RP11-175O19.4	-1.50278	3.95403	-6.82605	4.25401e-11	2.31572e-09	14.8263	-6.59495	CD4_CTL	negative
RP11-355B11.2	-1.56336	3.82008	-6.82732	4.26901e-11	2.31572e-09	14.8004	-6.59443	CD4_CTL	negative
SH3TC1	-1.49634	4.04579	-6.82112	4.38316e-11	2.36028e-09	14.7973	-6.59051	CD4_CTL	negative
TUBB6	-1.55905	3.81889	-6.82164	4.39556e-11	2.36028e-09	14.7729	-6.59009	CD4_CTL	negative
ACVR1B	-1.5272	3.93039	-6.81871	4.44462e-11	2.36814e-09	14.7691	-6.58844	CD4_CTL	negative
KLHL25	-1.51871	4.1376	-6.81837	4.45474e-11	2.36814e-09	14.7674	-6.58811	CD4_CTL	negative
ZNF823	-1.53729	3.85417	-6.8173	4.49023e-11	2.37513e-09	14.7557	-6.58693	CD4_CTL	negative
LINC00863	-1.55183	3.83593	-6.81505	4.54836e-11	2.39013e-09	14.7452	-6.58502	CD4_CTL	negative
ZNF585B	-1.57653	3.828	-6.8141	4.57275e-11	2.39013e-09	14.7458	-6.58422	CD4_CTL	negative
MGST1	-1.49793	3.85297	-6.81299	4.60383e-11	2.39013e-09	14.7504	-6.58321	CD4_CTL	negative
MBTPS2	-1.55375	3.83593	-6.81432	4.60852e-11	2.39013e-09	14.7276	-6.58306	CD4_CTL	negative
FCGR2A	-1.55603	3.92697	-6.81019	4.74495e-11	2.44895e-09	14.6988	-6.57873	CD4_CTL	negative
N6AMT1	-1.5591	3.86209	-6.80619	4.80165e-11	2.46624e-09	14.7109	-6.57696	CD4_CTL	negative
HIST1H2BD	-1.55459	3.828	-6.80493	4.8401e-11	2.47404e-09	14.6986	-6.57577	CD4_CTL	negative
UBOX5	-1.49328	4.06151	-6.79065	5.27712e-11	2.67545e-09	14.619	-6.5629	CD4_CTL	negative
DOLPP1	-1.54961	3.84505	-6.79028	5.28446e-11	2.67545e-09	14.6085	-6.56269	CD4_CTL	negative
MAP1LC3B2	-1.50574	3.86731	-6.78588	5.43499e-11	2.73862e-09	14.5734	-6.55851	CD4_CTL	negative
C12orf66	-1.53071	3.83712	-6.7839	5.49824e-11	2.75021e-09	14.5743	-6.55678	CD4_CTL	negative
TFAP4	-1.58062	3.96435	-6.78397	5.50973e-11	2.75021e-09	14.5573	-6.55647	CD4_CTL	negative
DNAJC18	-1.4992	3.93951	-6.78022	5.63515e-11	2.79967e-09	14.5365	-6.55311	CD4_CTL	negative
CTD-2514K5.2	-1.51895	3.86209	-6.77703	5.73238e-11	2.83473e-09	14.5406	-6.55055	CD4_CTL	negative
CCDC30	-1.56759	3.93026	-6.77585	5.77311e-11	2.84165e-09	14.5334	-6.5495	CD4_CTL	negative
RP11-98D18.9	-1.51664	3.82008	-6.77204	5.91738e-11	2.89924e-09	14.4929	-6.54581	CD4_CTL	negative
FAM229A	-1.53143	3.96435	-6.77043	5.96453e-11	2.90894e-09	14.4845	-6.54462	CD4_CTL	negative
CTD-2541M15.4	-1.50863	3.82681	-6.76914	6.00937e-11	2.91743e-09	14.4843	-6.5435	CD4_CTL	negative
ZNF771	-1.51487	3.91334	-6.76658	6.10269e-11	2.94102e-09	14.4792	-6.5412	CD4_CTL	negative
ZNF286B	-1.50119	3.828	-6.76641	6.1133e-11	2.94102e-09	14.4791	-6.54094	CD4_CTL	negative
C5orf63	-1.56633	3.87523	-6.76603	6.15286e-11	2.94123e-09	14.4507	-6.53998	CD4_CTL	negative
ARHGAP33	-1.60043	3.84115	-6.76591	6.16907e-11	2.94123e-09	14.4476	-6.53958	CD4_CTL	negative
LGMN	-1.52196	3.86612	-6.75914	6.38794e-11	3.03199e-09	14.4363	-6.53437	CD4_CTL	negative
AXIN2	-1.48219	3.80184	-6.7555	6.53962e-11	3.09019e-09	14.4154	-6.53085	CD4_CTL	negative
FICD	-1.48027	4.24868	-6.75412	6.58691e-11	3.09056e-09	14.3961	-6.52977	CD4_CTL	negative
HIATL2	-1.52802	3.83593	-6.75276	6.63565e-11	3.09056e-09	14.3995	-6.52867	CD4_CTL	negative
TTYH3	-1.53507	3.87523	-6.75255	6.64855e-11	3.09056e-09	14.3933	-6.52838	CD4_CTL	negative
RP11-96K19.2	-1.55379	3.77688	-6.7523	6.65669e-11	3.09056e-09	14.397	-6.5282	CD4_CTL	negative
RP3-467K16.4	-1.51149	3.88838	-6.75068	6.72089e-11	3.10681e-09	14.3872	-6.52676	CD4_CTL	negative
BTLA	-1.56844	3.83593	-6.75064	6.75972e-11	3.11123e-09	14.361	-6.52589	CD4_CTL	negative
ZNF582	-1.49695	3.87913	-6.74891	6.79753e-11	3.11515e-09	14.3769	-6.52506	CD4_CTL	negative
SLC27A4	-1.53363	3.82681	-6.74409	6.99629e-11	3.1675e-09	14.3399	-6.52074	CD4_CTL	negative
CSF1	-1.54581	3.98972	-6.74533	7.03903e-11	3.1675e-09	14.3217	-6.51982	CD4_CTL	negative
ECE2	-1.48462	3.8963	-6.74198	7.08834e-11	3.1675e-09	14.3268	-6.51878	CD4_CTL	negative
ZNF358	-1.54068	3.96045	-6.74197	7.08962e-11	3.1675e-09	14.3363	-6.51875	CD4_CTL	negative
GNAL	-1.50884	3.88316	-6.74173	7.09055e-11	3.1675e-09	14.3275	-6.51873	CD4_CTL	negative
CCL22	-1.57008	3.88953	-6.74462	7.11588e-11	3.1675e-09	14.3153	-6.51819	CD4_CTL	negative
DAPK1	-1.53449	3.786	-6.74129	7.12031e-11	3.1675e-09	14.3291	-6.5181	CD4_CTL	negative
AC069363.1	-1.53236	3.87001	-6.74003	7.17252e-11	3.17743e-09	14.3257	-6.517	CD4_CTL	negative
GOLGA7B	-1.45565	3.93818	-6.73825	7.24934e-11	3.19813e-09	14.3147	-6.51541	CD4_CTL	negative
RP11-378J18.8	-1.49812	3.86612	-6.73586	7.3532e-11	3.23055e-09	14.2866	-6.51327	CD4_CTL	negative
IL11RA	-1.48663	4.00919	-6.73025	7.6017e-11	3.32598e-09	14.2675	-6.50828	CD4_CTL	negative
ACTL10	-1.51134	3.85297	-6.72217	7.9923e-11	3.47565e-09	14.2184	-6.50075	CD4_CTL	negative
FCRL3	-1.55523	4.1186	-6.72154	8.00916e-11	3.47565e-09	14.2163	-6.50043	CD4_CTL	negative
CDYL2	-1.50975	3.87134	-6.71792	8.18801e-11	3.50948e-09	14.1968	-6.49711	CD4_CTL	negative
RAB38	-1.49098	3.828	-6.71823	8.18939e-11	3.50948e-09	14.1991	-6.49708	CD4_CTL	negative
RIN2	-1.53721	4.08726	-6.72043	8.19778e-11	3.50948e-09	14.1789	-6.49693	CD4_CTL	negative
ZNF256	-1.54731	3.81096	-6.71736	8.21914e-11	3.50948e-09	14.1943	-6.49653	CD4_CTL	negative
STARD5	-1.54198	3.84385	-6.71436	8.37345e-11	3.55081e-09	14.1609	-6.49373	CD4_CTL	negative
TSEN2	-1.51058	3.95416	-6.71391	8.40435e-11	3.55081e-09	14.1553	-6.49318	CD4_CTL	negative
GSTM4	-1.56099	4.06943	-6.71277	8.44722e-11	3.55081e-09	14.1544	-6.49241	CD4_CTL	negative
CDKN2B	-1.53118	3.86209	-6.71349	8.44953e-11	3.55081e-09	14.1487	-6.49237	CD4_CTL	negative
AP001258.4	-1.45708	3.88706	-6.71149	8.51982e-11	3.56484e-09	14.16	-6.49112	CD4_CTL	negative
RP11-145M9.4	-1.51912	3.81096	-6.71085	8.54998e-11	3.56484e-09	14.1566	-6.49059	CD4_CTL	negative
ZNF814	-1.525	4.07063	-6.70963	8.6169e-11	3.57871e-09	14.1357	-6.48942	CD4_CTL	negative
CD86	-1.53749	3.9434	-6.70819	8.67805e-11	3.58913e-09	14.1311	-6.48835	CD4_CTL	negative
AC097500.2	-1.5606	3.91322	-6.70859	8.70952e-11	3.58913e-09	14.1191	-6.48781	CD4_CTL	negative
ASB2	-1.54225	3.83712	-6.70629	8.78882e-11	3.60783e-09	14.121	-6.48644	CD4_CTL	negative
KALRN	-1.50349	3.84505	-6.70111	9.07126e-11	3.70945e-09	14.0958	-6.48167	CD4_CTL	negative
GM2A	-1.52661	3.92426	-6.69923	9.1924e-11	3.73296e-09	14.0646	-6.47967	CD4_CTL	negative
KRT86	-1.55073	4.08258	-6.69875	9.19899e-11	3.73296e-09	14.0851	-6.47956	CD4_CTL	negative
RP11-434C1.1	-1.5447	3.85297	-6.69747	9.2668e-11	3.74618e-09	14.0788	-6.47845	CD4_CTL	negative
RP4-673M15.1	-1.54302	3.9002	-6.69539	9.40336e-11	3.7812e-09	14.0438	-6.47624	CD4_CTL	negative
HHLA3	-1.54536	3.86209	-6.69503	9.42454e-11	3.7812e-09	14.044	-6.4759	CD4_CTL	negative
ZNF845	-1.46618	4.01692	-6.69394	9.50168e-11	3.79782e-09	14.0319	-6.47467	CD4_CTL	negative
RP11-379B18.5	-1.53921	3.80184	-6.69344	9.5625e-11	3.80781e-09	14.0283	-6.47371	CD4_CTL	negative
CENPV	-1.46329	4.28913	-6.69131	9.60486e-11	3.81041e-09	14.0403	-6.47304	CD4_CTL	negative
FBXO41	-1.5366	3.86209	-6.68989	9.69049e-11	3.83009e-09	14.0353	-6.4717	CD4_CTL	negative
ZNF512B	-1.5205	3.87794	-6.68922	9.7554e-11	3.84146e-09	14.0125	-6.47069	CD4_CTL	negative
CSF2RA	-1.53923	3.88435	-6.6873	9.83692e-11	3.84543e-09	14.0099	-6.46944	CD4_CTL	negative
SPAG4	-1.48611	4.21291	-6.68761	9.83782e-11	3.84543e-09	14.0202	-6.46942	CD4_CTL	negative
EPAS1	-1.50346	4.04146	-6.68669	9.8934e-11	3.85299e-09	14.0104	-6.46857	CD4_CTL	negative
WDR86	-1.56713	3.82681	-6.68397	1.00607e-10	3.90385e-09	13.9846	-6.46604	CD4_CTL	negative
HIC1	-1.53161	4.23398	-6.68151	1.01864e-10	3.93184e-09	13.9669	-6.46416	CD4_CTL	negative
CEP72	-1.44792	3.7821	-6.68143	1.02068e-10	3.93184e-09	13.9871	-6.46386	CD4_CTL	negative
KLF5	-1.49554	3.88316	-6.67348	1.07116e-10	4.11139e-09	13.9379	-6.45655	CD4_CTL	negative
CRAT	-1.5425	4.09843	-6.67396	1.07516e-10	4.1119e-09	13.9141	-6.45599	CD4_CTL	negative
RWDD2A	-1.56036	3.9041	-6.66588	1.11986e-10	4.2675e-09	13.8896	-6.44982	CD4_CTL	negative
BCO2	-1.53425	3.8609	-6.66427	1.13063e-10	4.28292e-09	13.8777	-6.44837	CD4_CTL	negative
SLC46A3	-1.44079	4.19755	-6.66304	1.13578e-10	4.28292e-09	13.8804	-6.44768	CD4_CTL	negative
MMP14	-1.51546	3.85297	-6.66692	1.13599e-10	4.28292e-09	13.8688	-6.44765	CD4_CTL	negative
RP11-274B21.10	-1.49782	3.82008	-6.6602	1.15915e-10	4.35479e-09	13.8645	-6.44459	CD4_CTL	negative
C10orf91	-1.49323	3.91724	-6.65637	1.18476e-10	4.41282e-09	13.8416	-6.44127	CD4_CTL	negative
ME3	-1.51739	3.75191	-6.65619	1.18724e-10	4.41282e-09	13.8418	-6.44096	CD4_CTL	negative
ARL10	-1.48716	3.84505	-6.65617	1.18764e-10	4.41282e-09	13.8412	-6.4409	CD4_CTL	negative
ACBD4	-1.51745	3.92114	-6.65566	1.1912e-10	4.41282e-09	13.8379	-6.44045	CD4_CTL	negative
RP11-215P8.3	-1.52506	3.87794	-6.65537	1.19656e-10	4.4173e-09	13.8164	-6.43977	CD4_CTL	negative
CENPBD1	-1.49906	3.89539	-6.65316	1.20853e-10	4.44606e-09	13.8235	-6.43826	CD4_CTL	negative
SMG8	-1.47784	3.83593	-6.65204	1.2171e-10	4.46216e-09	13.8103	-6.43718	CD4_CTL	negative
COQ3	-1.46318	3.83593	-6.65124	1.22288e-10	4.46792e-09	13.8129	-6.43647	CD4_CTL	negative
ZNF213	-1.47849	3.87001	-6.64998	1.23167e-10	4.47621e-09	13.8052	-6.43538	CD4_CTL	negative
C8orf58	-1.51324	3.86209	-6.6498	1.23357e-10	4.47621e-09	13.8045	-6.43514	CD4_CTL	negative
SPRED2	-1.49892	3.80706	-6.64891	1.2431e-10	4.49194e-09	13.7782	-6.43397	CD4_CTL	negative
PIGZ	-1.5042	3.85417	-6.64799	1.24635e-10	4.49194e-09	13.7865	-6.43358	CD4_CTL	negative
CASC5	-1.50162	3.85417	-6.64715	1.25244e-10	4.49862e-09	13.7892	-6.43284	CD4_CTL	negative
TMEM121	-1.461	3.9041	-6.64617	1.26055e-10	4.51252e-09	13.7759	-6.43186	CD4_CTL	negative
SLC4A8	-1.47448	4.03415	-6.64416	1.27593e-10	4.55144e-09	13.7707	-6.43001	CD4_CTL	negative
CD274	-1.4495	3.91724	-6.64361	1.27999e-10	4.55144e-09	13.7687	-6.42953	CD4_CTL	negative
IFT46	-1.46805	3.89498	-6.64103	1.29991e-10	4.58466e-09	13.7541	-6.42718	CD4_CTL	negative
GIMAP8	-1.46652	4.06526	-6.6406	1.30078e-10	4.58466e-09	13.7501	-6.42708	CD4_CTL	negative
FAM227B	-1.49872	3.87913	-6.64198	1.30226e-10	4.58466e-09	13.733	-6.42691	CD4_CTL	negative
FAM21B	-1.4979	3.86612	-6.63776	1.32562e-10	4.62488e-09	13.7307	-6.4242	CD4_CTL	negative
TIAM1	-1.53664	3.91064	-6.63741	1.32629e-10	4.62488e-09	13.7326	-6.42413	CD4_CTL	negative
HSPA1L	-1.48682	3.79392	-6.63767	1.32674e-10	4.62488e-09	13.7316	-6.42408	CD4_CTL	negative
NRL	-1.45546	3.9434	-6.63272	1.36624e-10	4.747e-09	13.7061	-6.41961	CD4_CTL	negative
LYL1	-1.51363	3.87926	-6.6303	1.38622e-10	4.80073e-09	13.6795	-6.4174	CD4_CTL	negative
WDHD1	-1.51013	3.9041	-6.62934	1.39345e-10	4.81013e-09	13.6747	-6.41661	CD4_CTL	negative
AP001372.2	-1.50613	3.85178	-6.62757	1.411e-10	4.85349e-09	13.6574	-6.4147	CD4_CTL	negative
C19orf40	-1.49211	3.95403	-6.62746	1.41515e-10	4.85349e-09	13.652	-6.41425	CD4_CTL	negative
GS1-124K5.3	-1.49926	3.88586	-6.62677	1.42772e-10	4.88087e-09	13.6452	-6.41291	CD4_CTL	negative
RPH3AL	-1.53546	3.82995	-6.62488	1.44483e-10	4.92355e-09	13.6343	-6.41109	CD4_CTL	negative
PRSS21	-1.4912	3.828	-6.62217	1.45461e-10	4.94103e-09	13.6462	-6.41006	CD4_CTL	negative
MOCS3	-1.5124	3.91724	-6.61806	1.49269e-10	5.04025e-09	13.6063	-6.40612	CD4_CTL	negative
NETO2	-1.45969	3.95703	-6.61784	1.4933e-10	5.04025e-09	13.6208	-6.40606	CD4_CTL	negative
ZNF627	-1.53439	3.9434	-6.61688	1.50124e-10	5.04783e-09	13.6068	-6.40525	CD4_CTL	negative
YJEFN3	-1.50627	3.91322	-6.61661	1.50504e-10	5.04783e-09	13.6027	-6.40486	CD4_CTL	negative
PLCL1	-1.49775	4.07075	-6.61457	1.51755e-10	5.0626e-09	13.6027	-6.4036	CD4_CTL	negative
PDP2	-1.4853	3.81096	-6.61499	1.51897e-10	5.0626e-09	13.6054	-6.40346	CD4_CTL	negative
RP3-508I15.22	-1.50666	3.81096	-6.61243	1.54271e-10	5.12429e-09	13.5795	-6.40109	CD4_CTL	negative
DZANK1	-1.47118	3.89498	-6.61082	1.55508e-10	5.12429e-09	13.5807	-6.39987	CD4_CTL	negative
RP11-121A8.1	-1.47855	3.88706	-6.6106	1.55893e-10	5.12429e-09	13.5656	-6.39949	CD4_CTL	negative
RECQL5	-1.45952	3.95133	-6.61075	1.55897e-10	5.12429e-09	13.5619	-6.39949	CD4_CTL	negative
RP1-29C18.10	-1.52465	3.91514	-6.61118	1.56158e-10	5.12429e-09	13.5598	-6.39923	CD4_CTL	negative
CCDC120	-1.48897	4.04447	-6.6084	1.58185e-10	5.17485e-09	13.5446	-6.39726	CD4_CTL	negative
NCAPG2	-1.46905	3.83995	-6.60648	1.6e-10	5.21817e-09	13.5391	-6.39552	CD4_CTL	negative
CLPB	-1.50179	4.01831	-6.60561	1.60947e-10	5.23299e-09	13.5276	-6.39462	CD4_CTL	negative
SLC16A4	-1.44025	3.93548	-6.60443	1.61781e-10	5.24407e-09	13.5444	-6.39383	CD4_CTL	negative
CCNE1	-1.49003	3.82008	-6.60321	1.63614e-10	5.28062e-09	13.5146	-6.39211	CD4_CTL	negative
CACNB1	-1.48743	3.90932	-6.6022	1.63902e-10	5.28062e-09	13.5147	-6.39184	CD4_CTL	negative
SNAI3-AS1	-1.46131	3.81096	-6.59682	1.69228e-10	5.43574e-09	13.5013	-6.38695	CD4_CTL	negative
MTBP	-1.443	3.9002	-6.5914	1.74796e-10	5.5977e-09	13.4698	-6.38199	CD4_CTL	negative
FKBPL	-1.47695	4.06283	-6.58867	1.7748e-10	5.65078e-09	13.453	-6.37966	CD4_CTL	negative
PCSK5	-1.47985	3.86492	-6.59006	1.77594e-10	5.65078e-09	13.4373	-6.37956	CD4_CTL	negative
SEMA7A	-1.5101	3.87001	-6.58828	1.78049e-10	5.65078e-09	13.4526	-6.37917	CD4_CTL	negative
PRRT2	-1.44494	3.81096	-6.58722	1.79173e-10	5.6581e-09	13.4469	-6.37821	CD4_CTL	negative
ZNF813	-1.50911	3.86492	-6.58775	1.79343e-10	5.6581e-09	13.4277	-6.37806	CD4_CTL	negative
ZNF846	-1.5051	3.857	-6.58486	1.8166e-10	5.71422e-09	13.4226	-6.3761	CD4_CTL	negative
NRG2	-1.50439	3.90932	-6.58425	1.82276e-10	5.71668e-09	13.4181	-6.37558	CD4_CTL	negative
AK5	-1.52869	4.12327	-6.58488	1.83982e-10	5.75323e-09	13.4033	-6.37415	CD4_CTL	negative
TIRAP	-1.51989	3.89228	-6.58108	1.85901e-10	5.7962e-09	13.398	-6.37256	CD4_CTL	negative
RAD52	-1.52272	3.83712	-6.57837	1.88783e-10	5.85336e-09	13.3961	-6.3702	CD4_CTL	negative
FAM120C	-1.42844	3.8963	-6.57814	1.88836e-10	5.85336e-09	13.3785	-6.37016	CD4_CTL	negative
NANOS1	-1.4901	3.93429	-6.57627	1.91033e-10	5.90424e-09	13.3697	-6.36838	CD4_CTL	negative
RP5-1043L13.1	-1.49157	3.81889	-6.57637	1.9177e-10	5.90984e-09	13.3646	-6.36779	CD4_CTL	negative
ZNF74	-1.51591	3.87913	-6.5732	1.94503e-10	5.96326e-09	13.3658	-6.36562	CD4_CTL	negative
ANKRD16	-1.42673	3.92114	-6.57299	1.94625e-10	5.96326e-09	13.3645	-6.36552	CD4_CTL	negative
NDRG2	-1.52041	3.93818	-6.5707	1.97605e-10	6.03031e-09	13.3514	-6.36319	CD4_CTL	negative
CD27	-1.60961	4.87191	-6.57007	1.97948e-10	6.03031e-09	13.3287	-6.36292	CD4_CTL	negative
PFKM	-1.49756	3.87794	-6.56951	1.98871e-10	6.03418e-09	13.3448	-6.36221	CD4_CTL	negative
LINC00426	-1.48163	3.92907	-6.56926	1.9921e-10	6.03418e-09	13.3338	-6.36195	CD4_CTL	negative
ADM	-1.45174	3.83995	-6.56656	2.03121e-10	6.13519e-09	13.3093	-6.35896	CD4_CTL	negative
RRAD	-1.51085	3.99604	-6.5615	2.08262e-10	6.27264e-09	13.2842	-6.35512	CD4_CTL	negative
ITGA1	-1.47253	3.83927	-6.55961	2.11094e-10	6.33998e-09	13.2892	-6.35304	CD4_CTL	negative
PTCH2	-1.48543	3.85027	-6.55683	2.14856e-10	6.43479e-09	13.2569	-6.35033	CD4_CTL	negative
RP11-774O3.3	-1.45751	3.79392	-6.55289	2.19643e-10	6.5454e-09	13.2514	-6.34694	CD4_CTL	negative
COLQ	-1.47826	3.93039	-6.55281	2.19781e-10	6.5454e-09	13.2311	-6.34684	CD4_CTL	negative
CLEC11A	-1.52525	3.86209	-6.55195	2.20816e-10	6.55786e-09	13.2456	-6.34612	CD4_CTL	negative
RP11-47I22.3	-1.53109	3.81096	-6.54861	2.25785e-10	6.68676e-09	13.2082	-6.34269	CD4_CTL	negative
RP11-277L2.3	-1.43826	4.01547	-6.54772	2.26504e-10	6.68941e-09	13.2203	-6.3422	CD4_CTL	negative
IL4I1	-1.44797	4.02078	-6.54654	2.28054e-10	6.71655e-09	13.1979	-6.34115	CD4_CTL	negative
ZNF619	-1.44477	3.80184	-6.54592	2.28918e-10	6.72335e-09	13.2121	-6.34057	CD4_CTL	negative
LY86	-1.48859	3.88237	-6.54409	2.31085e-10	6.76831e-09	13.1973	-6.33912	CD4_CTL	negative
RTN4IP1	-1.45783	3.91202	-6.54276	2.32867e-10	6.80176e-09	13.1808	-6.33793	CD4_CTL	negative
CCBL1	-1.53414	3.81096	-6.54193	2.34498e-10	6.82051e-09	13.1755	-6.33686	CD4_CTL	negative
FHL3	-1.42106	4.53092	-6.54222	2.34921e-10	6.82051e-09	13.1633	-6.33658	CD4_CTL	negative
C3orf14	-1.44602	3.93818	-6.54114	2.35433e-10	6.82051e-09	13.1839	-6.33624	CD4_CTL	negative
AC092835.2	-1.51114	3.75983	-6.54091	2.36207e-10	6.82432e-09	13.1657	-6.33574	CD4_CTL	negative
INPP5F	-1.43932	3.87001	-6.53839	2.39228e-10	6.89287e-09	13.1683	-6.33378	CD4_CTL	negative
KLHDC1	-1.46751	3.97108	-6.53111	2.50899e-10	7.20963e-09	13.1045	-6.32643	CD4_CTL	negative
AC145212.1	-1.46813	3.83593	-6.52781	2.54916e-10	7.29376e-09	13.0964	-6.32398	CD4_CTL	negative
INTS9	-1.462	3.93026	-6.52739	2.55199e-10	7.29376e-09	13.0955	-6.32381	CD4_CTL	negative
RP11-119B16.2	-1.44746	4.03535	-6.52595	2.57651e-10	7.34408e-09	13.0843	-6.32233	CD4_CTL	negative
THBS3	-1.47213	3.93026	-6.52381	2.61145e-10	7.42377e-09	13.0702	-6.32025	CD4_CTL	negative
PAQR4	-1.47005	3.83593	-6.52303	2.62068e-10	7.43016e-09	13.0685	-6.3197	CD4_CTL	negative
APOBEC3A	-1.43657	4.11144	-6.52104	2.64773e-10	7.48688e-09	13.0522	-6.31811	CD4_CTL	negative
ZNF319	-1.48151	3.79392	-6.52106	2.66532e-10	7.51661e-09	13.0491	-6.31709	CD4_CTL	negative
ZNF677	-1.42137	4.06031	-6.51748	2.70501e-10	7.60838e-09	13.0478	-6.31481	CD4_CTL	negative
SRP14-AS1	-1.42953	3.9002	-6.51332	2.77494e-10	7.7645e-09	13.0265	-6.31086	CD4_CTL	negative
TBX6	-1.48828	3.786	-6.51328	2.77512e-10	7.7645e-09	13.0271	-6.31085	CD4_CTL	negative
LMAN2L	-1.44467	3.81096	-6.51277	2.78333e-10	7.76701e-09	13.024	-6.31039	CD4_CTL	negative
NECAB3	-1.45369	3.87835	-6.51134	2.80571e-10	7.80899e-09	13.0154	-6.30915	CD4_CTL	negative
EEPD1	-1.48439	3.82681	-6.50987	2.83102e-10	7.85884e-09	13.0074	-6.30776	CD4_CTL	negative
SLC22A5	-1.49328	3.88435	-6.50875	2.84982e-10	7.87327e-09	13.0005	-6.30674	CD4_CTL	negative
RGS13	-1.40684	3.89618	-6.50905	2.85102e-10	7.87327e-09	13.0019	-6.30667	CD4_CTL	negative
DMKN	-1.51993	3.99724	-6.50747	2.8759e-10	7.92138e-09	12.9739	-6.30533	CD4_CTL	negative
ITSN1	-1.46601	3.81499	-6.50262	2.95765e-10	8.10735e-09	12.9659	-6.30098	CD4_CTL	negative
RP11-782C8.1	-1.46105	3.84505	-6.50239	2.95867e-10	8.10735e-09	12.9653	-6.30093	CD4_CTL	negative
CHEK2	-1.46792	3.86612	-6.50056	2.99489e-10	8.18552e-09	12.9401	-6.29904	CD4_CTL	negative
HIST1H4H	-1.46691	3.96718	-6.49885	3.01891e-10	8.23002e-09	12.9314	-6.2978	CD4_CTL	negative
MFSD3	-1.47095	3.828	-6.49848	3.02831e-10	8.23453e-09	12.9378	-6.29732	CD4_CTL	negative
STK36	-1.46456	3.828	-6.49753	3.04479e-10	8.25823e-09	12.9374	-6.29648	CD4_CTL	negative
UAP1L1	-1.47874	3.87523	-6.49115	3.16192e-10	8.55408e-09	12.894	-6.29062	CD4_CTL	negative
SLC23A3	-1.48984	3.87926	-6.48919	3.20478e-10	8.64804e-09	12.8725	-6.28853	CD4_CTL	negative
ZSWIM3	-1.46507	3.81618	-6.48683	3.24238e-10	8.72506e-09	12.8775	-6.28672	CD4_CTL	negative
TRPM2	-1.50209	3.85297	-6.48644	3.24974e-10	8.72506e-09	12.863	-6.28637	CD4_CTL	negative
NT5M	-1.46408	3.87794	-6.48479	3.28381e-10	8.77464e-09	12.8503	-6.28475	CD4_CTL	negative
SAMSN1	1.23848	7.69073	6.48732	3.29012e-10	8.77464e-09	12.8005	6.28445	CD4_CTL	negative
MYO15B	-1.51923	3.90721	-6.48401	3.29296e-10	8.77464e-09	12.8484	-6.28432	CD4_CTL	negative
KIF18A	-1.41042	3.93699	-6.48271	3.31439e-10	8.80965e-09	12.8526	-6.28331	CD4_CTL	negative
CLCN6	-1.45283	3.91995	-6.47795	3.41533e-10	9.04766e-09	12.8261	-6.27865	CD4_CTL	negative
GGT7	-1.49055	4.01441	-6.47765	3.42095e-10	9.04766e-09	12.8166	-6.27839	CD4_CTL	negative
WNT10A	-1.49897	3.88435	-6.47554	3.47463e-10	9.13641e-09	12.7958	-6.27597	CD4_CTL	negative
PLXNA3	-1.41797	3.84115	-6.47489	3.47805e-10	9.13641e-09	12.81	-6.27582	CD4_CTL	negative
RP11-383H13.1	-1.52987	3.828	-6.47481	3.4832e-10	9.13641e-09	12.7935	-6.27559	CD4_CTL	negative
WBP1	-1.46108	3.84505	-6.47438	3.48888e-10	9.13641e-09	12.8069	-6.27533	CD4_CTL	negative
TDRD7	-1.37914	4.00816	-6.47232	3.53032e-10	9.22222e-09	12.7938	-6.27349	CD4_CTL	negative
FGD6	-1.41834	3.79795	-6.47156	3.54725e-10	9.24372e-09	12.7916	-6.27275	CD4_CTL	negative
TRIM66	-1.42424	3.95925	-6.46796	3.61391e-10	9.3944e-09	12.7603	-6.26985	CD4_CTL	negative
RBBP8	-1.41871	4.23163	-6.46712	3.6528e-10	9.47235e-09	12.7423	-6.26819	CD4_CTL	negative
ZNF540	-1.43867	3.95925	-6.46579	3.66919e-10	9.49168e-09	12.7575	-6.26749	CD4_CTL	negative
RP5-1007M22.2	-1.47974	3.87794	-6.46432	3.70347e-10	9.55712e-09	12.7352	-6.26604	CD4_CTL	negative
RP11-97C16.1	-1.4175	3.86492	-6.46189	3.7535e-10	9.66276e-09	12.7365	-6.26395	CD4_CTL	negative
TNFSF13B	-1.40796	4.11937	-6.45695	3.85281e-10	9.89445e-09	12.707	-6.25988	CD4_CTL	negative
SLCO4A1	-1.45403	3.81618	-6.45698	3.86447e-10	9.9005e-09	12.7094	-6.25941	CD4_CTL	negative
E2F1	-1.47934	3.83593	-6.45553	3.89533e-10	9.91484e-09	12.7009	-6.25817	CD4_CTL	negative
SMOX	-1.38979	3.96045	-6.4557	3.89741e-10	9.91484e-09	12.7002	-6.25808	CD4_CTL	negative
SOX4	-1.4019	4.05431	-6.45547	3.89805e-10	9.91484e-09	12.6991	-6.25806	CD4_CTL	negative
PLCH2	-1.47308	3.92828	-6.45319	3.95353e-10	1.0032e-08	12.6707	-6.25585	CD4_CTL	negative
ZC3H10	-1.47618	3.87001	-6.45227	3.97342e-10	1.00584e-08	12.6802	-6.25507	CD4_CTL	negative
MBLAC1	-1.41653	4.02352	-6.45022	4.01234e-10	1.01328e-08	12.6689	-6.25355	CD4_CTL	negative
UBASH3B	-1.48155	3.98812	-6.44644	4.10711e-10	1.03476e-08	12.6341	-6.2499	CD4_CTL	negative
SDC2	-1.4842	3.88886	-6.44864	4.12864e-10	1.03772e-08	12.6354	-6.24909	CD4_CTL	negative
ZNF891	-1.39826	3.87404	-6.44416	4.16074e-10	1.04332e-08	12.6276	-6.24788	CD4_CTL	negative
ZBED6CL	-1.43829	3.786	-6.44196	4.21908e-10	1.05546e-08	12.6256	-6.2457	CD4_CTL	negative
IRS2	-1.49015	4.83309	-6.44121	4.25618e-10	1.06225e-08	12.5908	-6.24433	CD4_CTL	negative
NANP	-1.39498	4.01831	-6.43995	4.26976e-10	1.06314e-08	12.607	-6.24383	CD4_CTL	negative
RP11-412D9.4	-1.51255	3.86612	-6.43838	4.31139e-10	1.07039e-08	12.5908	-6.24232	CD4_CTL	negative
GRAMD3	-1.44118	4.09559	-6.43793	4.31899e-10	1.07039e-08	12.5881	-6.24204	CD4_CTL	negative
KIAA1324L	-1.37684	3.90291	-6.43688	4.34519e-10	1.07437e-08	12.5956	-6.24109	CD4_CTL	negative
PIK3R2	-1.48223	3.86209	-6.43367	4.43176e-10	1.09324e-08	12.5774	-6.23801	CD4_CTL	negative
SLC16A11	-1.4763	3.93818	-6.43237	4.46048e-10	1.09534e-08	12.5627	-6.237	CD4_CTL	negative
TRIM16L	-1.45705	3.93429	-6.43301	4.46088e-10	1.09534e-08	12.556	-6.23698	CD4_CTL	negative
ZBTB9	-1.40584	3.86209	-6.43144	4.48706e-10	1.09923e-08	12.5662	-6.23607	CD4_CTL	negative
APP	-1.33526	4.30124	-6.42737	4.58041e-10	1.11951e-08	12.5388	-6.23284	CD4_CTL	negative
TMC4	-1.43583	3.95013	-6.42852	4.5976e-10	1.12114e-08	12.5272	-6.23226	CD4_CTL	negative
ZNF724P	-1.41357	3.89929	-6.42556	4.6434e-10	1.12972e-08	12.5238	-6.23071	CD4_CTL	negative
DENND2C	-1.45102	3.86612	-6.42413	4.67883e-10	1.13412e-08	12.5177	-6.22951	CD4_CTL	negative
RP11-573D15.9	-1.43623	3.81096	-6.42406	4.68284e-10	1.13412e-08	12.5141	-6.22938	CD4_CTL	negative
RP11-631N16.2	-1.44378	3.786	-6.42278	4.71934e-10	1.14036e-08	12.5142	-6.22816	CD4_CTL	negative
ULK2	-1.43523	4.12507	-6.42107	4.77098e-10	1.14429e-08	12.4878	-6.22646	CD4_CTL	negative
TMEM143	-1.41478	3.85297	-6.42068	4.77445e-10	1.14429e-08	12.5054	-6.22634	CD4_CTL	negative
TCF19	-1.40629	3.9763	-6.42065	4.77513e-10	1.14429e-08	12.5039	-6.22632	CD4_CTL	negative
GPR146	-1.41072	3.84115	-6.41953	4.80959e-10	1.14429e-08	12.4997	-6.22519	CD4_CTL	negative
LINC00663	-1.46391	3.87794	-6.41951	4.8188e-10	1.14429e-08	12.4856	-6.22489	CD4_CTL	negative
C9orf3	-1.41225	3.92636	-6.41901	4.82131e-10	1.14429e-08	12.4911	-6.22481	CD4_CTL	negative
PARG	-1.44481	4.04447	-6.41898	4.82225e-10	1.14429e-08	12.479	-6.22478	CD4_CTL	negative
LIPT2	-1.47211	3.82008	-6.41881	4.82885e-10	1.14429e-08	12.4958	-6.22457	CD4_CTL	negative
LLGL1	-1.44467	3.86209	-6.41873	4.83247e-10	1.14429e-08	12.4826	-6.22445	CD4_CTL	negative
RP11-215G15.5	-1.46393	3.81889	-6.41886	4.85803e-10	1.14779e-08	12.4757	-6.22362	CD4_CTL	negative
LSMEM1	-1.45423	3.91007	-6.4164	4.88818e-10	1.15235e-08	12.4747	-6.22265	CD4_CTL	negative
LY6G5B	-1.39514	3.85297	-6.4156	4.92017e-10	1.15649e-08	12.4774	-6.22163	CD4_CTL	negative
RAB13	-1.4992	4.04641	-6.4163	4.9426e-10	1.15649e-08	12.4567	-6.22092	CD4_CTL	negative
ACVR2B	-1.4167	3.86209	-6.41467	4.94598e-10	1.15649e-08	12.4717	-6.22081	CD4_CTL	negative
RP11-141B14.1	-1.40641	3.91243	-6.4141	4.94922e-10	1.15649e-08	12.4695	-6.22071	CD4_CTL	negative
ITPK1-AS1	-1.40589	3.92114	-6.41222	5.01819e-10	1.17003e-08	12.4577	-6.21853	CD4_CTL	negative
LENG8-AS1	-1.44463	3.82411	-6.40845	5.13063e-10	1.19363e-08	12.4245	-6.21506	CD4_CTL	negative
POFUT1	-1.43245	3.92517	-6.40723	5.18999e-10	1.2048e-08	12.4112	-6.21325	CD4_CTL	negative
BOLA2B	-1.39962	4.21263	-6.40397	5.26734e-10	1.22009e-08	12.4085	-6.21093	CD4_CTL	negative
CMKLR1	-1.44387	3.9928	-6.40269	5.29189e-10	1.22278e-08	12.3927	-6.2102	CD4_CTL	negative
NPIPA7	-1.4729	3.81096	-6.40278	5.30195e-10	1.22278e-08	12.4059	-6.2099	CD4_CTL	negative
ZNF436	-1.48706	3.80184	-6.40242	5.33257e-10	1.22718e-08	12.3865	-6.20899	CD4_CTL	negative
FAM173B	-1.47148	3.87794	-6.39979	5.40126e-10	1.24031e-08	12.3747	-6.20698	CD4_CTL	negative
LMF1	-1.41756	4.07616	-6.39882	5.4275e-10	1.24365e-08	12.3648	-6.20622	CD4_CTL	negative
TMEM176B	-1.45037	3.92114	-6.39654	5.49509e-10	1.25556e-08	12.3603	-6.20427	CD4_CTL	negative
TRIP6	-1.4636	3.81096	-6.39632	5.50313e-10	1.25556e-08	12.3649	-6.20404	CD4_CTL	negative
L2HGDH	-1.45635	3.92907	-6.3936	5.59159e-10	1.27063e-08	12.3534	-6.20153	CD4_CTL	negative
CD3EAP	-1.42072	3.88105	-6.39306	5.61147e-10	1.27063e-08	12.3512	-6.20097	CD4_CTL	negative
AGAP8	-1.44845	3.82411	-6.39291	5.61581e-10	1.27063e-08	12.3384	-6.20085	CD4_CTL	negative
CCT6B	-1.4168	3.83203	-6.39288	5.61697e-10	1.27063e-08	12.3394	-6.20082	CD4_CTL	negative
CDK3	-1.4461	3.90291	-6.39188	5.64618e-10	1.27453e-08	12.3445	-6.2	CD4_CTL	negative
CTD-3195I5.5	-1.4522	3.828	-6.39039	5.69709e-10	1.28064e-08	12.3294	-6.19859	CD4_CTL	negative
SLC25A15	-1.40784	3.83593	-6.3904	5.69736e-10	1.28064e-08	12.3367	-6.19858	CD4_CTL	negative
RP11-66N11.8	-1.46335	3.83593	-6.38885	5.74895e-10	1.28951e-08	12.3188	-6.19716	CD4_CTL	negative
ROM1	-1.44019	3.828	-6.3867	5.82317e-10	1.30075e-08	12.3125	-6.19514	CD4_CTL	negative
FAM212A	-1.42509	3.79392	-6.3867	5.82354e-10	1.30075e-08	12.3067	-6.19513	CD4_CTL	negative
TPPP	-1.47115	3.87794	-6.38569	5.86128e-10	1.30644e-08	12.3086	-6.19412	CD4_CTL	negative
CTA-204B4.2	-1.43082	3.84505	-6.38435	5.90023e-10	1.31153e-08	12.3027	-6.19307	CD4_CTL	negative
RP11-769O8.1	-1.47566	3.9002	-6.38407	5.90877e-10	1.31153e-08	12.2972	-6.19285	CD4_CTL	negative
RP5-886K2.3	-1.46497	3.86492	-6.38372	5.96003e-10	1.31595e-08	12.2794	-6.19148	CD4_CTL	negative
ELOVL4	-1.39139	3.86612	-6.38259	5.96108e-10	1.31595e-08	12.2928	-6.19146	CD4_CTL	negative
RASD1	-1.45069	3.88586	-6.38232	5.96583e-10	1.31595e-08	12.2855	-6.19133	CD4_CTL	negative
C19orf82	-1.4137	3.86209	-6.38137	6.00436e-10	1.31909e-08	12.2864	-6.19032	CD4_CTL	negative
TTC4	-1.40295	3.88586	-6.38139	6.00488e-10	1.31909e-08	12.2832	-6.1903	CD4_CTL	negative
ZNF41	-1.47375	3.9434	-6.38035	6.04573e-10	1.32427e-08	12.2645	-6.18923	CD4_CTL	negative
HIST1H1A	-1.42435	3.85297	-6.37954	6.06684e-10	1.32427e-08	12.2636	-6.18868	CD4_CTL	negative
FAM19A2	-1.45926	3.82681	-6.37951	6.06764e-10	1.32427e-08	12.2665	-6.18866	CD4_CTL	negative
DOCK4	-1.45107	3.89108	-6.38112	6.07829e-10	1.32427e-08	12.2625	-6.18839	CD4_CTL	negative
SEMA6B	-1.44521	3.8963	-6.37783	6.13848e-10	1.33465e-08	12.2494	-6.18683	CD4_CTL	negative
PYCRL	-1.43036	3.91322	-6.37623	6.18724e-10	1.34251e-08	12.2567	-6.18559	CD4_CTL	negative
DENND6B	-1.38288	3.83593	-6.37147	6.36e-10	1.37718e-08	12.2315	-6.18124	CD4_CTL	negative
GSPT2	-1.39534	4.02233	-6.3679	6.47469e-10	1.39901e-08	12.2104	-6.17842	CD4_CTL	negative
IFNLR1	-1.42707	3.84907	-6.36822	6.48711e-10	1.39901e-08	12.2131	-6.17812	CD4_CTL	negative
MS4A1	-1.4634	3.89498	-6.36482	6.613e-10	1.42327e-08	12.1787	-6.17508	CD4_CTL	negative
C19orf47	-1.38696	3.91322	-6.364	6.64139e-10	1.42649e-08	12.1892	-6.1744	CD4_CTL	negative
FCRLB	-1.46912	3.828	-6.36294	6.69354e-10	1.43479e-08	12.1702	-6.17317	CD4_CTL	negative
MCM2	-1.47149	3.80304	-6.35952	6.81786e-10	1.4585e-08	12.1542	-6.17026	CD4_CTL	negative
ZNF329	-1.38224	3.92517	-6.35323	7.06694e-10	1.50875e-08	12.1292	-6.16458	CD4_CTL	negative
TEF	-1.41716	3.91995	-6.35081	7.16301e-10	1.52619e-08	12.1151	-6.16245	CD4_CTL	negative
ACAD11	-1.45603	3.81096	-6.34679	7.3428e-10	1.56137e-08	12.0833	-6.15852	CD4_CTL	negative
NBPF20	-1.39503	3.91724	-6.3459	7.37094e-10	1.56423e-08	12.0883	-6.15791	CD4_CTL	negative
TLDC1	-1.45663	3.85297	-6.34562	7.38674e-10	1.56446e-08	12.0814	-6.15757	CD4_CTL	negative
SMARCD3	-1.4337	3.98422	-6.34412	7.44427e-10	1.57116e-08	12.0669	-6.15635	CD4_CTL	negative
ARMCX5	-1.42011	4.17244	-6.3439	7.44794e-10	1.57116e-08	12.0673	-6.15627	CD4_CTL	negative
CTNS	-1.40434	3.92114	-6.34338	7.47791e-10	1.57436e-08	12.0741	-6.15563	CD4_CTL	negative
FSCN1	-1.44693	4.07585	-6.34406	7.52682e-10	1.58152e-08	12.0556	-6.1546	CD4_CTL	negative
PLOD1	-1.46871	3.90693	-6.3427	7.5763e-10	1.58544e-08	12.0504	-6.15356	CD4_CTL	negative
PRR24	-1.41652	4.02623	-6.3418	7.59168e-10	1.58544e-08	12.0469	-6.15324	CD4_CTL	negative
C19orf59	-1.44888	3.84385	-6.34178	7.60097e-10	1.58544e-08	12.0469	-6.15304	CD4_CTL	negative
RP11-350N15.5	-1.4572	3.84505	-6.34112	7.60508e-10	1.58544e-08	12.0467	-6.15296	CD4_CTL	negative
IGSF9B	-1.39222	4.19163	-6.33971	7.64554e-10	1.59075e-08	12.0513	-6.15212	CD4_CTL	negative
LAMB1	-1.40198	3.98032	-6.33825	7.71114e-10	1.59692e-08	12.0461	-6.15076	CD4_CTL	negative
ITPKB-AS1	-1.48176	4.02101	-6.33856	7.71494e-10	1.59692e-08	12.0314	-6.15068	CD4_CTL	negative
CCNA2	-1.44065	3.82681	-6.33799	7.72025e-10	1.59692e-08	12.0459	-6.15058	CD4_CTL	negative
S100A6	1.05501	9.80084	6.33711	7.74904e-10	1.59976e-08	11.9201	6.14998	CD4_CTL	negative
ATG4C	-1.39369	4.03535	-6.33675	7.7715e-10	1.60129e-08	12.0355	-6.14953	CD4_CTL	negative
RP11-803D5.4	-1.38017	3.93039	-6.33509	7.83074e-10	1.61038e-08	12.028	-6.14832	CD4_CTL	negative
RP11-488C13.5	-1.43189	3.97359	-6.3348	7.86167e-10	1.61362e-08	12.0265	-6.1477	CD4_CTL	negative
SLX4IP	-1.42719	3.91724	-6.33294	7.94494e-10	1.6254e-08	12.0037	-6.14602	CD4_CTL	negative
RP11-325F22.2	-1.40482	3.95925	-6.33257	7.94966e-10	1.6254e-08	12.0055	-6.14593	CD4_CTL	negative
AC002117.1	-1.39343	4.15999	-6.33215	7.98648e-10	1.62979e-08	11.9973	-6.1452	CD4_CTL	negative
ZNF862	-1.44011	3.86209	-6.33128	8.03061e-10	1.63566e-08	11.9953	-6.14432	CD4_CTL	negative
ZNF385A	-1.43786	3.87134	-6.33078	8.04621e-10	1.6357e-08	12.0051	-6.14401	CD4_CTL	negative
LRSAM1	-1.38529	3.95403	-6.32951	8.09992e-10	1.64348e-08	11.9969	-6.14296	CD4_CTL	negative
PON2	-1.41736	3.81889	-6.329	8.13176e-10	1.6468e-08	11.9958	-6.14233	CD4_CTL	negative
ZNF784	-1.43324	3.96988	-6.32837	8.16164e-10	1.64971e-08	11.9759	-6.14175	CD4_CTL	negative
OCLN	-1.43253	3.86222	-6.32756	8.195e-10	1.65331e-08	11.9873	-6.1411	CD4_CTL	negative
AF001548.5	-1.40082	3.84115	-6.32624	8.26036e-10	1.66244e-08	11.9725	-6.13984	CD4_CTL	negative
SNX8	-1.38809	4.03548	-6.32592	8.27157e-10	1.66244e-08	11.9702	-6.13963	CD4_CTL	negative
AC009404.2	-1.41419	3.87794	-6.32515	8.31611e-10	1.66824e-08	11.971	-6.13877	CD4_CTL	negative
CCL3L3	-1.45425	3.92127	-6.32357	8.43908e-10	1.68972e-08	11.9483	-6.13644	CD4_CTL	negative
RBM44	-1.41585	3.82008	-6.31903	8.60993e-10	1.72069e-08	11.9404	-6.13325	CD4_CTL	negative
C12orf79	-1.41262	3.99243	-6.316	8.76439e-10	1.74827e-08	11.9223	-6.13043	CD4_CTL	negative
PLXDC1	-1.41841	3.88316	-6.31536	8.79577e-10	1.75125e-08	11.9199	-6.12986	CD4_CTL	negative
RP5-1073O3.7	-1.46433	4.10767	-6.31508	8.81511e-10	1.75182e-08	11.9028	-6.12951	CD4_CTL	negative
MPZL1	-1.40381	3.99736	-6.31421	8.85784e-10	1.75523e-08	11.9126	-6.12874	CD4_CTL	negative
PRDM11	-1.45493	3.87001	-6.31395	8.86527e-10	1.75523e-08	11.907	-6.12861	CD4_CTL	negative
ZNF681	-1.45489	3.83593	-6.31322	8.92153e-10	1.76308e-08	11.895	-6.1276	CD4_CTL	negative
REEP6	-1.39578	3.89228	-6.30943	9.10437e-10	1.79288e-08	11.8824	-6.12437	CD4_CTL	negative
MAN1C1	-1.39785	3.91202	-6.30932	9.10604e-10	1.79288e-08	11.886	-6.12434	CD4_CTL	negative
RP11-299J3.8	-1.39417	3.89498	-6.30824	9.16878e-10	1.80189e-08	11.8673	-6.12325	CD4_CTL	negative
IL10RB-AS1	-1.40398	3.92517	-6.30519	9.32557e-10	1.82933e-08	11.8594	-6.12055	CD4_CTL	negative
RP11-440L14.4	-1.44181	3.88706	-6.30361	9.41399e-10	1.84327e-08	11.8557	-6.11904	CD4_CTL	negative
RCCD1	-1.46061	3.97227	-6.30296	9.4509e-10	1.8471e-08	11.8394	-6.11842	CD4_CTL	negative
ERCC6	-1.40405	3.90139	-6.30221	9.48376e-10	1.8496e-08	11.8473	-6.11786	CD4_CTL	negative
QSOX2	-1.39816	4.06434	-6.30179	9.49849e-10	1.8496e-08	11.8309	-6.11762	CD4_CTL	negative
MYO18A	-1.40799	3.93699	-6.30131	9.53105e-10	1.85254e-08	11.8394	-6.11707	CD4_CTL	negative
RP11-793H13.11	-1.38907	3.79703	-6.29908	9.65898e-10	1.87216e-08	11.8311	-6.11495	CD4_CTL	negative
DOCK7	-1.38307	3.98812	-6.299	9.66719e-10	1.87216e-08	11.8287	-6.11481	CD4_CTL	negative
MATN1-AS1	-1.45452	3.98422	-6.29866	9.69069e-10	1.8733e-08	11.8147	-6.11442	CD4_CTL	negative
TPRN	-1.41761	4.1186	-6.29483	9.93631e-10	1.91729e-08	11.7867	-6.11043	CD4_CTL	negative
DNHD1	-1.45424	3.85819	-6.293	1.00286e-09	1.93088e-08	11.7822	-6.10895	CD4_CTL	negative
CYP2U1	-1.38179	3.93039	-6.29234	1.0043e-09	1.93088e-08	11.7895	-6.10872	CD4_CTL	negative
ZSCAN18	-1.46334	4.03937	-6.29149	1.00938e-09	1.93713e-08	11.7828	-6.10792	CD4_CTL	negative
B2M	0.863441	14.1382	6.29002	1.01615e-09	1.94662e-08	11.543	6.10685	CD4_CTL	negative
METTL1	-1.37562	4.01831	-6.28665	1.03759e-09	1.98412e-08	11.7527	-6.10352	CD4_CTL	negative
EVI5L	-1.38442	3.85178	-6.2862	1.04032e-09	1.98577e-08	11.7595	-6.1031	CD4_CTL	negative
ZSCAN9	-1.39803	3.9002	-6.28593	1.04543e-09	1.99194e-08	11.7424	-6.10231	CD4_CTL	negative
YPEL4	-1.38201	4.06721	-6.28504	1.04778e-09	1.99285e-08	11.7511	-6.10196	CD4_CTL	negative
ACPL2	-1.44022	3.81889	-6.28249	1.06364e-09	2.01939e-08	11.7291	-6.09956	CD4_CTL	negative
AC009133.12	-1.40091	3.95925	-6.27959	1.08052e-09	2.04779e-08	11.7216	-6.09704	CD4_CTL	negative
SLC16A13	-1.40523	3.7848	-6.27509	1.10905e-09	2.09811e-08	11.6993	-6.09287	CD4_CTL	negative
SLC4A4	-1.36416	4.0156	-6.27389	1.11448e-09	2.10465e-08	11.6889	-6.09209	CD4_CTL	negative
NLE1	-1.3842	3.99604	-6.27379	1.11805e-09	2.10626e-08	11.6772	-6.09158	CD4_CTL	negative
ZHX3	-1.39225	3.93951	-6.27289	1.12013e-09	2.10626e-08	11.6808	-6.09128	CD4_CTL	negative
LSS	-1.40763	4.10286	-6.27279	1.12128e-09	2.10626e-08	11.6721	-6.09111	CD4_CTL	negative
SPIN4	-1.39366	3.93818	-6.27201	1.12941e-09	2.11476e-08	11.6791	-6.08996	CD4_CTL	negative
GYS1	-1.37872	3.88706	-6.27183	1.12978e-09	2.11476e-08	11.6804	-6.0899	CD4_CTL	negative
C17orf96	-1.45951	3.82681	-6.27147	1.13313e-09	2.1173e-08	11.6665	-6.08943	CD4_CTL	negative
ZNF595	-1.38902	3.99765	-6.27068	1.13706e-09	2.12092e-08	11.6684	-6.08888	CD4_CTL	negative
NUP133	-1.34082	4.34457	-6.26919	1.14393e-09	2.12999e-08	11.6603	-6.08791	CD4_CTL	negative
RP11-936I5.1	-1.45483	3.95523	-6.26658	1.16421e-09	2.16397e-08	11.6501	-6.0851	CD4_CTL	negative
LILRB2	-1.40975	4.00126	-6.26656	1.16646e-09	2.16437e-08	11.6353	-6.08479	CD4_CTL	negative
DBF4B	-1.43334	3.80184	-6.26515	1.17342e-09	2.17349e-08	11.6443	-6.08383	CD4_CTL	negative
ZNF527	-1.35406	3.8609	-6.26436	1.17877e-09	2.1796e-08	11.6394	-6.08311	CD4_CTL	negative
CD79A	-1.41273	3.92114	-6.2635	1.18604e-09	2.18924e-08	11.6343	-6.08212	CD4_CTL	negative
ACAD10	-1.4357	3.86612	-6.26232	1.19288e-09	2.19804e-08	11.6162	-6.0812	CD4_CTL	negative
SFXN4	-1.41498	4.01051	-6.26173	1.19746e-09	2.20266e-08	11.6097	-6.08058	CD4_CTL	negative
RP3-402G11.26	-1.36161	3.96315	-6.2608	1.20348e-09	2.20992e-08	11.6193	-6.07978	CD4_CTL	negative
ZNF449	-1.37666	3.8609	-6.25982	1.21001e-09	2.21807e-08	11.6147	-6.07891	CD4_CTL	negative
ZNF90	-1.40717	3.94492	-6.25866	1.21926e-09	2.22842e-08	11.592	-6.07769	CD4_CTL	negative
RP11-218M22.1	-1.45121	3.86209	-6.25836	1.21985e-09	2.22842e-08	11.5988	-6.07761	CD4_CTL	negative
CRTAM	-1.44166	4.27948	-6.25781	1.22297e-09	2.23029e-08	11.5962	-6.0772	CD4_CTL	negative
TLE2	-1.43019	3.94611	-6.25626	1.23448e-09	2.2456e-08	11.5868	-6.0757	CD4_CTL	negative
ZNF518B	-1.36576	4.10352	-6.25526	1.24066e-09	2.2456e-08	11.5746	-6.0749	CD4_CTL	negative
HLA-DRB5	-1.47294	4.02137	-6.25568	1.24137e-09	2.2456e-08	11.5749	-6.07481	CD4_CTL	negative
NT5DC3	-1.4093	3.9041	-6.25558	1.24185e-09	2.2456e-08	11.5787	-6.07475	CD4_CTL	negative
TGFBI	-1.44874	3.97941	-6.25531	1.24192e-09	2.2456e-08	11.5749	-6.07474	CD4_CTL	negative
MICAL3	-1.38436	4.11817	-6.25538	1.24468e-09	2.24677e-08	11.5726	-6.07438	CD4_CTL	negative
ZNF155	-1.35851	3.95523	-6.25427	1.25158e-09	2.25539e-08	11.5704	-6.07349	CD4_CTL	negative
C11orf71	-1.41756	3.91322	-6.25336	1.25604e-09	2.2596e-08	11.5722	-6.07292	CD4_CTL	negative
WDR34	-1.37836	3.84505	-6.25154	1.26912e-09	2.27928e-08	11.5698	-6.07126	CD4_CTL	negative
C16orf86	-1.43482	3.85417	-6.2512	1.27231e-09	2.28115e-08	11.5576	-6.07085	CD4_CTL	negative
CYB561D1	-1.3903	4.19427	-6.24987	1.28316e-09	2.29672e-08	11.5428	-6.06949	CD4_CTL	negative
BCL7A	-1.39772	3.89228	-6.24942	1.28534e-09	2.29676e-08	11.5566	-6.06922	CD4_CTL	negative
KLHL11	-1.36336	3.9434	-6.24866	1.28913e-09	2.29966e-08	11.552	-6.06875	CD4_CTL	negative
SLC15A3	-1.37378	3.96315	-6.24823	1.29373e-09	2.30401e-08	11.5379	-6.06817	CD4_CTL	negative
ZNF829	-1.40108	4.14383	-6.24699	1.30296e-09	2.31435e-08	11.5289	-6.06703	CD4_CTL	negative
ADCY3	-1.45804	3.82411	-6.24675	1.30389e-09	2.31435e-08	11.5345	-6.06692	CD4_CTL	negative
PROCR	-1.40535	3.99453	-6.24516	1.31488e-09	2.32997e-08	11.5325	-6.06557	CD4_CTL	negative
TJP3	-1.41606	3.88316	-6.24454	1.32068e-09	2.33635e-08	11.5271	-6.06486	CD4_CTL	negative
MCM3AP-AS1	-1.38555	3.93039	-6.24333	1.32967e-09	2.34835e-08	11.5169	-6.06377	CD4_CTL	negative
LRRC25	-1.45951	3.82008	-6.24305	1.33335e-09	2.35075e-08	11.5125	-6.06333	CD4_CTL	negative
RP11-379K17.12	-1.40252	3.79914	-6.24255	1.33545e-09	2.35075e-08	11.5132	-6.06307	CD4_CTL	negative
CTA-211A9.5	-1.42563	4.06865	-6.24254	1.3394e-09	2.3538e-08	11.5021	-6.0626	CD4_CTL	negative
ZNF579	-1.37095	3.91724	-6.24099	1.34835e-09	2.36562e-08	11.509	-6.06153	CD4_CTL	negative
CTD-2017D11.1	-1.36696	4.26814	-6.2383	1.36898e-09	2.39785e-08	11.4867	-6.05909	CD4_CTL	negative
MAPRE3	-1.3429	4.03415	-6.23626	1.3847e-09	2.42141e-08	11.4782	-6.05725	CD4_CTL	negative
NDC80	-1.36945	3.96567	-6.23393	1.40226e-09	2.44808e-08	11.4618	-6.05522	CD4_CTL	negative
NEIL1	-1.47131	4.29244	-6.23028	1.43477e-09	2.50074e-08	11.433	-6.05153	CD4_CTL	negative
ZKSCAN4	-1.41473	3.828	-6.22697	1.45964e-09	2.53992e-08	11.4351	-6.04876	CD4_CTL	negative
FGFBP2	1.13406	8.93093	6.2275	1.4707e-09	2.55498e-08	11.3273	6.04754	CD4_CTL	negative
FIZ1	-1.4109	3.84505	-6.22407	1.4847e-09	2.5751e-08	11.4107	-6.04602	CD4_CTL	negative
FANCL	-1.41981	3.9041	-6.22342	1.50202e-09	2.60089e-08	11.397	-6.04415	CD4_CTL	negative
PLCG2	-1.39775	3.93818	-6.21934	1.52864e-09	2.64268e-08	11.3774	-6.04131	CD4_CTL	negative
SH2D1B	-1.42285	4.07987	-6.21768	1.53958e-09	2.65595e-08	11.3815	-6.04016	CD4_CTL	negative
MED20	-1.38289	3.95325	-6.21751	1.54131e-09	2.65595e-08	11.3818	-6.03998	CD4_CTL	negative
CCDC61	-1.4102	3.98944	-6.21521	1.55857e-09	2.68134e-08	11.3589	-6.03819	CD4_CTL	negative
MPEG1	-1.37767	3.98368	-6.21463	1.56452e-09	2.68724e-08	11.3545	-6.03757	CD4_CTL	negative
CDPF1	-1.38901	3.81096	-6.21169	1.59301e-09	2.73175e-08	11.3521	-6.03466	CD4_CTL	negative
GCSAM	-1.44983	3.88706	-6.21112	1.5985e-09	2.73676e-08	11.3397	-6.0341	CD4_CTL	negative
SLC25A43	-1.42015	3.89618	-6.21005	1.60924e-09	2.75071e-08	11.3316	-6.03302	CD4_CTL	negative
PLEKHG1	-1.38182	3.87121	-6.20914	1.61598e-09	2.7578e-08	11.337	-6.03234	CD4_CTL	negative
SFXN5	-1.37921	3.99453	-6.20693	1.64063e-09	2.79537e-08	11.3114	-6.0299	CD4_CTL	negative
CCDC144A	-1.40988	4.26676	-6.20247	1.67554e-09	2.8503e-08	11.286	-6.02649	CD4_CTL	negative
NRROS	-1.34609	4.07497	-6.20195	1.6842e-09	2.86044e-08	11.2967	-6.02566	CD4_CTL	negative
RP11-89K11.1	-1.38986	3.81096	-6.20039	1.69862e-09	2.88034e-08	11.2827	-6.02428	CD4_CTL	negative
ZSCAN30	-1.39326	3.90813	-6.2	1.70171e-09	2.88099e-08	11.2865	-6.02399	CD4_CTL	negative
SPDL1	-1.35123	3.91202	-6.19935	1.70897e-09	2.88867e-08	11.2835	-6.0233	CD4_CTL	negative
RP11-1114A5.4	-1.34489	4.0917	-6.19839	1.7186e-09	2.90035e-08	11.2769	-6.02239	CD4_CTL	negative
AC083843.1	-1.33976	3.98019	-6.1955	1.74342e-09	2.93756e-08	11.2601	-6.02007	CD4_CTL	negative
TNIP3	-1.44134	4.17787	-6.19843	1.75426e-09	2.94887e-08	11.2577	-6.01907	CD4_CTL	negative
TPST1	-1.43869	3.84385	-6.1948	1.75568e-09	2.94887e-08	11.2491	-6.01894	CD4_CTL	negative
GSTT1	-1.35399	3.90529	-6.19397	1.76162e-09	2.95418e-08	11.2549	-6.01839	CD4_CTL	negative
PLBD2	-1.41535	3.96969	-6.19346	1.76464e-09	2.95459e-08	11.2398	-6.01811	CD4_CTL	negative
NOL6	-1.35979	3.98541	-6.19192	1.78164e-09	2.97444e-08	11.2418	-6.01656	CD4_CTL	negative
TPCN2	-1.36823	3.96718	-6.19197	1.78209e-09	2.97444e-08	11.2334	-6.01652	CD4_CTL	negative
RP11-285F7.2	-1.40868	3.95133	-6.19115	1.78946e-09	2.98206e-08	11.2357	-6.01585	CD4_CTL	negative
LEPREL4	-1.35432	3.87523	-6.19016	1.80064e-09	2.99599e-08	11.2309	-6.01484	CD4_CTL	negative
AC062017.1	-1.37541	3.91334	-6.19013	1.80621e-09	3.00056e-08	11.2196	-6.01434	CD4_CTL	negative
COPG2	-1.43986	3.93818	-6.18932	1.81035e-09	3.00276e-08	11.2185	-6.01397	CD4_CTL	negative
FOSL1	-1.40324	3.91724	-6.18829	1.83241e-09	3.0346e-08	11.2069	-6.01201	CD4_CTL	negative
EPB41L5	-1.34937	3.9763	-6.18579	1.84499e-09	3.04609e-08	11.2088	-6.0109	CD4_CTL	negative
TCTN1	-1.39036	3.79273	-6.18584	1.84508e-09	3.04609e-08	11.2116	-6.01089	CD4_CTL	negative
FHAD1	-1.41172	3.76505	-6.18499	1.85412e-09	3.05627e-08	11.2073	-6.0101	CD4_CTL	negative
CCDC15	-1.38016	3.85297	-6.18405	1.86365e-09	3.06133e-08	11.1912	-6.00927	CD4_CTL	negative
PDE1B	-1.38994	3.86612	-6.1838	1.86825e-09	3.06133e-08	11.189	-6.00887	CD4_CTL	negative
SPINK1	-1.38617	3.88196	-6.18326	1.87108e-09	3.06133e-08	11.1961	-6.00862	CD4_CTL	negative
CBY1	-1.38582	4.0473	-6.18327	1.87133e-09	3.06133e-08	11.1891	-6.0086	CD4_CTL	negative
TRAF3IP2-AS1	-1.41723	3.93039	-6.18337	1.87438e-09	3.06133e-08	11.1837	-6.00834	CD4_CTL	negative
ANO10	-1.39654	3.98825	-6.18316	1.87446e-09	3.06133e-08	11.1814	-6.00833	CD4_CTL	negative
RWDD3	-1.40899	3.84505	-6.18301	1.87749e-09	3.06158e-08	11.1841	-6.00807	CD4_CTL	negative
PCAT1	-1.45629	3.84505	-6.18249	1.8819e-09	3.06371e-08	11.1824	-6.00769	CD4_CTL	negative
RMDN2	-1.35684	3.95403	-6.18209	1.88456e-09	3.06371e-08	11.1894	-6.00746	CD4_CTL	negative
HMOX1	-1.31577	4.10874	-6.1805	1.89715e-09	3.07947e-08	11.1734	-6.00638	CD4_CTL	negative
SLC27A1	-1.38583	3.8609	-6.17913	1.91644e-09	3.10604e-08	11.1694	-6.00474	CD4_CTL	negative
ABCD1	-1.39581	3.83322	-6.17841	1.92443e-09	3.11255e-08	11.1711	-6.00406	CD4_CTL	negative
CAD	-1.41073	3.88316	-6.17903	1.92631e-09	3.11255e-08	11.1578	-6.0039	CD4_CTL	negative
FAM118B	-1.36771	3.96119	-6.17788	1.93027e-09	3.11421e-08	11.1669	-6.00357	CD4_CTL	negative
NAALADL1	-1.3542	4.03846	-6.17745	1.93681e-09	3.12003e-08	11.1523	-6.00302	CD4_CTL	negative
WWC2	-1.38894	3.92127	-6.17633	1.94663e-09	3.1311e-08	11.1583	-6.0022	CD4_CTL	negative
LINC00115	-1.43683	3.90813	-6.17614	1.95e-09	3.13178e-08	11.1491	-6.00192	CD4_CTL	negative
NEU3	-1.40788	3.85178	-6.1762	1.95334e-09	3.13241e-08	11.1455	-6.00164	CD4_CTL	negative
CCDC134	-1.41059	3.83203	-6.17434	1.96868e-09	3.15226e-08	11.1487	-6.00037	CD4_CTL	negative
SLC24A1	-1.42328	3.83995	-6.17404	1.97555e-09	3.15709e-08	11.1361	-5.99981	CD4_CTL	negative
AC025171.1	-1.38455	3.90139	-6.17346	1.97763e-09	3.15709e-08	11.1341	-5.99963	CD4_CTL	negative
TBC1D2	-1.37438	3.91724	-6.17069	2.00915e-09	3.20258e-08	11.1196	-5.99707	CD4_CTL	negative
PTAFR	-1.36492	4.17742	-6.17306	2.01333e-09	3.20445e-08	11.1203	-5.99673	CD4_CTL	negative
KIAA0895L	-1.39009	3.90932	-6.16999	2.01641e-09	3.20456e-08	11.1234	-5.99648	CD4_CTL	negative
ZNF773	-1.34295	3.99604	-6.16884	2.03059e-09	3.22227e-08	11.1165	-5.99534	CD4_CTL	negative
ENTPD5	-1.41588	3.87674	-6.16622	2.06154e-09	3.26651e-08	11.1002	-5.99288	CD4_CTL	negative
ZNF287	-1.36568	3.95925	-6.16571	2.06848e-09	3.27263e-08	11.1007	-5.99234	CD4_CTL	negative
LACC1	-1.35432	4.18226	-6.16224	2.10602e-09	3.32707e-08	11.0765	-5.98941	CD4_CTL	negative
NQO1	-1.38984	3.87523	-6.16191	2.11341e-09	3.3338e-08	11.0689	-5.98884	CD4_CTL	negative
ACP6	-1.37017	3.95535	-6.16153	2.11721e-09	3.33485e-08	11.073	-5.98855	CD4_CTL	negative
LINC00852	-1.36976	3.96626	-6.16186	2.12788e-09	3.34669e-08	11.064	-5.98773	CD4_CTL	negative
CLECL1	-1.33295	4.12785	-6.15895	2.14936e-09	3.37548e-08	11.0616	-5.9861	CD4_CTL	negative
NRBP2	-1.36219	4.00768	-6.15818	2.15266e-09	3.37568e-08	11.0588	-5.98585	CD4_CTL	negative
LRP8	-1.37025	3.91215	-6.15697	2.17217e-09	3.39713e-08	11.0534	-5.98438	CD4_CTL	negative
RP11-326C3.2	-1.37613	4.0156	-6.15666	2.17273e-09	3.39713e-08	11.0497	-5.98434	CD4_CTL	negative
SGCD	-1.46082	3.87913	-6.15568	2.19184e-09	3.42198e-08	11.0366	-5.98291	CD4_CTL	negative
RABGEF1	-1.3711	3.92246	-6.15491	2.19726e-09	3.42541e-08	11.0424	-5.98251	CD4_CTL	negative
RP11-401F2.3	-1.36372	3.93712	-6.15301	2.22068e-09	3.45686e-08	11.0318	-5.98078	CD4_CTL	negative
TET3	-1.43553	4.04981	-6.15436	2.22574e-09	3.45966e-08	11.0214	-5.98041	CD4_CTL	negative
RP11-358B23.5	-1.38769	3.97774	-6.15195	2.22994e-09	3.46112e-08	11.0249	-5.98011	CD4_CTL	negative
FAM219A	-1.36376	3.99466	-6.15146	2.24171e-09	3.47432e-08	11.0218	-5.97925	CD4_CTL	negative
DAK	-1.39995	3.9724	-6.15123	2.26491e-09	3.50517e-08	11.0057	-5.97757	CD4_CTL	negative
KPTN	-1.38004	3.81769	-6.14903	2.27287e-09	3.51238e-08	11.0121	-5.977	CD4_CTL	negative
USP27X	-1.37244	3.92114	-6.14857	2.27869e-09	3.51627e-08	11.0081	-5.97658	CD4_CTL	negative
VPS37C	-1.38939	3.87001	-6.14825	2.29142e-09	3.5303e-08	10.9942	-5.97567	CD4_CTL	negative
ZNF781	-1.41172	3.8609	-6.14753	2.29443e-09	3.5303e-08	11.0033	-5.97546	CD4_CTL	negative
RAB20	-1.39214	3.89618	-6.14667	2.30044e-09	3.53443e-08	10.9893	-5.97503	CD4_CTL	negative
CENPJ	-1.3396	4.17271	-6.14373	2.33593e-09	3.58378e-08	10.9782	-5.97254	CD4_CTL	negative
RP13-270P17.1	-1.34104	3.87913	-6.14289	2.35124e-09	3.60208e-08	10.9774	-5.97147	CD4_CTL	negative
NHSL2	-1.35765	3.90542	-6.14265	2.35775e-09	3.60685e-08	10.9664	-5.97102	CD4_CTL	negative
FCGR2B	-1.43445	3.87001	-6.14078	2.38288e-09	3.63606e-08	10.9564	-5.96929	CD4_CTL	negative
RP11-326G21.1	-1.33837	3.94894	-6.14044	2.38369e-09	3.63606e-08	10.9626	-5.96923	CD4_CTL	negative
DPY19L3	-1.43036	3.93039	-6.13925	2.39706e-09	3.65122e-08	10.9497	-5.96832	CD4_CTL	negative
RP11-245J9.4	-1.37657	3.83112	-6.13903	2.40438e-09	3.65714e-08	10.9521	-5.96782	CD4_CTL	negative
FOXD2	-1.40195	3.86612	-6.13875	2.41441e-09	3.66715e-08	10.9428	-5.96714	CD4_CTL	negative
ITPRIPL2	-1.34954	4.0473	-6.13688	2.42793e-09	3.68241e-08	10.9372	-5.96623	CD4_CTL	negative
SGCE	-1.43607	3.81096	-6.1366	2.4381e-09	3.69258e-08	10.9414	-5.96555	CD4_CTL	negative
TMEM25	-1.34524	3.89108	-6.13568	2.45e-09	3.70531e-08	10.9393	-5.96476	CD4_CTL	negative
FOXP4	-1.3759	4.08138	-6.13519	2.45801e-09	3.71019e-08	10.9342	-5.96422	CD4_CTL	negative
RFX2	-1.38716	3.88706	-6.13506	2.4622e-09	3.71019e-08	10.9263	-5.96395	CD4_CTL	negative
F3	-1.38221	4.02261	-6.13504	2.47058e-09	3.71019e-08	10.9186	-5.96339	CD4_CTL	negative
RP11-973H7.1	-1.38082	4.06176	-6.13376	2.47113e-09	3.71019e-08	10.9257	-5.96335	CD4_CTL	negative
ZNF573	-1.37275	3.97941	-6.13557	2.47405e-09	3.71019e-08	10.9219	-5.96316	CD4_CTL	negative
RSPH3	-1.33099	4.06031	-6.1339	2.47416e-09	3.71019e-08	10.9231	-5.96315	CD4_CTL	negative
ZNF93	-1.35163	3.9002	-6.13302	2.48311e-09	3.71837e-08	10.923	-5.96256	CD4_CTL	negative
ZFAT	-1.34221	3.92246	-6.13143	2.50772e-09	3.74769e-08	10.9142	-5.96095	CD4_CTL	negative
CREB3L4	-1.39248	3.80304	-6.13151	2.50974e-09	3.74769e-08	10.9151	-5.96082	CD4_CTL	negative
RP11-178G16.4	-1.35584	3.84385	-6.12962	2.53593e-09	3.77806e-08	10.9038	-5.95912	CD4_CTL	negative
DHFRL1	-1.38555	3.91243	-6.12988	2.53718e-09	3.77806e-08	10.8956	-5.95904	CD4_CTL	negative
CXCR6	-1.35568	3.98332	-6.12696	2.57331e-09	3.82649e-08	10.8896	-5.95673	CD4_CTL	negative
PLCXD2	-1.40564	3.81499	-6.12633	2.58301e-09	3.83146e-08	10.8821	-5.95612	CD4_CTL	negative
ZNF232	-1.35395	3.87572	-6.1263	2.58385e-09	3.83146e-08	10.8885	-5.95606	CD4_CTL	negative
SLC29A3	-1.38656	3.87913	-6.1245	2.61025e-09	3.8652e-08	10.8729	-5.9544	CD4_CTL	negative
BPHL	-1.37213	3.98806	-6.12304	2.62655e-09	3.88393e-08	10.8604	-5.95338	CD4_CTL	negative
TMEM110	-1.34225	3.91605	-6.1226	2.63566e-09	3.89199e-08	10.8669	-5.95282	CD4_CTL	negative
SPATA7	-1.37025	3.84385	-6.12089	2.66419e-09	3.92867e-08	10.8579	-5.95106	CD4_CTL	negative
FBLN5	-1.39732	3.95535	-6.11967	2.68148e-09	3.94868e-08	10.8439	-5.95	CD4_CTL	negative
ABCA3	-1.36663	3.857	-6.119	2.70407e-09	3.97644e-08	10.8361	-5.94862	CD4_CTL	negative
ZNF512	-1.3557	3.97762	-6.1173	2.71802e-09	3.99144e-08	10.8366	-5.94778	CD4_CTL	negative
RP5-1142A6.8	-1.39806	3.86492	-6.11629	2.73338e-09	4.00627e-08	10.8345	-5.94686	CD4_CTL	negative
PRRT3	-1.31612	4.20769	-6.11606	2.73566e-09	4.00627e-08	10.8235	-5.94672	CD4_CTL	negative
HIST1H2BC	-1.34874	4.03846	-6.11275	2.78213e-09	4.06873e-08	10.8052	-5.94396	CD4_CTL	negative
HSD11B1L	-1.35436	3.88706	-6.11306	2.79363e-09	4.07421e-08	10.8042	-5.94329	CD4_CTL	negative
METTL13	-1.32438	4.17842	-6.11214	2.79726e-09	4.07421e-08	10.8075	-5.94307	CD4_CTL	negative
OSER1-AS1	-1.35727	3.96837	-6.11326	2.79738e-09	4.07421e-08	10.8028	-5.94307	CD4_CTL	negative
ZBTB45	-1.32487	4.01592	-6.11132	2.81033e-09	4.08505e-08	10.8056	-5.94231	CD4_CTL	negative
RP11-115C21.2	-1.37427	3.89228	-6.11121	2.81285e-09	4.08505e-08	10.8069	-5.94216	CD4_CTL	negative
ZNF585A	-1.36318	3.9319	-6.11098	2.81645e-09	4.08505e-08	10.8053	-5.94195	CD4_CTL	negative
CCL4L2	-1.43412	3.87523	-6.11061	2.82174e-09	4.08505e-08	10.7962	-5.94165	CD4_CTL	negative
MBLAC2	-1.34866	3.94611	-6.11029	2.82404e-09	4.08505e-08	10.7999	-5.94151	CD4_CTL	negative
CDHR3	-1.34189	3.92114	-6.1099	2.83273e-09	4.09206e-08	10.7995	-5.94101	CD4_CTL	negative
OSGEPL1	-1.35446	3.857	-6.10929	2.84215e-09	4.10011e-08	10.7966	-5.94046	CD4_CTL	negative
C5orf55	-1.36128	4.12088	-6.10664	2.88645e-09	4.15836e-08	10.7752	-5.93793	CD4_CTL	negative
FUZ	-1.37095	4.03132	-6.10628	2.89215e-09	4.16094e-08	10.7726	-5.93761	CD4_CTL	negative
TMEM117	-1.32744	3.93818	-6.10564	2.90138e-09	4.16858e-08	10.7687	-5.93708	CD4_CTL	negative
GRK4	-1.33834	4.01441	-6.10498	2.91205e-09	4.17826e-08	10.771	-5.93648	CD4_CTL	negative
USP49	-1.38886	3.92907	-6.10461	2.9294e-09	4.1975e-08	10.7591	-5.93551	CD4_CTL	negative
F13A1	-1.39734	3.84637	-6.10216	2.95808e-09	4.23288e-08	10.7583	-5.93391	CD4_CTL	negative
LRRC23	-1.33008	4.15358	-6.10058	2.9863e-09	4.26753e-08	10.7347	-5.93235	CD4_CTL	negative
PRICKLE3	-1.37286	3.91202	-6.0988	3.01539e-09	4.30331e-08	10.7367	-5.93076	CD4_CTL	negative
ETNK2	-1.31345	3.89498	-6.09841	3.02247e-09	4.30596e-08	10.7387	-5.93037	CD4_CTL	negative
CTD-2287O16.5	-1.33367	3.88706	-6.09792	3.02916e-09	4.30596e-08	10.735	-5.93001	CD4_CTL	negative
DHX34	-1.36894	3.89901	-6.09836	3.0294e-09	4.30596e-08	10.7267	-5.93	CD4_CTL	negative
CDCA8	-1.36741	3.85868	-6.09764	3.03531e-09	4.3086e-08	10.7346	-5.92968	CD4_CTL	negative
LINC00984	-1.32181	3.87913	-6.09623	3.05804e-09	4.33198e-08	10.7261	-5.92845	CD4_CTL	negative
MEGF8	-1.40815	3.83322	-6.09619	3.05993e-09	4.33198e-08	10.7262	-5.92835	CD4_CTL	negative
DOCK9-AS2	-1.3314	3.94624	-6.09519	3.0781e-09	4.34823e-08	10.7203	-5.92738	CD4_CTL	negative
MYL9	-1.33053	3.85819	-6.09496	3.07959e-09	4.34823e-08	10.7193	-5.9273	CD4_CTL	negative
CCDC125	-1.36433	4.08126	-6.09434	3.0926e-09	4.36081e-08	10.7031	-5.92661	CD4_CTL	negative
FAM83G	-1.33351	3.89108	-6.09363	3.105e-09	4.37249e-08	10.7125	-5.92595	CD4_CTL	negative
SLC38A7	-1.34083	3.8963	-6.09211	3.12616e-09	4.39648e-08	10.7034	-5.92483	CD4_CTL	negative
TMEM53	-1.37511	3.91605	-6.09185	3.1357e-09	4.40406e-08	10.6991	-5.92433	CD4_CTL	negative
ZFYVE9	-1.35688	3.83712	-6.086	3.24047e-09	4.54521e-08	10.6689	-5.91893	CD4_CTL	negative
PAOX	-1.31693	4.01309	-6.08532	3.25296e-09	4.55671e-08	10.6655	-5.9183	CD4_CTL	negative
ZNF189	-1.35454	4.10934	-6.08487	3.2608e-09	4.56103e-08	10.6622	-5.9179	CD4_CTL	negative
ZNF441	-1.36877	3.96718	-6.08451	3.26606e-09	4.56103e-08	10.6544	-5.91763	CD4_CTL	negative
RP11-493L12.4	-1.41114	3.8666	-6.08495	3.26891e-09	4.56103e-08	10.6544	-5.91749	CD4_CTL	negative
CCDC102B	-1.39226	3.91605	-6.08391	3.27516e-09	4.56376e-08	10.6521	-5.91718	CD4_CTL	negative
RP11-849F2.8	-1.33481	3.95013	-6.083	3.29298e-09	4.58259e-08	10.6443	-5.91628	CD4_CTL	negative
CYP4F35P	-1.37894	3.88706	-6.08157	3.32251e-09	4.61764e-08	10.6386	-5.91481	CD4_CTL	negative
ZSCAN5A	-1.35261	3.86222	-6.07968	3.35608e-09	4.6582e-08	10.6376	-5.91316	CD4_CTL	negative
NACC2	-1.37253	4.0291	-6.07787	3.39588e-09	4.7073e-08	10.6172	-5.91122	CD4_CTL	negative
PTP4A3	-1.41927	3.9724	-6.07738	3.41545e-09	4.72827e-08	10.6122	-5.91027	CD4_CTL	negative
SORD	-1.34976	3.88706	-6.07589	3.43125e-09	4.74395e-08	10.6162	-5.90951	CD4_CTL	negative
AC004257.3	-1.39069	3.95925	-6.07233	3.49998e-09	4.8327e-08	10.5906	-5.90624	CD4_CTL	negative
ZNF284	-1.37259	3.83995	-6.07065	3.53166e-09	4.86386e-08	10.5835	-5.90476	CD4_CTL	negative
TRMT5	-1.38498	3.81889	-6.07044	3.53509e-09	4.86386e-08	10.5833	-5.9046	CD4_CTL	negative
DHODH	-1.39397	3.88838	-6.07036	3.53627e-09	4.86386e-08	10.58	-5.90454	CD4_CTL	negative
NHLRC2	-1.30079	4.17883	-6.06909	3.5538e-09	4.88165e-08	10.5763	-5.90373	CD4_CTL	negative
ZSCAN29	-1.32503	4.03686	-6.06611	3.623e-09	4.97029e-08	10.552	-5.90055	CD4_CTL	negative
SV2A	-1.36635	3.94221	-6.06575	3.62999e-09	4.97345e-08	10.5588	-5.90023	CD4_CTL	negative
BBS9	-1.28711	4.23656	-6.0643	3.65031e-09	4.99039e-08	10.5489	-5.89931	CD4_CTL	negative
ZNF45	-1.32161	4.02573	-6.06467	3.65174e-09	4.99039e-08	10.5552	-5.89924	CD4_CTL	negative
ARHGAP19	-1.3865	3.81096	-6.06425	3.66042e-09	4.99584e-08	10.5511	-5.89885	CD4_CTL	negative
TNFSF15	-1.3921	3.95612	-6.06509	3.6689e-09	5.001e-08	10.5448	-5.89847	CD4_CTL	negative
RP11-110G21.1	-1.36442	3.9685	-6.06233	3.69798e-09	5.03418e-08	10.5345	-5.89717	CD4_CTL	negative
CBX8	-1.35794	3.96837	-6.06262	3.71309e-09	5.04829e-08	10.5328	-5.89649	CD4_CTL	negative
AC009961.3	-1.37472	3.83322	-6.06064	3.73445e-09	5.07083e-08	10.5361	-5.89555	CD4_CTL	negative
LINC01137	-1.31134	3.94911	-6.05915	3.76127e-09	5.10074e-08	10.5251	-5.89436	CD4_CTL	negative
SLC26A6	-1.39781	3.97419	-6.05825	3.78356e-09	5.12443e-08	10.5173	-5.89339	CD4_CTL	negative
ZNF324B	-1.36639	3.91995	-6.05478	3.85883e-09	5.21973e-08	10.4979	-5.89013	CD4_CTL	negative
NUMBL	-1.37626	3.90542	-6.05347	3.88978e-09	5.25491e-08	10.4879	-5.88881	CD4_CTL	negative
HPCAL4	-1.41232	4.01831	-6.04952	3.97663e-09	5.36203e-08	10.4657	-5.88516	CD4_CTL	negative
RP11-661A12.14	-1.35317	3.83593	-6.04945	3.97916e-09	5.36203e-08	10.476	-5.88506	CD4_CTL	negative
ERLIN2	-1.36336	4.01441	-6.04812	4.00389e-09	5.38852e-08	10.4566	-5.88403	CD4_CTL	negative
HK3	-1.36093	3.84505	-6.04716	4.02649e-09	5.41209e-08	10.4572	-5.8831	CD4_CTL	negative
AC147651.4	-1.32799	4.22294	-6.04633	4.04936e-09	5.43595e-08	10.4434	-5.88216	CD4_CTL	negative
C8orf88	-1.37182	3.87913	-6.0458	4.05619e-09	5.43826e-08	10.4531	-5.88189	CD4_CTL	negative
TEX2	-1.34938	3.97749	-6.04521	4.07066e-09	5.44606e-08	10.4514	-5.8813	CD4_CTL	negative
ZNF235	-1.32584	3.82933	-6.04513	4.07225e-09	5.44606e-08	10.4538	-5.88123	CD4_CTL	negative
WDR19	-1.32238	4.0555	-6.04406	4.09364e-09	5.46353e-08	10.444	-5.88036	CD4_CTL	negative
BTBD19	-1.34885	4.01469	-6.04412	4.09559e-09	5.46353e-08	10.4457	-5.88029	CD4_CTL	negative
AP3S2	-1.38263	3.94803	-6.0435	4.1094e-09	5.47508e-08	10.4442	-5.87973	CD4_CTL	negative
AC115618.1	-1.35833	3.87523	-6.04239	4.13673e-09	5.50459e-08	10.4311	-5.87863	CD4_CTL	negative
MCM8	-1.37189	3.91724	-6.04188	4.15883e-09	5.52532e-08	10.4239	-5.87775	CD4_CTL	negative
RP11-817O13.8	-1.37022	3.92907	-6.0412	4.1627e-09	5.52532e-08	10.4244	-5.87759	CD4_CTL	negative
PLXNA1	-1.3655	4.00007	-6.03965	4.19091e-09	5.55583e-08	10.4166	-5.87648	CD4_CTL	negative
C7orf31	-1.35501	3.93026	-6.03797	4.23837e-09	5.61175e-08	10.4142	-5.87461	CD4_CTL	negative
LEPR	-1.33765	3.85417	-6.03695	4.26216e-09	5.63023e-08	10.4092	-5.87368	CD4_CTL	negative
USF1	-1.32209	4.12861	-6.03649	4.26331e-09	5.63023e-08	10.4023	-5.87364	CD4_CTL	negative
ALG14	-1.36863	3.87794	-6.03766	4.27217e-09	5.63023e-08	10.4006	-5.8733	CD4_CTL	negative
ARHGEF39	-1.36645	3.86209	-6.03687	4.27351e-09	5.63023e-08	10.3992	-5.87324	CD4_CTL	negative
MBOAT2	-1.3522	3.7821	-6.03099	4.40587e-09	5.79638e-08	10.3745	-5.86819	CD4_CTL	negative
KLHDC7B	-1.31713	3.86731	-6.03098	4.41053e-09	5.79638e-08	10.3775	-5.86801	CD4_CTL	negative
PRELID2	-1.36774	3.82008	-6.03018	4.42928e-09	5.81384e-08	10.3658	-5.86731	CD4_CTL	negative
FAM213A	-1.34643	3.85297	-6.0294	4.44477e-09	5.82698e-08	10.3656	-5.86673	CD4_CTL	negative
MTMR10	-1.31775	4.19559	-6.02761	4.4971e-09	5.88832e-08	10.3442	-5.86479	CD4_CTL	negative
NPHP4	-1.33004	3.83322	-6.02564	4.53912e-09	5.93603e-08	10.3499	-5.86324	CD4_CTL	negative
CLIC4	-1.3199	4.03013	-6.02412	4.58064e-09	5.97689e-08	10.3375	-5.86173	CD4_CTL	negative
HAR1A	-1.38294	3.89498	-6.02419	4.58161e-09	5.97689e-08	10.3333	-5.8617	CD4_CTL	negative
MFSD2A	-1.39151	3.8609	-6.0228	4.61101e-09	6.00563e-08	10.3266	-5.86063	CD4_CTL	negative
SWT1	-1.30525	4.02233	-6.02255	4.61494e-09	6.00563e-08	10.3297	-5.86049	CD4_CTL	negative
CCR6	-1.44634	4.01418	-6.02166	4.63695e-09	6.0269e-08	10.3263	-5.8597	CD4_CTL	negative
SLC39A14	-1.35156	3.92397	-6.021	4.6672e-09	6.05881e-08	10.3139	-5.85862	CD4_CTL	negative
BRCA2	-1.34413	4.06319	-6.01874	4.70614e-09	6.10191e-08	10.3092	-5.85724	CD4_CTL	negative
AACS	-1.32537	4.10352	-6.0188	4.71655e-09	6.10796e-08	10.3099	-5.85688	CD4_CTL	negative
USP35	-1.36121	3.828	-6.01849	4.72668e-09	6.11363e-08	10.305	-5.85652	CD4_CTL	negative
MANEA	-1.31893	4.03145	-6.01797	4.7371e-09	6.11782e-08	10.306	-5.85615	CD4_CTL	negative
PNPO	-1.3224	4.02874	-6.01773	4.74142e-09	6.11782e-08	10.302	-5.856	CD4_CTL	negative
APITD1	-1.34201	4.06475	-6.01742	4.75326e-09	6.12566e-08	10.3036	-5.85559	CD4_CTL	negative
SEC23IP	-1.26726	4.72709	-6.01295	4.86022e-09	6.25591e-08	10.2656	-5.85189	CD4_CTL	negative
VMO1	-1.35885	3.93429	-6.01385	4.8716e-09	6.26298e-08	10.2742	-5.8515	CD4_CTL	negative
CTA-217C2.1	-1.3975	3.92636	-6.01279	4.88221e-09	6.26301e-08	10.2711	-5.85114	CD4_CTL	negative
EFCAB2	-1.33897	4.03132	-6.01238	4.8834e-09	6.26301e-08	10.27	-5.8511	CD4_CTL	negative
STK11IP	-1.33733	3.92397	-6.00904	4.97822e-09	6.36638e-08	10.2599	-5.8479	CD4_CTL	negative
C18orf54	-1.33033	3.84505	-6.00893	4.97944e-09	6.36638e-08	10.2603	-5.84786	CD4_CTL	negative
AC093818.1	-1.31233	3.92114	-6.00892	4.98197e-09	6.36638e-08	10.259	-5.84777	CD4_CTL	negative
C19orf38	-1.36597	3.88316	-6.00684	5.04992e-09	6.44546e-08	10.2395	-5.84552	CD4_CTL	negative
SPATC1L	-1.40291	4.05821	-6.0066	5.07966e-09	6.47565e-08	10.2341	-5.84454	CD4_CTL	negative
GSDMB	-1.33338	3.94624	-6.0042	5.10305e-09	6.49768e-08	10.2271	-5.84378	CD4_CTL	negative
ZNF555	-1.34316	3.90721	-6.00382	5.11374e-09	6.5035e-08	10.2277	-5.84343	CD4_CTL	negative
GNG10	-1.34562	3.84115	-6.00271	5.15857e-09	6.55268e-08	10.2275	-5.84197	CD4_CTL	negative
RPP25	-1.34771	3.87001	-6.00115	5.2019e-09	6.59984e-08	10.2197	-5.84058	CD4_CTL	negative
SESTD1	-1.34537	3.89228	-6.00025	5.22431e-09	6.62037e-08	10.2085	-5.83987	CD4_CTL	negative
LIN37	-1.30364	3.91724	-5.99835	5.2839e-09	6.68791e-08	10.2039	-5.83798	CD4_CTL	negative
RENBP	-1.37937	3.95403	-5.99852	5.29678e-09	6.69624e-08	10.1933	-5.83757	CD4_CTL	negative
CTBP2	-1.34089	4.46198	-5.99696	5.31125e-09	6.70656e-08	10.1877	-5.83711	CD4_CTL	negative
THNSL1	-1.36603	3.786	-5.99533	5.37183e-09	6.77501e-08	10.1857	-5.83522	CD4_CTL	negative
TMEM187	-1.38219	3.8609	-5.99542	5.38061e-09	6.77804e-08	10.1785	-5.83495	CD4_CTL	negative
LRRC1	-1.36463	3.9473	-5.99431	5.40355e-09	6.79889e-08	10.18	-5.83424	CD4_CTL	negative
ASB16-AS1	-1.29407	4.14264	-5.99365	5.42296e-09	6.81524e-08	10.172	-5.83364	CD4_CTL	negative
RP11-390E23.6	-1.32922	3.89228	-5.99182	5.47616e-09	6.87397e-08	10.1689	-5.83202	CD4_CTL	negative
RAB32	-1.27059	4.09764	-5.98982	5.52578e-09	6.92808e-08	10.1547	-5.83051	CD4_CTL	negative
GALE	-1.35519	3.98825	-5.98971	5.53924e-09	6.93677e-08	10.1523	-5.83011	CD4_CTL	negative
FSD1L	-1.34941	3.94743	-5.98915	5.55214e-09	6.94475e-08	10.1469	-5.82972	CD4_CTL	negative
KANK1	-1.32299	3.90932	-5.98627	5.6494e-09	7.05809e-08	10.14	-5.82682	CD4_CTL	negative
ORC6	-1.33082	4.03132	-5.98556	5.66853e-09	7.06775e-08	10.134	-5.82625	CD4_CTL	negative
ZNF35	-1.36365	3.94611	-5.98538	5.67042e-09	7.06775e-08	10.1274	-5.8262	CD4_CTL	negative
DENND1A	-1.31259	3.92246	-5.98424	5.70111e-09	7.09567e-08	10.1223	-5.8253	CD4_CTL	negative
RP1-130H16.16	-1.37744	3.83322	-5.98439	5.70617e-09	7.09567e-08	10.1306	-5.82515	CD4_CTL	negative
CERS6	-1.35366	3.9673	-5.9828	5.75005e-09	7.14188e-08	10.1166	-5.82387	CD4_CTL	negative
PTPRN2	-1.39518	3.93441	-5.98193	5.77931e-09	7.16985e-08	10.1153	-5.82302	CD4_CTL	negative
MAP3K9	-1.34631	3.84505	-5.98133	5.80091e-09	7.18826e-08	10.114	-5.8224	CD4_CTL	negative
KLF8	-1.39372	3.81618	-5.98109	5.82371e-09	7.20812e-08	10.1047	-5.82174	CD4_CTL	negative
MBD5	-1.33269	4.07214	-5.97813	5.89535e-09	7.28614e-08	10.0889	-5.8197	CD4_CTL	negative
AP003733.1	-1.28133	4.20993	-5.97788	5.90355e-09	7.28614e-08	10.0885	-5.81947	CD4_CTL	negative
DTD2	-1.30693	4.02352	-5.97801	5.90731e-09	7.28614e-08	10.0901	-5.81936	CD4_CTL	negative
RNF207	-1.36193	4.02742	-5.97777	5.92764e-09	7.30275e-08	10.0855	-5.81879	CD4_CTL	negative
DROSHA	-1.30226	4.10795	-5.97679	5.94405e-09	7.31449e-08	10.0783	-5.81832	CD4_CTL	negative
BICD1	-1.31446	4.16389	-5.97671	5.95095e-09	7.3145e-08	10.0763	-5.81813	CD4_CTL	negative
PIGU	-1.38421	3.87913	-5.97594	5.98065e-09	7.34253e-08	10.0859	-5.8173	CD4_CTL	negative
ASTN2	-1.37293	3.83593	-5.97556	6.00162e-09	7.35978e-08	10.0756	-5.81671	CD4_CTL	negative
CDC7	-1.32143	4.05893	-5.97429	6.05245e-09	7.41355e-08	10.065	-5.8153	CD4_CTL	negative
CKMT2-AS1	-1.36846	3.9041	-5.97351	6.06162e-09	7.41624e-08	10.0656	-5.81505	CD4_CTL	negative
RP11-517P14.2	-1.31941	3.89809	-5.97216	6.1036e-09	7.45902e-08	10.0644	-5.81389	CD4_CTL	negative
SLC41A2	-1.33125	3.91724	-5.97182	6.11913e-09	7.46941e-08	10.063	-5.81347	CD4_CTL	negative
CITED4	-1.33705	3.95252	-5.97062	6.15047e-09	7.48695e-08	10.0549	-5.81261	CD4_CTL	negative
RP11-159G9.5	-1.33002	4.00516	-5.97067	6.15642e-09	7.48695e-08	10.0549	-5.81245	CD4_CTL	negative
MGLL	-1.38617	3.828	-5.9713	6.15796e-09	7.48695e-08	10.0518	-5.81241	CD4_CTL	negative
AZI1	-1.38632	3.81096	-5.97085	6.16529e-09	7.48695e-08	10.0506	-5.81221	CD4_CTL	negative
SH3PXD2A	-1.3295	3.99514	-5.97026	6.16871e-09	7.48695e-08	10.0522	-5.81212	CD4_CTL	negative
ATP5L2	-1.38807	3.87523	-5.97005	6.18581e-09	7.49915e-08	10.0456	-5.81166	CD4_CTL	negative
S100P	-1.3046	3.93429	-5.96916	6.20874e-09	7.51702e-08	10.0493	-5.81104	CD4_CTL	negative
C2ORF15	-1.31723	3.8609	-5.969	6.21469e-09	7.51702e-08	10.0493	-5.81088	CD4_CTL	negative
FZD3	-1.34313	4.2591	-5.96816	6.23718e-09	7.53565e-08	10.0304	-5.81027	CD4_CTL	negative
NOD2	-1.30043	3.91724	-5.96661	6.29466e-09	7.58286e-08	10.0357	-5.80874	CD4_CTL	negative
KHDC1	-1.35494	3.84115	-5.9666	6.29655e-09	7.58286e-08	10.033	-5.80868	CD4_CTL	negative
LIG4	-1.30144	3.93818	-5.96658	6.29765e-09	7.58286e-08	10.0359	-5.80866	CD4_CTL	negative
POU6F1	-1.37684	3.82008	-5.96495	6.35417e-09	7.64226e-08	10.023	-5.80716	CD4_CTL	negative
HILPDA	-1.32881	3.93699	-5.96466	6.39058e-09	7.67736e-08	10.0149	-5.8062	CD4_CTL	negative
LTC4S	-1.34052	3.88706	-5.96309	6.42117e-09	7.69828e-08	10.0134	-5.8054	CD4_CTL	negative
C8orf44	-1.33939	4.04717	-5.96323	6.42248e-09	7.69828e-08	10.009	-5.80537	CD4_CTL	negative
CXXC11	-1.33554	3.87794	-5.96125	6.48748e-09	7.76745e-08	10.0074	-5.80368	CD4_CTL	negative
COX10	-1.32696	4.22264	-5.95984	6.53671e-09	7.81758e-08	9.98843	-5.80241	CD4_CTL	negative
DCAF4	-1.34113	3.98812	-5.95825	6.59325e-09	7.87634e-08	9.9837	-5.80097	CD4_CTL	negative
CHST2	-1.35462	4.05371	-5.95754	6.65265e-09	7.93838e-08	9.97582	-5.79947	CD4_CTL	negative
MORN3	-1.27802	4.14044	-5.95464	6.72463e-09	8.01527e-08	9.96889	-5.79766	CD4_CTL	negative
FAM220A	-1.33909	3.97227	-5.95438	6.73657e-09	8.02051e-08	9.96779	-5.79736	CD4_CTL	negative
GNLY	0.948613	11.7854	5.95123	6.84359e-09	8.13882e-08	9.75759	5.79472	CD4_CTL	negative
C5orf51	-1.2925	4.09453	-5.94963	6.90211e-09	8.19924e-08	9.93954	-5.79329	CD4_CTL	negative
NLRP2	-1.35512	3.89618	-5.94695	7.01661e-09	8.32596e-08	9.92821	-5.79053	CD4_CTL	negative
RP11-464F9.20	-1.39094	3.91724	-5.94627	7.05301e-09	8.35982e-08	9.91956	-5.78966	CD4_CTL	negative
CD3E	1.11209	8.23541	5.94524	7.08151e-09	8.38425e-08	9.81978	5.78898	CD4_CTL	negative
POP1	-1.30341	4.08617	-5.94358	7.14713e-09	8.45254e-08	9.91116	-5.78743	CD4_CTL	negative
CDKN3	-1.35506	3.83593	-5.94318	7.16535e-09	8.4609e-08	9.91335	-5.787	CD4_CTL	negative
NMUR1	-1.29259	4.09078	-5.94284	7.17012e-09	8.4609e-08	9.89902	-5.78689	CD4_CTL	negative
CDS1	-1.34999	3.7848	-5.94136	7.23973e-09	8.52041e-08	9.89903	-5.78527	CD4_CTL	negative
SLC26A2	-1.27016	4.2353	-5.94121	7.23976e-09	8.52041e-08	9.89467	-5.78527	CD4_CTL	negative
KCTD21	-1.36543	3.89929	-5.94111	7.24459e-09	8.52041e-08	9.90133	-5.78515	CD4_CTL	negative
CCL5	0.945179	11.1323	5.9377	7.38894e-09	8.68058e-08	9.70786	5.78184	CD4_CTL	negative
TAPT1-AS1	-1.3681	3.92907	-5.93676	7.42994e-09	8.7183e-08	9.86976	-5.78091	CD4_CTL	negative
ABHD11	-1.31614	4.15697	-5.93636	7.43745e-09	8.7183e-08	9.87136	-5.78074	CD4_CTL	negative
RP13-977J11.2	-1.3373	3.97227	-5.93532	7.53485e-09	8.82274e-08	9.85927	-5.77855	CD4_CTL	negative
C3orf18	-1.33892	3.90932	-5.93247	7.59356e-09	8.88171e-08	9.85476	-5.77724	CD4_CTL	negative
VDR	-1.31847	3.88316	-5.92981	7.7121e-09	9.01044e-08	9.842	-5.77463	CD4_CTL	negative
CACNB3	-1.31448	3.92114	-5.92852	7.76727e-09	9.05808e-08	9.83035	-5.77343	CD4_CTL	negative
RNF157	-1.34154	4.08377	-5.92813	7.76991e-09	9.05808e-08	9.82718	-5.77338	CD4_CTL	negative
RP11-708J19.1	-1.27566	4.11547	-5.92765	7.80657e-09	9.09085e-08	9.8272	-5.77258	CD4_CTL	negative
DTHD1	-1.3207	4.52961	-5.92693	7.819e-09	9.09536e-08	9.80944	-5.77231	CD4_CTL	negative
SH3BP5-AS1	-1.27352	3.99466	-5.92679	7.84139e-09	9.11143e-08	9.82253	-5.77183	CD4_CTL	negative
KDM1B	-1.32443	3.89901	-5.92642	7.85648e-09	9.119e-08	9.81818	-5.77151	CD4_CTL	negative
TBC1D13	-1.28087	4.37164	-5.92655	7.88391e-09	9.14087e-08	9.80722	-5.77092	CD4_CTL	negative
LRP2BP	-1.3602	3.90932	-5.92081	8.10884e-09	9.39141e-08	9.78715	-5.76618	CD4_CTL	negative
NCDN	-1.28924	3.96196	-5.91961	8.15751e-09	9.4375e-08	9.7882	-5.76517	CD4_CTL	negative
RP4-816N1.6	-1.3519	3.83593	-5.91919	8.17599e-09	9.4486e-08	9.78729	-5.76479	CD4_CTL	negative
FANCI	-1.32872	3.94221	-5.91881	8.18954e-09	9.45398e-08	9.78216	-5.76451	CD4_CTL	negative
CDAN1	-1.31694	3.93561	-5.91801	8.22885e-09	9.48907e-08	9.77895	-5.7637	CD4_CTL	negative
ZCCHC24	-1.32	3.99334	-5.9174	8.2558e-09	9.50982e-08	9.77522	-5.76315	CD4_CTL	negative
CCR5	-1.24033	4.14836	-5.91723	8.26549e-09	9.51068e-08	9.77218	-5.76295	CD4_CTL	negative
NUGGC	-1.28059	3.97281	-5.91603	8.30129e-09	9.5388e-08	9.768	-5.76222	CD4_CTL	negative
FAM216A	-1.33664	3.98673	-5.91631	8.30788e-09	9.5388e-08	9.76796	-5.76209	CD4_CTL	negative
CYBB	-1.31401	4.27021	-5.91688	8.32579e-09	9.53921e-08	9.75782	-5.76173	CD4_CTL	negative
DISC1	-1.34684	3.87794	-5.91563	8.32984e-09	9.53921e-08	9.76655	-5.76164	CD4_CTL	negative
ZNF785	-1.30451	4.02742	-5.91576	8.33734e-09	9.53921e-08	9.76578	-5.76149	CD4_CTL	negative
LINC00562	-1.3052	3.89228	-5.91549	8.34412e-09	9.53921e-08	9.76743	-5.76136	CD4_CTL	negative
RP1-39G22.7	-1.28615	3.92114	-5.91439	8.3954e-09	9.58752e-08	9.7566	-5.76032	CD4_CTL	negative
RGS12	-1.3246	3.89901	-5.91397	8.40921e-09	9.59299e-08	9.75838	-5.76004	CD4_CTL	negative
CD2	1.05722	8.03867	5.91294	8.44334e-09	9.6216e-08	9.65494	5.75936	CD4_CTL	negative
NBPF14	-1.35107	4.27763	-5.91298	8.46002e-09	9.63029e-08	9.73883	-5.75903	CD4_CTL	negative
LHFPL2	-1.32714	3.93207	-5.91256	8.47165e-09	9.63322e-08	9.74577	-5.75879	CD4_CTL	negative
ZNF551	-1.33555	3.99736	-5.91117	8.54399e-09	9.70509e-08	9.73821	-5.75736	CD4_CTL	negative
PACRGL	-1.32791	3.85417	-5.90973	8.61398e-09	9.77416e-08	9.73151	-5.75598	CD4_CTL	negative
ZNF528	-1.29115	3.94221	-5.90922	8.64348e-09	9.79717e-08	9.7322	-5.7554	CD4_CTL	negative
P2RY11	-1.29	4.11144	-5.90717	8.73414e-09	9.88939e-08	9.71921	-5.75364	CD4_CTL	negative
HMBS	-1.35009	4.10622	-5.90651	8.76191e-09	9.90074e-08	9.70816	-5.7531	CD4_CTL	negative
ZNF438	-1.28674	3.97108	-5.90649	8.7643e-09	9.90074e-08	9.71787	-5.75306	CD4_CTL	negative
ZNF197	-1.29607	4.0832	-5.90609	8.7721e-09	9.90074e-08	9.71239	-5.75291	CD4_CTL	negative
CENPM	-1.27627	4.21735	-5.90613	8.7843e-09	9.90399e-08	9.71196	-5.75267	CD4_CTL	negative
CTD-2047H16.4	-1.33505	3.93429	-5.90315	8.93163e-09	1.00594e-07	9.70058	-5.74986	CD4_CTL	negative
FAM212B	-1.31197	3.89498	-5.90158	9.00627e-09	1.01328e-07	9.69383	-5.74845	CD4_CTL	negative
PPAP2A	-1.28572	4.0156	-5.90087	9.03807e-09	1.01578e-07	9.68689	-5.74786	CD4_CTL	negative
ZRANB3	-1.31108	4.08126	-5.90083	9.04933e-09	1.01597e-07	9.67917	-5.74765	CD4_CTL	negative
AF131217.1	-1.3656	3.88825	-5.89946	9.11065e-09	1.02178e-07	9.67658	-5.74651	CD4_CTL	negative
SLC18B1	-1.30098	3.94894	-5.89847	9.14492e-09	1.02316e-07	9.67582	-5.74587	CD4_CTL	negative
HRASLS2	-1.36157	3.96896	-5.89827	9.15343e-09	1.02316e-07	9.67239	-5.74571	CD4_CTL	negative
TTLL7	-1.35601	3.82008	-5.8984	9.16325e-09	1.02316e-07	9.6791	-5.74553	CD4_CTL	negative
WDR35	-1.33785	3.89762	-5.89814	9.17034e-09	1.02316e-07	9.67239	-5.7454	CD4_CTL	negative
GEMIN5	-1.31287	4.06031	-5.89816	9.17111e-09	1.02316e-07	9.67282	-5.74539	CD4_CTL	negative
RP11-60I3.5	-1.29476	3.85297	-5.89791	9.19662e-09	1.02493e-07	9.67555	-5.74492	CD4_CTL	negative
RP11-727A23.11	-1.28356	3.91724	-5.89723	9.22145e-09	1.02662e-07	9.66782	-5.74446	CD4_CTL	negative
MZF1	-1.29527	4.053	-5.89443	9.3444e-09	1.03922e-07	9.6497	-5.74222	CD4_CTL	negative
ABHD4	-1.31533	4.04447	-5.89423	9.37303e-09	1.04073e-07	9.65261	-5.7417	CD4_CTL	negative
SIGLEC9	-1.31478	3.84505	-5.89414	9.37753e-09	1.04073e-07	9.65554	-5.74162	CD4_CTL	negative
WDR27	-1.32584	3.92907	-5.89378	9.40537e-09	1.04273e-07	9.65285	-5.74112	CD4_CTL	negative
RP11-872J21.3	-1.34194	3.80184	-5.89271	9.45212e-09	1.04682e-07	9.64638	-5.74028	CD4_CTL	negative
TMSB4X	0.828762	13.6803	5.89263	9.47372e-09	1.04812e-07	9.39954	5.73989	CD4_CTL	negative
SLC12A6	-1.29392	4.10635	-5.89102	9.52083e-09	1.05224e-07	9.63041	-5.73905	CD4_CTL	negative
TCEANC2	-1.30735	4.0461	-5.88839	9.66794e-09	1.06739e-07	9.61793	-5.73645	CD4_CTL	negative
AC074138.3	-1.32073	4.01038	-5.88806	9.69554e-09	1.06933e-07	9.61893	-5.73597	CD4_CTL	negative
RHOBTB3	-1.34878	3.97359	-5.88757	9.71238e-09	1.07007e-07	9.6178	-5.73568	CD4_CTL	negative
ADTRP	-1.34336	4.25791	-5.88511	9.85422e-09	1.08407e-07	9.60158	-5.73322	CD4_CTL	negative
TBC1D24	-1.26083	3.91202	-5.885	9.86089e-09	1.08407e-07	9.60686	-5.7331	CD4_CTL	negative
FSIP1	-1.2904	4.02082	-5.88475	9.86999e-09	1.08407e-07	9.60384	-5.73295	CD4_CTL	negative
TRIM47	-1.30667	3.81096	-5.884	9.91289e-09	1.08766e-07	9.60313	-5.73221	CD4_CTL	negative
CCNB1	-1.28739	4.03822	-5.88374	9.93017e-09	1.08843e-07	9.59924	-5.73192	CD4_CTL	negative
PPP1R16A	-1.28746	4.03786	-5.88292	9.97937e-09	1.0927e-07	9.58922	-5.73108	CD4_CTL	negative
KBTBD8	-1.30095	4.1889	-5.88273	1.00313e-08	1.09675e-07	9.58044	-5.7302	CD4_CTL	negative
C12orf75	1.06345	8.06527	5.88151	1.0037e-08	1.09675e-07	9.48741	5.7301	CD4_CTL	negative
UBTD2	-1.27125	4.00246	-5.88099	1.00608e-08	1.09822e-07	9.58336	-5.7297	CD4_CTL	negative
PRKAR1B	-1.33092	3.88838	-5.87926	1.0166e-08	1.10857e-07	9.57598	-5.72794	CD4_CTL	negative
ANXA2	1.11337	7.09974	5.87945	1.02529e-08	1.11667e-07	9.50273	5.72649	CD4_CTL	negative
CRIP1	1.11423	9.22665	5.87995	1.02614e-08	1.11667e-07	9.4596	5.72635	CD4_CTL	negative
DCLRE1B	-1.32278	3.84385	-5.87717	1.029e-08	1.11865e-07	9.56723	-5.72588	CD4_CTL	negative
ZNF367	-1.34256	3.92114	-5.87682	1.03123e-08	1.11975e-07	9.56144	-5.72551	CD4_CTL	negative
RP11-53O19.3	-1.36277	3.82411	-5.87678	1.03212e-08	1.11975e-07	9.55895	-5.72536	CD4_CTL	negative
MYH11	-1.33786	3.92636	-5.87491	1.04203e-08	1.12731e-07	9.55025	-5.72374	CD4_CTL	negative
VASH1	-1.31431	4.04327	-5.87483	1.04231e-08	1.12731e-07	9.55111	-5.7237	CD4_CTL	negative
ABHD8	-1.3245	3.97359	-5.87479	1.04269e-08	1.12731e-07	9.55157	-5.72363	CD4_CTL	negative
JHDM1D-AS1	-1.26559	4.22462	-5.87429	1.04437e-08	1.12731e-07	9.54401	-5.72336	CD4_CTL	negative
SARS2	-1.24208	4.0905	-5.87439	1.04439e-08	1.12731e-07	9.54466	-5.72336	CD4_CTL	negative
ZCCHC18	-1.31142	4.09321	-5.87286	1.0537e-08	1.13621e-07	9.53757	-5.72185	CD4_CTL	negative
DFFB	-1.3011	3.92558	-5.87215	1.05744e-08	1.13907e-07	9.53967	-5.72125	CD4_CTL	negative
AC142528.1	-1.26349	3.98331	-5.87188	1.06012e-08	1.14081e-07	9.53785	-5.72082	CD4_CTL	negative
PDCD2L	-1.30127	3.92636	-5.86999	1.07014e-08	1.15043e-07	9.52911	-5.71922	CD4_CTL	negative
ZBED5-AS1	-1.36677	3.91724	-5.86799	1.08419e-08	1.16423e-07	9.51152	-5.717	CD4_CTL	negative
CYB5D1	-1.32323	4.05953	-5.86833	1.08517e-08	1.16423e-07	9.50786	-5.71685	CD4_CTL	negative
NCEH1	-1.31732	3.98303	-5.86686	1.08775e-08	1.16582e-07	9.5068	-5.71645	CD4_CTL	negative
SEC31B	-1.28481	4.03715	-5.86634	1.08998e-08	1.16704e-07	9.50552	-5.7161	CD4_CTL	negative
ZNF621	-1.28351	4.19949	-5.86433	1.10181e-08	1.17852e-07	9.49254	-5.71426	CD4_CTL	negative
PHC1	-1.29633	4.19559	-5.8634	1.10717e-08	1.18306e-07	9.48541	-5.71344	CD4_CTL	negative
MCF2L2	-1.35507	3.80706	-5.86193	1.11843e-08	1.19389e-07	9.48362	-5.71172	CD4_CTL	negative
OXSM	-1.24811	4.11235	-5.85641	1.15277e-08	1.22931e-07	9.45496	-5.70657	CD4_CTL	negative
PPP5D1	-1.33888	3.84385	-5.85509	1.16051e-08	1.23633e-07	9.44768	-5.70543	CD4_CTL	negative
ACSF2	-1.29333	3.98019	-5.85525	1.16463e-08	1.23948e-07	9.44317	-5.70482	CD4_CTL	negative
SLX4	-1.29754	3.90932	-5.85292	1.17477e-08	1.24902e-07	9.43483	-5.70335	CD4_CTL	negative
ATP1A3	-1.32114	3.98931	-5.85258	1.17741e-08	1.25057e-07	9.42964	-5.70297	CD4_CTL	negative
2003-03-01	-1.29604	4.00374	-5.84957	1.19653e-08	1.26961e-07	9.42258	-5.70022	CD4_CTL	negative
C15orf41	-1.27592	4.0222	-5.84802	1.20549e-08	1.27694e-07	9.40643	-5.69895	CD4_CTL	negative
hsa-mir-1199	-1.34548	3.9434	-5.84807	1.20584e-08	1.27694e-07	9.41449	-5.6989	CD4_CTL	negative
PIGM	-1.31458	3.96639	-5.84788	1.20836e-08	1.27834e-07	9.4083	-5.69854	CD4_CTL	negative
TCF4	-1.28779	3.85178	-5.84606	1.21894e-08	1.28825e-07	9.40077	-5.69706	CD4_CTL	negative
KNSTRN	-1.3157	3.92306	-5.84399	1.2329e-08	1.30171e-07	9.3891	-5.69511	CD4_CTL	negative
RP11-1398P2.1	-1.27336	4.00167	-5.8433	1.23601e-08	1.30369e-07	9.38217	-5.69468	CD4_CTL	negative
ST8SIA6	-1.30535	4.00318	-5.84352	1.23855e-08	1.30508e-07	9.38071	-5.69433	CD4_CTL	negative
PDSS1	-1.31348	4.03818	-5.84271	1.23988e-08	1.30519e-07	9.3781	-5.69415	CD4_CTL	negative
FUK	-1.32903	3.91202	-5.84241	1.24536e-08	1.30966e-07	9.378	-5.6934	CD4_CTL	negative
RNASE6	-1.32687	3.87674	-5.84182	1.24835e-08	1.31151e-07	9.37706	-5.69299	CD4_CTL	negative
TUFT1	-1.31427	4.04614	-5.8414	1.25072e-08	1.3127e-07	9.37485	-5.69266	CD4_CTL	negative
RSBN1L-AS1	-1.29798	3.97359	-5.84061	1.25581e-08	1.31674e-07	9.37423	-5.69197	CD4_CTL	negative
ANGEL1	-1.34722	3.85819	-5.83879	1.26902e-08	1.32928e-07	9.36233	-5.69018	CD4_CTL	negative
ZNF17	-1.33099	4.0512	-5.83917	1.2711e-08	1.33015e-07	9.35848	-5.68991	CD4_CTL	negative
TBCE	-1.27115	4.03054	-5.83768	1.27594e-08	1.3339e-07	9.35926	-5.68926	CD4_CTL	negative
CD38	-1.27606	4.2527	-5.83684	1.2811e-08	1.33798e-07	9.34968	-5.68857	CD4_CTL	negative
RP11-156E8.1	-1.30859	3.81889	-5.8363	1.28512e-08	1.34087e-07	9.35171	-5.68803	CD4_CTL	negative
DCBLD1	-1.31824	3.8942	-5.83623	1.28843e-08	1.343e-07	9.3478	-5.68759	CD4_CTL	negative
PRR7-AS1	-1.32724	3.99214	-5.83434	1.29934e-08	1.35304e-07	9.3371	-5.68615	CD4_CTL	negative
RP5-1057J7.6	-1.2463	3.98422	-5.83385	1.30322e-08	1.35473e-07	9.33897	-5.68564	CD4_CTL	negative
LXN	-1.26132	4.1343	-5.83368	1.30351e-08	1.35473e-07	9.3344	-5.6856	CD4_CTL	negative
RP11-309G3.3	-1.27944	3.95013	-5.83205	1.31449e-08	1.36481e-07	9.3297	-5.68417	CD4_CTL	negative
CYFIP1	-1.33265	3.84907	-5.83163	1.3187e-08	1.36785e-07	9.32399	-5.68362	CD4_CTL	negative
AIM2	-1.3026	4.2387	-5.83045	1.32611e-08	1.3742e-07	9.31635	-5.68267	CD4_CTL	negative
LA16c-358B7.3	-1.32591	3.90331	-5.83033	1.32825e-08	1.37507e-07	9.32351	-5.68239	CD4_CTL	negative
ACCS	-1.3382	3.90423	-5.82911	1.33655e-08	1.38232e-07	9.31538	-5.68132	CD4_CTL	negative
RP11-73O6.3	-1.27339	3.87134	-5.82846	1.34134e-08	1.38567e-07	9.31343	-5.68071	CD4_CTL	negative
SRD5A1	-1.30229	3.96328	-5.82837	1.3424e-08	1.38567e-07	9.30732	-5.68058	CD4_CTL	negative
RP11-418J17.1	-1.35627	3.91724	-5.82783	1.34565e-08	1.38733e-07	9.30507	-5.68016	CD4_CTL	negative
RP11-298J20.3	-1.42011	4.14118	-5.82776	1.34662e-08	1.38733e-07	9.30514	-5.68004	CD4_CTL	negative
EARS2	-1.3492	3.89108	-5.82656	1.35609e-08	1.39574e-07	9.2979	-5.67884	CD4_CTL	negative
CENPU	-1.29809	4.00126	-5.82567	1.36157e-08	1.40002e-07	9.29656	-5.67815	CD4_CTL	negative
MT1G	-1.36397	4.33492	-5.82758	1.37622e-08	1.41164e-07	9.29641	-5.67632	CD4_CTL	negative
C11orf84	-1.29434	4.12861	-5.82345	1.3768e-08	1.41164e-07	9.27693	-5.67625	CD4_CTL	negative
FAM50B	-1.31049	3.83112	-5.82373	1.37685e-08	1.41164e-07	9.28444	-5.67624	CD4_CTL	negative
STYXL1	-1.30747	4.05761	-5.8233	1.37856e-08	1.41202e-07	9.28268	-5.67603	CD4_CTL	negative
SDC4	-1.29197	4.10081	-5.82257	1.38509e-08	1.41735e-07	9.27534	-5.67522	CD4_CTL	negative
RP11-763B22.4	-1.32379	3.92907	-5.81975	1.40682e-08	1.43644e-07	9.26486	-5.67256	CD4_CTL	negative
TNFAIP8L2	-1.35055	3.87523	-5.81971	1.40717e-08	1.43644e-07	9.26405	-5.67251	CD4_CTL	negative
MED18	-1.29446	4.02352	-5.82012	1.40779e-08	1.43644e-07	9.26019	-5.67244	CD4_CTL	negative
AC009133.14	-1.27693	4.07868	-5.81799	1.4183e-08	1.44577e-07	9.25401	-5.67116	CD4_CTL	negative
FRMPD3	-1.27612	3.87404	-5.81795	1.41991e-08	1.44603e-07	9.25953	-5.67097	CD4_CTL	negative
HOOK1	-1.32329	3.89228	-5.81688	1.42846e-08	1.45334e-07	9.25279	-5.66994	CD4_CTL	negative
ZSCAN12	-1.26777	3.87001	-5.81583	1.43673e-08	1.46035e-07	9.24804	-5.66895	CD4_CTL	negative
ARL6	-1.30585	3.9041	-5.81584	1.4404e-08	1.46269e-07	9.24002	-5.66852	CD4_CTL	negative
RP11-498C9.15	-1.28446	3.88706	-5.81462	1.44607e-08	1.46615e-07	9.24149	-5.66784	CD4_CTL	negative
ACTR3B	-1.29471	4.03654	-5.81453	1.44657e-08	1.46615e-07	9.23781	-5.66778	CD4_CTL	negative
SYNJ2	-1.25096	4.04146	-5.81349	1.45482e-08	1.47311e-07	9.23327	-5.66681	CD4_CTL	negative
RP1-241P17.4	-1.29774	3.89108	-5.81165	1.4695e-08	1.48558e-07	9.22581	-5.66509	CD4_CTL	negative
CIPC	-1.29017	3.95416	-5.81146	1.46993e-08	1.48558e-07	9.2234	-5.66504	CD4_CTL	negative
FAM135A	-1.29404	4.10896	-5.80933	1.48832e-08	1.50274e-07	9.20402	-5.6629	CD4_CTL	negative
THRA	-1.28663	4.67614	-5.81144	1.49535e-08	1.5084e-07	9.20351	-5.6621	CD4_CTL	negative
PFN2	-1.32142	3.83712	-5.80803	1.4986e-08	1.51025e-07	9.20863	-5.66172	CD4_CTL	negative
AARS2	-1.29893	3.85819	-5.8054	1.52029e-08	1.53065e-07	9.19481	-5.65926	CD4_CTL	negative
PIAS3	-1.31259	4.00636	-5.80504	1.52271e-08	1.53157e-07	9.19047	-5.65899	CD4_CTL	negative
ZCCHC4	-1.28339	4.04881	-5.80528	1.52407e-08	1.53157e-07	9.18418	-5.65883	CD4_CTL	negative
RAD51D	-1.28536	3.86882	-5.80331	1.53724e-08	1.54334e-07	9.18313	-5.65735	CD4_CTL	negative
ZSCAN21	-1.28303	4.01711	-5.80106	1.55637e-08	1.56107e-07	9.1663	-5.65523	CD4_CTL	negative
CTC-507E2.1	-1.30888	3.90291	-5.80032	1.5619e-08	1.56514e-07	9.16457	-5.65462	CD4_CTL	negative
GPR160	-1.29062	3.97538	-5.80003	1.56525e-08	1.56702e-07	9.1658	-5.65425	CD4_CTL	negative
MMP9	-1.32708	4.08763	-5.79992	1.57992e-08	1.58021e-07	9.15468	-5.65265	CD4_CTL	negative
ZNF397	-1.25207	4.08799	-5.79456	1.61162e-08	1.61041e-07	9.13126	-5.64924	CD4_CTL	negative
ETV2	-1.29705	3.94611	-5.79416	1.62509e-08	1.62234e-07	9.12695	-5.64781	CD4_CTL	negative
CRIPAK	-1.29593	3.92947	-5.79151	1.63712e-08	1.63282e-07	9.11544	-5.64654	CD4_CTL	negative
ALG1	-1.28303	4.09229	-5.79193	1.63952e-08	1.63368e-07	9.11385	-5.64629	CD4_CTL	negative
MZB1	-1.31911	3.979	-5.78954	1.65741e-08	1.64996e-07	9.10523	-5.64442	CD4_CTL	negative
SEMA4F	-1.31817	3.83712	-5.78903	1.66108e-08	1.65207e-07	9.10885	-5.64404	CD4_CTL	negative
RNASEK-C17orf49	-1.31955	3.85297	-5.78656	1.68324e-08	1.67189e-07	9.09354	-5.64176	CD4_CTL	negative
ACVR1	-1.29529	4.03132	-5.78653	1.68416e-08	1.67189e-07	9.08957	-5.64166	CD4_CTL	negative
PAQR8	-1.33808	3.90542	-5.7856	1.69217e-08	1.67828e-07	9.08796	-5.64085	CD4_CTL	negative
GSC	-1.29456	3.8558	-5.78519	1.69537e-08	1.67989e-07	9.09008	-5.64052	CD4_CTL	negative
LYSMD4	-1.25037	3.9434	-5.78474	1.70096e-08	1.68386e-07	9.08608	-5.63995	CD4_CTL	negative
HAVCR2	-1.25546	4.87007	-5.78242	1.72212e-08	1.70322e-07	9.05294	-5.63782	CD4_CTL	negative
ZNF248	-1.28344	3.92787	-5.78116	1.73409e-08	1.71346e-07	9.06811	-5.63663	CD4_CTL	negative
NT5E	-1.33499	3.90542	-5.78129	1.73787e-08	1.7156e-07	9.06288	-5.63626	CD4_CTL	negative
B3GNT5	-1.28083	3.93218	-5.7794	1.74875e-08	1.72474e-07	9.05879	-5.63518	CD4_CTL	negative
TSHZ3	-1.2636	4.01724	-5.77889	1.75246e-08	1.7268e-07	9.05306	-5.63482	CD4_CTL	negative
RP11-439A17.7	-1.24628	4.31517	-5.77837	1.75712e-08	1.72856e-07	9.04356	-5.63436	CD4_CTL	negative
C14orf182	-1.33941	4.08931	-5.77833	1.75906e-08	1.72856e-07	9.04656	-5.63417	CD4_CTL	negative
HSD17B1	-1.28115	4.00126	-5.77811	1.75913e-08	1.72856e-07	9.04936	-5.63416	CD4_CTL	negative
FUT10	-1.30788	3.9041	-5.77752	1.76621e-08	1.73392e-07	9.0466	-5.63347	CD4_CTL	negative
TFCP2L1	-1.30086	4.08136	-5.77673	1.77475e-08	1.7407e-07	9.04289	-5.63264	CD4_CTL	negative
TECPR2	-1.24269	4.08258	-5.77567	1.78323e-08	1.7474e-07	9.03512	-5.63182	CD4_CTL	negative
SORBS3	-1.28407	4.19205	-5.77379	1.80724e-08	1.76929e-07	9.01992	-5.62951	CD4_CTL	negative
RAD51AP1	-1.2785	3.84385	-5.77119	1.82739e-08	1.78738e-07	9.01759	-5.6276	CD4_CTL	negative
WDR24	-1.30067	3.9041	-5.76908	1.8493e-08	1.80715e-07	9.00718	-5.62554	CD4_CTL	negative
RP11-176H8.1	-1.36354	3.83712	-5.76945	1.85185e-08	1.80797e-07	9.00321	-5.6253	CD4_CTL	negative
IRAK3	-1.26816	4.13773	-5.76831	1.86079e-08	1.81503e-07	8.99105	-5.62447	CD4_CTL	negative
CTD-3222D19.7	-1.32114	3.88316	-5.76672	1.87678e-08	1.82896e-07	8.98902	-5.62299	CD4_CTL	negative
AL139099.1	-1.25533	3.88586	-5.76593	1.88052e-08	1.83092e-07	8.98872	-5.62265	CD4_CTL	negative
ZNF2	-1.28252	3.94389	-5.76497	1.89144e-08	1.8384e-07	8.98366	-5.62165	CD4_CTL	negative
FUCA2	-1.25675	4.19005	-5.76451	1.89166e-08	1.8384e-07	8.97605	-5.62163	CD4_CTL	negative
LINC00094	-1.24431	4.12849	-5.76469	1.89394e-08	1.83894e-07	8.97817	-5.62142	CD4_CTL	negative
MPI	-1.31928	4.21772	-5.76419	1.89952e-08	1.84267e-07	8.97442	-5.62091	CD4_CTL	negative
CTNND1	-1.25711	3.94624	-5.76295	1.9076e-08	1.84883e-07	8.97304	-5.62018	CD4_CTL	negative
CHTF18	-1.28597	3.96315	-5.76293	1.91133e-08	1.85027e-07	8.97416	-5.61984	CD4_CTL	negative
C16orf58	-1.26255	4.1316	-5.76226	1.91472e-08	1.85027e-07	8.96612	-5.61954	CD4_CTL	negative
NEK3	-1.32341	3.88838	-5.76302	1.91557e-08	1.85027e-07	8.96859	-5.61946	CD4_CTL	negative
CMTM8	-1.29665	4.15226	-5.76269	1.91605e-08	1.85027e-07	8.96472	-5.61941	CD4_CTL	negative
MTM1	-1.29997	4.1334	-5.7625	1.92471e-08	1.85605e-07	8.96155	-5.61864	CD4_CTL	negative
C10orf95	-1.26829	4.09361	-5.7615	1.92553e-08	1.85605e-07	8.96334	-5.61856	CD4_CTL	negative
LATS2-AS1	-1.33547	4.04579	-5.75981	1.94351e-08	1.87168e-07	8.95149	-5.61696	CD4_CTL	negative
KIAA1683	-1.28647	4.00636	-5.75875	1.95307e-08	1.87919e-07	8.94949	-5.61611	CD4_CTL	negative
PIDD	-1.22259	4.24778	-5.75769	1.96593e-08	1.88985e-07	8.94031	-5.61497	CD4_CTL	negative
MIEF2	-1.25836	4.06956	-5.7569	1.976e-08	1.89781e-07	8.94079	-5.61409	CD4_CTL	negative
RP11-383J24.6	-1.32814	4.07018	-5.75668	1.98158e-08	1.90146e-07	8.93368	-5.6136	CD4_CTL	negative
DHRS11	-1.25754	4.07736	-5.75491	1.99678e-08	1.91432e-07	8.92966	-5.61228	CD4_CTL	negative
SLC16A6	-1.25847	4.161	-5.7513	2.03094e-08	1.94531e-07	8.90701	-5.60934	CD4_CTL	negative
VANGL1	-1.32242	3.88316	-5.75093	2.0388e-08	1.9505e-07	8.91376	-5.60868	CD4_CTL	negative
ZNF133	-1.31145	3.84115	-5.75082	2.04003e-08	1.9505e-07	8.91403	-5.60857	CD4_CTL	negative
RP11-295G20.2	-1.23977	3.98812	-5.75045	2.04457e-08	1.95309e-07	8.90943	-5.60819	CD4_CTL	negative
ZNF134	-1.24567	4.10816	-5.74964	2.04936e-08	1.95591e-07	8.89874	-5.60778	CD4_CTL	negative
TAB1	-1.26673	3.98554	-5.74894	2.05682e-08	1.96127e-07	8.90017	-5.60715	CD4_CTL	negative
KSR1	-1.27043	4.00919	-5.74711	2.08023e-08	1.98181e-07	8.89098	-5.60519	CD4_CTL	negative
SLC14A1	-1.33041	3.98853	-5.74565	2.09441e-08	1.99353e-07	8.88164	-5.60402	CD4_CTL	negative
TRIB1	-1.26586	4.01189	-5.74438	2.11305e-08	2.00947e-07	8.87724	-5.60248	CD4_CTL	negative
PRKAB1	-1.24549	4.08528	-5.74378	2.11901e-08	2.01334e-07	8.87198	-5.60199	CD4_CTL	negative
AC025335.1	-1.26309	3.90423	-5.74312	2.12593e-08	2.01789e-07	8.87312	-5.60143	CD4_CTL	negative
EVA1B	-1.24628	4.26963	-5.74264	2.1276e-08	2.01789e-07	8.86164	-5.60129	CD4_CTL	negative
AC078883.3	-1.31819	3.89498	-5.74241	2.13637e-08	2.02441e-07	8.86479	-5.60058	CD4_CTL	negative
TOR4A	-1.29778	3.98931	-5.74068	2.1596e-08	2.04305e-07	8.85411	-5.5987	CD4_CTL	negative
RPPH1	-1.23918	4.08138	-5.74022	2.15988e-08	2.04305e-07	8.8531	-5.59868	CD4_CTL	negative
FMN1	-1.33001	4.06523	-5.73869	2.17331e-08	2.05276e-07	8.84308	-5.59761	CD4_CTL	negative
DPY19L4	-1.30034	3.98422	-5.73921	2.17401e-08	2.05276e-07	8.84597	-5.59755	CD4_CTL	negative
CPT1B	-1.28421	3.87794	-5.73849	2.17981e-08	2.05641e-07	8.84971	-5.59709	CD4_CTL	negative
GORAB	-1.22855	4.17842	-5.73479	2.22216e-08	2.09451e-07	8.82364	-5.59375	CD4_CTL	negative
QPRT	-1.29345	3.94221	-5.73434	2.22825e-08	2.09838e-07	8.8246	-5.59328	CD4_CTL	negative
ZNF570	-1.28125	4.10154	-5.73363	2.23294e-08	2.10094e-07	8.81707	-5.59291	CD4_CTL	negative
ALG10	-1.26837	3.90542	-5.73186	2.25863e-08	2.12323e-07	8.81613	-5.59093	CD4_CTL	negative
RP11-295P9.3	-1.28556	4.01541	-5.73089	2.2664e-08	2.12866e-07	8.80358	-5.59033	CD4_CTL	negative
AGAP10	-1.30889	3.89498	-5.73077	2.27238e-08	2.13239e-07	8.80616	-5.58987	CD4_CTL	negative
CBR3	-1.29643	3.9724	-5.72896	2.29425e-08	2.15101e-07	8.79764	-5.58821	CD4_CTL	negative
METAP1D	-1.29672	3.8609	-5.72868	2.29709e-08	2.15178e-07	8.80061	-5.58799	CD4_CTL	negative
ZFP64	-1.247	4.02101	-5.72792	2.30713e-08	2.15928e-07	8.78801	-5.58724	CD4_CTL	negative
ZFYVE26	-1.31715	4.01441	-5.72735	2.31165e-08	2.16161e-07	8.7888	-5.5869	CD4_CTL	negative
EXD3	-1.25986	3.9473	-5.72661	2.32174e-08	2.16914e-07	8.78734	-5.58614	CD4_CTL	negative
C2orf43	-1.27996	3.96507	-5.72531	2.33774e-08	2.18216e-07	8.77727	-5.58495	CD4_CTL	negative
ZFP82	-1.26089	4.13713	-5.72343	2.36279e-08	2.20361e-07	8.76846	-5.58309	CD4_CTL	negative
ZMYM1	-1.32163	4.14185	-5.72385	2.36551e-08	2.20369e-07	8.76384	-5.58289	CD4_CTL	negative
INTS3	-1.20854	4.32231	-5.72274	2.36702e-08	2.20369e-07	8.75941	-5.58278	CD4_CTL	negative
ZNF461	-1.29164	3.87523	-5.72091	2.39481e-08	2.22761e-07	8.75988	-5.58075	CD4_CTL	negative
SNPH	-1.26859	3.96045	-5.72059	2.399e-08	2.22761e-07	8.75664	-5.58045	CD4_CTL	negative
HARBI1	-1.30038	3.88706	-5.72044	2.40105e-08	2.22761e-07	8.75588	-5.5803	CD4_CTL	negative
DCUN1D3	-1.28539	4.07243	-5.72007	2.40109e-08	2.22761e-07	8.75125	-5.5803	CD4_CTL	negative
RP11-498P14.3	-1.25897	3.90291	-5.71789	2.43396e-08	2.25614e-07	8.74443	-5.57793	CD4_CTL	negative
VARS2	-1.2733	3.88586	-5.71658	2.45054e-08	2.26797e-07	8.73846	-5.57675	CD4_CTL	negative
GRAMD1B	-1.29791	3.96328	-5.71714	2.451e-08	2.26797e-07	8.73576	-5.57672	CD4_CTL	negative
GANC	-1.29697	4.11937	-5.71593	2.45598e-08	2.26975e-07	8.72547	-5.57636	CD4_CTL	negative
CD99L2	-1.23413	4.07453	-5.71604	2.45718e-08	2.26975e-07	8.73118	-5.57628	CD4_CTL	negative
AL645728.1	-1.28847	4.05148	-5.71544	2.47039e-08	2.27996e-07	8.72413	-5.57535	CD4_CTL	negative
ZNF77	-1.25841	3.94234	-5.71163	2.51399e-08	2.31758e-07	8.71114	-5.5723	CD4_CTL	negative
GPRASP1	-1.24229	4.0927	-5.71192	2.51551e-08	2.31758e-07	8.70461	-5.57219	CD4_CTL	negative
PLD2	-1.30133	3.93818	-5.71124	2.52285e-08	2.32233e-07	8.7053	-5.57169	CD4_CTL	negative
SLC9A3R2	-1.26805	3.91724	-5.71029	2.53382e-08	2.32961e-07	8.70474	-5.57093	CD4_CTL	negative
ARG2	-1.25196	4.13941	-5.71006	2.53522e-08	2.32961e-07	8.69794	-5.57083	CD4_CTL	negative
BORA	-1.24835	3.95834	-5.71007	2.53733e-08	2.32961e-07	8.70273	-5.57069	CD4_CTL	negative
ATAT1	-1.24633	4.12849	-5.70953	2.54524e-08	2.33351e-07	8.69797	-5.57015	CD4_CTL	negative
SHMT1	-1.28066	4.02101	-5.71024	2.54692e-08	2.33351e-07	8.6979	-5.57003	CD4_CTL	negative
TMEM216	-1.21392	4.456	-5.70916	2.54817e-08	2.33351e-07	8.68415	-5.56995	CD4_CTL	negative
RNASEL	-1.2689	4.00689	-5.70703	2.57755e-08	2.35839e-07	8.68393	-5.56795	CD4_CTL	negative
RP5-1068E13.7	-1.27167	4.04447	-5.70621	2.59359e-08	2.37103e-07	8.67955	-5.56687	CD4_CTL	negative
RHOU	-1.22797	4.02692	-5.7051	2.60622e-08	2.38053e-07	8.67487	-5.56602	CD4_CTL	negative
SDCBP2-AS1	-1.3412	3.87913	-5.70359	2.62807e-08	2.39843e-07	8.66934	-5.56456	CD4_CTL	negative
TCFL5	-1.27132	4.12056	-5.70302	2.63063e-08	2.3987e-07	8.65994	-5.5644	CD4_CTL	negative
NAT10	-1.20384	4.33715	-5.70267	2.63701e-08	2.40246e-07	8.65537	-5.56397	CD4_CTL	negative
ZNF117	-1.2573	3.94353	-5.70245	2.64216e-08	2.40509e-07	8.66392	-5.56363	CD4_CTL	negative
N6AMT2	-1.22861	4.14163	-5.70045	2.67096e-08	2.42922e-07	8.64858	-5.56174	CD4_CTL	negative
TIPARP-AS1	-1.25936	4.06984	-5.70008	2.68399e-08	2.43899e-07	8.64503	-5.56089	CD4_CTL	negative
KIR3DL2	-1.35461	4.0866	-5.69979	2.69113e-08	2.44339e-07	8.64509	-5.56043	CD4_CTL	negative
KBTBD7	-1.26793	4.1666	-5.69865	2.69807e-08	2.4476e-07	8.63799	-5.55998	CD4_CTL	negative
TSNARE1	-1.28754	3.87674	-5.69767	2.71668e-08	2.46238e-07	8.63672	-5.55878	CD4_CTL	negative
MGST2	-1.24687	4.00126	-5.69288	2.78182e-08	2.51928e-07	8.61531	-5.55464	CD4_CTL	negative
OPN3	-1.20806	4.21411	-5.69191	2.79077e-08	2.52523e-07	8.60457	-5.55408	CD4_CTL	negative
CKAP4	-1.22983	4.42907	-5.68736	2.86294e-08	2.58784e-07	8.57475	-5.54962	CD4_CTL	negative
DCLRE1A	-1.26642	3.88316	-5.68732	2.86483e-08	2.58784e-07	8.58732	-5.5495	CD4_CTL	negative
FAM134B	-1.30737	4.26142	-5.68677	2.87532e-08	2.59511e-07	8.57357	-5.54886	CD4_CTL	negative
GRAMD4	-1.26725	4.05407	-5.68486	2.90033e-08	2.61537e-07	8.57097	-5.54735	CD4_CTL	negative
KBTBD3	-1.19617	4.37733	-5.6847	2.90269e-08	2.61537e-07	8.56283	-5.54721	CD4_CTL	negative
BIVM	-1.29893	4.08959	-5.68293	2.93247e-08	2.63997e-07	8.5632	-5.54542	CD4_CTL	negative
FANCG	-1.29243	3.90932	-5.68239	2.93763e-08	2.64237e-07	8.55939	-5.54511	CD4_CTL	negative
THAP9	-1.29472	3.85027	-5.68187	2.95069e-08	2.65188e-07	8.55801	-5.54434	CD4_CTL	negative
NDUFAF1	-1.24269	4.35264	-5.68054	2.97111e-08	2.66797e-07	8.54504	-5.54313	CD4_CTL	negative
PHF13	-1.22338	4.24437	-5.67966	2.97919e-08	2.67298e-07	8.53885	-5.54266	CD4_CTL	negative
RP11-802E16.3	-1.31766	3.85297	-5.68021	2.98486e-08	2.67519e-07	8.54837	-5.54232	CD4_CTL	negative
RP11-312O7.2	-1.24945	3.92649	-5.67934	2.98673e-08	2.67519e-07	8.54617	-5.54221	CD4_CTL	negative
HSPA2	-1.2702	3.92114	-5.67945	2.98921e-08	2.67519e-07	8.54425	-5.54207	CD4_CTL	negative
NAB2	-1.25044	4.0878	-5.67927	2.99692e-08	2.67984e-07	8.53871	-5.54162	CD4_CTL	negative
SLC12A4	-1.30282	3.85819	-5.67757	3.01614e-08	2.69476e-07	8.53631	-5.5405	CD4_CTL	negative
C4orf21	-1.22865	4.00516	-5.67645	3.03208e-08	2.70672e-07	8.52914	-5.53957	CD4_CTL	negative
KANK3	-1.28301	3.91083	-5.67467	3.07064e-08	2.73884e-07	8.52063	-5.53736	CD4_CTL	negative
NGFR	-1.25353	3.979	-5.67325	3.08812e-08	2.75004e-07	8.51576	-5.53637	CD4_CTL	negative
DIRC2	-1.21581	4.03937	-5.67288	3.08836e-08	2.75004e-07	8.511	-5.53635	CD4_CTL	negative
TOMM40L	-1.25904	3.87134	-5.673	3.0942e-08	2.75293e-07	8.51659	-5.53602	CD4_CTL	negative
PNPLA4	-1.28646	4.04057	-5.67242	3.10148e-08	2.7571e-07	8.51067	-5.53561	CD4_CTL	negative
ERBB2	-1.30719	3.87404	-5.6718	3.10925e-08	2.7617e-07	8.50942	-5.53517	CD4_CTL	negative
RBM47	-1.27971	4.00919	-5.67267	3.11402e-08	2.76363e-07	8.50823	-5.5349	CD4_CTL	negative
PIK3C2B	-1.27168	3.96926	-5.66987	3.13951e-08	2.78392e-07	8.49639	-5.53347	CD4_CTL	negative
ZNF444	-1.2677	4.19949	-5.66838	3.16843e-08	2.80723e-07	8.48615	-5.53187	CD4_CTL	negative
ACOT7	-1.24955	4.16298	-5.6666	3.19891e-08	2.83188e-07	8.47858	-5.53019	CD4_CTL	negative
FNTB	-1.29855	3.9002	-5.66467	3.23983e-08	2.86571e-07	8.46923	-5.52796	CD4_CTL	negative
RP11-46C24.7	-1.30271	3.88838	-5.66392	3.24851e-08	2.87056e-07	8.46514	-5.52749	CD4_CTL	negative
DNASE1L1	-1.27451	4.06462	-5.6635	3.25071e-08	2.87056e-07	8.46337	-5.52737	CD4_CTL	negative
RP11-732M18.3	-1.23156	4.21506	-5.66279	3.2621e-08	2.87823e-07	8.45645	-5.52675	CD4_CTL	negative
MOK	-1.26091	4.07896	-5.66074	3.30424e-08	2.91225e-07	8.44554	-5.5245	CD4_CTL	negative
TRMT61A	-1.21918	4.07346	-5.6604	3.30614e-08	2.91225e-07	8.45014	-5.5244	CD4_CTL	negative
RP11-490O6.2	-1.28822	3.95925	-5.65877	3.33872e-08	2.93852e-07	8.43892	-5.52268	CD4_CTL	negative
ZDHHC23	-1.27139	4.04249	-5.65574	3.38369e-08	2.97563e-07	8.42367	-5.52033	CD4_CTL	negative
NPIPB15	-1.31946	3.88316	-5.65381	3.42605e-08	3.01039e-07	8.41959	-5.51814	CD4_CTL	negative
GIN1	-1.25323	3.93039	-5.65309	3.4364e-08	3.01699e-07	8.4122	-5.51761	CD4_CTL	negative
MCU	-1.24682	4.18532	-5.65279	3.44337e-08	3.02062e-07	8.40367	-5.51725	CD4_CTL	negative
MAP3K12	-1.26467	3.9041	-5.65257	3.4466e-08	3.02096e-07	8.41132	-5.51709	CD4_CTL	negative
POT1	-1.31108	4.14581	-5.65103	3.47158e-08	3.04035e-07	8.39607	-5.51582	CD4_CTL	negative
AC005306.3	-1.24821	4.26285	-5.65081	3.48333e-08	3.04769e-07	8.39126	-5.51523	CD4_CTL	negative
IDE	-1.23221	4.26764	-5.65009	3.4857e-08	3.04769e-07	8.38865	-5.51511	CD4_CTL	negative
ENPP5	-1.26802	3.93938	-5.64982	3.49534e-08	3.05361e-07	8.39735	-5.51462	CD4_CTL	negative
ERCC8	-1.31085	3.94353	-5.6481	3.52681e-08	3.07857e-07	8.38389	-5.51304	CD4_CTL	negative
LILRB4	-1.28372	3.89108	-5.6472	3.55884e-08	3.10399e-07	8.38153	-5.51145	CD4_CTL	negative
ZNF710	-1.23306	3.95806	-5.64583	3.56785e-08	3.10929e-07	8.37544	-5.51101	CD4_CTL	negative
PUS7	-1.26402	4.01843	-5.64541	3.57288e-08	3.10939e-07	8.37264	-5.51076	CD4_CTL	negative
CRYBG3	-1.30558	3.91334	-5.64652	3.57381e-08	3.10939e-07	8.37594	-5.51071	CD4_CTL	negative
DCUN1D2	-1.28493	3.90813	-5.64525	3.58139e-08	3.11344e-07	8.3749	-5.51034	CD4_CTL	negative
RP11-119F19.2	-1.28998	3.83904	-5.64424	3.60057e-08	3.12756e-07	8.36836	-5.5094	CD4_CTL	negative
ARSB	-1.27525	4.05358	-5.64354	3.62023e-08	3.14207e-07	8.35919	-5.50844	CD4_CTL	negative
ALCAM	-1.29838	3.97078	-5.64265	3.62594e-08	3.14445e-07	8.35649	-5.50816	CD4_CTL	negative
IGFBP7	-1.31515	4.18524	-5.64205	3.64244e-08	3.15619e-07	8.3526	-5.50737	CD4_CTL	negative
RPP40	-1.24963	3.85027	-5.64191	3.64595e-08	3.15666e-07	8.3594	-5.5072	CD4_CTL	negative
FAM213B	-1.30113	3.92397	-5.64133	3.65732e-08	3.16393e-07	8.35549	-5.50665	CD4_CTL	negative
AURKA	-1.27989	3.88706	-5.64065	3.67258e-08	3.17243e-07	8.34933	-5.50591	CD4_CTL	negative
C11orf24	-1.22843	4.08437	-5.64077	3.67312e-08	3.17243e-07	8.34652	-5.50589	CD4_CTL	negative
GFM2	-1.21148	4.27407	-5.63972	3.68228e-08	3.17776e-07	8.33817	-5.50545	CD4_CTL	negative
OSCAR	-1.28842	3.90061	-5.63732	3.74977e-08	3.23338e-07	8.33131	-5.50225	CD4_CTL	negative
CCDC71	-1.2053	3.99123	-5.63419	3.79908e-08	3.27184e-07	8.31946	-5.49995	CD4_CTL	negative
CCRN4L	-1.23331	4.14757	-5.63374	3.80053e-08	3.27184e-07	8.31014	-5.49988	CD4_CTL	negative
ZNF180	-1.25185	4.01309	-5.63451	3.80886e-08	3.27636e-07	8.31658	-5.49949	CD4_CTL	negative
hsa-mir-8072	-1.24976	3.95416	-5.63334	3.81422e-08	3.27832e-07	8.31389	-5.49924	CD4_CTL	negative
RP13-188A5.1	-1.29356	4.05088	-5.63387	3.82609e-08	3.28586e-07	8.31206	-5.4987	CD4_CTL	negative
GTSF1	-1.23496	4.04459	-5.63072	3.86184e-08	3.31389e-07	8.29776	-5.49706	CD4_CTL	negative
AGPAT9	-1.23704	3.95715	-5.62988	3.88568e-08	3.33166e-07	8.29716	-5.49597	CD4_CTL	negative
STPG1	-1.24173	3.89108	-5.62872	3.9107e-08	3.35041e-07	8.29306	-5.49484	CD4_CTL	negative
ZBTB26	-1.26157	3.88706	-5.62765	3.9316e-08	3.3656e-07	8.28666	-5.4939	CD4_CTL	negative
CD27-AS1	-1.25916	3.99334	-5.62721	3.94082e-08	3.37078e-07	8.28074	-5.49348	CD4_CTL	negative
C21orf119	-1.22243	4.07777	-5.62699	3.94515e-08	3.37177e-07	8.27835	-5.49329	CD4_CTL	negative
YAE1D1	-1.21203	3.9763	-5.62661	3.95371e-08	3.37637e-07	8.2805	-5.49291	CD4_CTL	negative
PROCA1	-1.29481	3.92636	-5.62389	4.01192e-08	3.42099e-07	8.26318	-5.49033	CD4_CTL	negative
ISYNA1	-1.25096	4.14433	-5.62499	4.0124e-08	3.42099e-07	8.26681	-5.49031	CD4_CTL	negative
IL21R-AS1	-1.24652	4.12289	-5.62327	4.02609e-08	3.42722e-07	8.25585	-5.4897	CD4_CTL	negative
TLR2	-1.2814	3.95403	-5.62297	4.02615e-08	3.42722e-07	8.25814	-5.4897	CD4_CTL	negative
EPB41L4A	-1.25145	4.0516	-5.62247	4.04608e-08	3.44144e-07	8.25425	-5.48883	CD4_CTL	negative
TMEM180	-1.21612	4.07736	-5.61695	4.15438e-08	3.53072e-07	8.22652	-5.48416	CD4_CTL	negative
SNAI1	-1.28691	3.87523	-5.61695	4.16093e-08	3.53347e-07	8.23256	-5.48388	CD4_CTL	negative
EPB41L2	-1.22893	4.01219	-5.61638	4.17251e-08	3.53949e-07	8.22771	-5.48339	CD4_CTL	negative
SUV39H1	-1.249	4.03013	-5.61633	4.17468e-08	3.53949e-07	8.22732	-5.4833	CD4_CTL	negative
KRBA1	-1.27709	3.91202	-5.61346	4.23968e-08	3.59174e-07	8.2124	-5.48057	CD4_CTL	negative
MALAT1	0.755267	16.1654	5.61371	4.24737e-08	3.59538e-07	7.90123	5.48025	CD4_CTL	negative
CPEB3	-1.23634	4.00648	-5.61186	4.27767e-08	3.61815e-07	8.20262	-5.47899	CD4_CTL	negative
TMEM204	-1.21279	4.31188	-5.61018	4.3063e-08	3.63947e-07	8.18692	-5.47781	CD4_CTL	negative
MPV17L2	-1.25153	4.01157	-5.61008	4.31217e-08	3.64154e-07	8.19582	-5.47757	CD4_CTL	negative
TTC22	-1.2573	3.979	-5.60962	4.3243e-08	3.64888e-07	8.19304	-5.47707	CD4_CTL	negative
SEMA4B	-1.22925	3.8963	-5.60856	4.35136e-08	3.6688e-07	8.19052	-5.47596	CD4_CTL	negative
CD52	0.982068	10.3411	5.61084	4.36133e-08	3.6743e-07	8.04501	5.47556	CD4_CTL	negative
TRIT1	-1.2586	4.02401	-5.60733	4.37627e-08	3.68397e-07	8.17929	-5.47495	CD4_CTL	negative
TMEM164	-1.25666	3.93699	-5.60344	4.46719e-08	3.75753e-07	8.16476	-5.47131	CD4_CTL	negative
CATSPER2	-1.23989	4.00007	-5.60302	4.47793e-08	3.76207e-07	8.16168	-5.47089	CD4_CTL	negative
BLM	-1.28283	3.93831	-5.60286	4.47966e-08	3.76207e-07	8.15957	-5.47082	CD4_CTL	negative
FAM184B	-1.2626	4.3998	-5.60232	4.49462e-08	3.77165e-07	8.14852	-5.47023	CD4_CTL	negative
SEPSECS	-1.24586	3.92114	-5.60169	4.50741e-08	3.7794e-07	8.1561	-5.46972	CD4_CTL	negative
TMEM254	-1.25308	4.00397	-5.60042	4.5378e-08	3.80019e-07	8.14423	-5.46853	CD4_CTL	negative
RASGRF2	-1.22316	4.11547	-5.60021	4.53936e-08	3.80019e-07	8.14151	-5.46847	CD4_CTL	negative
C12orf68	-1.25581	4.25451	-5.59746	4.60426e-08	3.85149e-07	8.12363	-5.46595	CD4_CTL	negative
GRAP	-1.262	4.02233	-5.5978	4.60789e-08	3.8515e-07	8.13054	-5.46581	CD4_CTL	negative
DNAJC19	1.08454	6.16113	5.59606	4.64681e-08	3.88098e-07	8.06697	5.46432	CD4_CTL	negative
GGT1	-1.25933	4.02742	-5.59556	4.656e-08	3.88281e-07	8.12036	-5.46397	CD4_CTL	negative
ZSCAN25	-1.23588	3.97316	-5.59591	4.6563e-08	3.88281e-07	8.12214	-5.46396	CD4_CTL	negative
ZNF514	-1.2941	3.91083	-5.5942	4.68842e-08	3.90653e-07	8.11784	-5.46274	CD4_CTL	negative
CDK5	-1.22884	4.11006	-5.59416	4.69249e-08	3.90686e-07	8.11326	-5.46259	CD4_CTL	negative
RRNAD1	-1.21821	4.14433	-5.59359	4.7075e-08	3.91629e-07	8.10987	-5.46202	CD4_CTL	negative
KIAA0753	-1.2524	3.93712	-5.59337	4.71746e-08	3.92151e-07	8.11045	-5.46164	CD4_CTL	negative
CORO2A	-1.24415	3.9724	-5.59084	4.76538e-08	3.95825e-07	8.0989	-5.45985	CD4_CTL	negative
WRAP53	-1.21808	4.0512	-5.59078	4.77157e-08	3.96029e-07	8.09631	-5.45962	CD4_CTL	negative
RND1	-1.287	4.0944	-5.59143	4.78527e-08	3.96856e-07	8.09819	-5.45911	CD4_CTL	negative
HLCS	-1.20474	4.32753	-5.58962	4.79601e-08	3.97437e-07	8.08438	-5.45871	CD4_CTL	negative
FLJ00104	-1.24338	4.00529	-5.58879	4.82528e-08	3.99551e-07	8.0884	-5.45763	CD4_CTL	negative
HEY2	-1.28126	3.87674	-5.58811	4.84285e-08	4.00694e-07	8.08921	-5.45699	CD4_CTL	negative
DKFZP761J1410	-1.23445	3.92517	-5.58569	4.90554e-08	4.05566e-07	8.07599	-5.4547	CD4_CTL	negative
TREM1	-1.2545	4.07957	-5.58501	4.91442e-08	4.05984e-07	8.06622	-5.45438	CD4_CTL	negative
RP13-638C3.4	-1.25332	3.95925	-5.58437	4.9419e-08	4.07937e-07	8.06357	-5.45339	CD4_CTL	negative
SGSM1	-1.25044	3.96196	-5.58245	4.9877e-08	4.11398e-07	8.05686	-5.45175	CD4_CTL	negative
TMEM237	-1.2183	4.09773	-5.5819	5.00372e-08	4.12399e-07	8.05405	-5.45118	CD4_CTL	negative
AARS	-1.21543	4.03805	-5.58103	5.02659e-08	4.13964e-07	8.0493	-5.45037	CD4_CTL	negative
SYNGAP1	-1.22238	4.282	-5.58028	5.03939e-08	4.14595e-07	8.03795	-5.44991	CD4_CTL	negative
RP11-104L21.3	-1.24693	3.89498	-5.58048	5.04206e-08	4.14595e-07	8.04845	-5.44982	CD4_CTL	negative
RP11-35G9.3	-1.20927	4.15496	-5.57965	5.06718e-08	4.16339e-07	8.03923	-5.44894	CD4_CTL	negative
TMEM201	-1.24403	3.83593	-5.57925	5.07325e-08	4.16516e-07	8.04556	-5.44872	CD4_CTL	negative
CCR1	-1.24185	4.00648	-5.57776	5.11755e-08	4.19829e-07	8.03149	-5.44718	CD4_CTL	negative
AC113189.5	-1.24956	3.89498	-5.57731	5.1254e-08	4.20148e-07	8.03371	-5.4469	CD4_CTL	negative
SLC48A1	-1.23871	3.86612	-5.57635	5.15e-08	4.2184e-07	8.03048	-5.44605	CD4_CTL	negative
ZNF234	-1.23301	4.05239	-5.57573	5.1675e-08	4.22948e-07	8.0207	-5.44545	CD4_CTL	negative
XKR6	-1.2696	4.03026	-5.5752	5.17879e-08	4.23545e-07	8.01754	-5.44506	CD4_CTL	negative
DPP4	-1.30874	4.06943	-5.57419	5.23418e-08	4.27746e-07	8.0134	-5.44317	CD4_CTL	negative
MED14-AS1	-1.24315	3.92306	-5.57144	5.28376e-08	4.31467e-07	8.00278	-5.44149	CD4_CTL	negative
FANCB	-1.27017	3.87404	-5.57119	5.29362e-08	4.3194e-07	8.00173	-5.44116	CD4_CTL	negative
GEMIN4	-1.23955	3.93429	-5.57021	5.31987e-08	4.33749e-07	7.99926	-5.44027	CD4_CTL	negative
CCDC136	-1.26724	3.88706	-5.56886	5.36822e-08	4.37355e-07	7.9901	-5.43866	CD4_CTL	negative
SLC2A8	-1.24669	4.16792	-5.5685	5.39733e-08	4.39391e-07	7.98374	-5.4377	CD4_CTL	negative
FAM184A	-1.24401	3.87313	-5.56706	5.4066e-08	4.39808e-07	7.98347	-5.43739	CD4_CTL	negative
FAM185A	-1.21684	4.02233	-5.56584	5.43952e-08	4.41878e-07	7.97097	-5.43631	CD4_CTL	negative
ACAD9	-1.2206	4.07333	-5.56593	5.44036e-08	4.41878e-07	7.97388	-5.43628	CD4_CTL	negative
FAM46C	1.05635	7.16648	5.56371	5.50425e-08	4.46727e-07	7.87607	5.4342	CD4_CTL	negative
RP11-1143G9.4	-1.22521	4.09843	-5.56286	5.53567e-08	4.48934e-07	7.95554	-5.43319	CD4_CTL	negative
SPDYA	-1.29051	3.87121	-5.56215	5.55148e-08	4.49873e-07	7.95666	-5.43268	CD4_CTL	negative
IPO11	-1.22525	4.10874	-5.56142	5.56079e-08	4.50284e-07	7.94798	-5.43238	CD4_CTL	negative
CTB-113I20.2	-1.28606	4.0983	-5.56142	5.58106e-08	4.51582e-07	7.94767	-5.43173	CD4_CTL	negative
CENPQ	-1.19923	4.0117	-5.56089	5.58644e-08	4.51673e-07	7.95168	-5.43156	CD4_CTL	negative
GLB1L2	-1.29388	3.96315	-5.55995	5.62534e-08	4.54473e-07	7.94326	-5.43032	CD4_CTL	negative
NSMF	-1.22072	4.34114	-5.55732	5.68288e-08	4.58719e-07	7.92155	-5.4285	CD4_CTL	negative
CLEC4E	-1.25712	4.07063	-5.55715	5.68653e-08	4.58719e-07	7.92644	-5.42839	CD4_CTL	negative
AC004893.11	-1.21659	3.87121	-5.55579	5.73764e-08	4.62491e-07	7.92673	-5.42679	CD4_CTL	negative
QRSL1	-1.18334	4.36938	-5.55575	5.76832e-08	4.64612e-07	7.9153	-5.42584	CD4_CTL	negative
XXYLT1	-1.26268	4.04836	-5.55459	5.77327e-08	4.64659e-07	7.91874	-5.42568	CD4_CTL	negative
ZNF550	-1.26821	4.06943	-5.55257	5.83499e-08	4.69271e-07	7.90827	-5.42379	CD4_CTL	negative
RAB40C	-1.26679	4.03805	-5.5526	5.85779e-08	4.70748e-07	7.90629	-5.42309	CD4_CTL	negative
ATP6V1E2	-1.23843	4.02623	-5.55101	5.89113e-08	4.73071e-07	7.89863	-5.42207	CD4_CTL	negative
SRC	-1.24557	3.88706	-5.5502	5.90931e-08	4.74128e-07	7.89678	-5.42152	CD4_CTL	negative
QPCT	-1.23843	4.17817	-5.55004	5.91322e-08	4.74128e-07	7.89127	-5.42141	CD4_CTL	negative
RP11-498P14.5	-1.25563	3.88838	-5.54938	5.93113e-08	4.751e-07	7.89414	-5.42087	CD4_CTL	negative
FAM13A-AS1	-1.25483	3.94611	-5.5493	5.93428e-08	4.751e-07	7.89021	-5.42077	CD4_CTL	negative
ABCC4	-1.2585	4.03925	-5.54897	5.94614e-08	4.75691e-07	7.88642	-5.42041	CD4_CTL	negative
NNT-AS1	-1.22717	4.22503	-5.54812	5.96126e-08	4.76543e-07	7.8786	-5.41996	CD4_CTL	negative
GDAP1	-1.2245	4.02472	-5.5481	5.96834e-08	4.76749e-07	7.8839	-5.41975	CD4_CTL	negative
MARS2	-1.25019	3.92114	-5.54649	6.02248e-08	4.80713e-07	7.87889	-5.41813	CD4_CTL	negative
HEATR6	-1.22462	4.01573	-5.54633	6.03324e-08	4.81211e-07	7.87436	-5.41781	CD4_CTL	negative
MCCC1	-1.22719	4.15226	-5.5439	6.10042e-08	4.86204e-07	7.86118	-5.41583	CD4_CTL	negative
RP11-95D17.1	-1.19525	3.9473	-5.54377	6.11231e-08	4.86787e-07	7.86379	-5.41548	CD4_CTL	negative
TBCCD1	-1.23925	4.11575	-5.54268	6.14572e-08	4.89081e-07	7.85512	-5.41451	CD4_CTL	negative
CXorf57	-1.19932	4.0983	-5.54208	6.15247e-08	4.89252e-07	7.85326	-5.41431	CD4_CTL	negative
AC009948.5	-1.23548	3.91334	-5.54069	6.20723e-08	4.93238e-07	7.85124	-5.41273	CD4_CTL	negative
SUMF1	-1.23664	4.18261	-5.54085	6.22219e-08	4.94058e-07	7.84449	-5.4123	CD4_CTL	negative
USP40	-1.25767	3.88077	-5.53967	6.24405e-08	4.95424e-07	7.8445	-5.41167	CD4_CTL	negative
NFE2L3	-1.24478	4.02114	-5.53911	6.25136e-08	4.95634e-07	7.83848	-5.41146	CD4_CTL	negative
DND1	-1.24641	4.06357	-5.53883	6.2725e-08	4.96939e-07	7.83806	-5.41085	CD4_CTL	negative
SH3BGRL3	0.915481	10.0743	5.53857	6.27938e-08	4.97114e-07	7.67848	5.41066	CD4_CTL	negative
GID4	-1.22351	4.11456	-5.53809	6.29185e-08	4.97457e-07	7.83203	-5.4103	CD4_CTL	negative
ZNF513	-1.23999	3.99466	-5.53786	6.29307e-08	4.97457e-07	7.83205	-5.41027	CD4_CTL	negative
RPGRIP1L	-1.20383	3.95925	-5.53772	6.30379e-08	4.97934e-07	7.83455	-5.40996	CD4_CTL	negative
RDH5	-1.26656	3.9751	-5.53653	6.34361e-08	5.00707e-07	7.82787	-5.40883	CD4_CTL	negative
DYRK3	-1.24331	4.0096	-5.5353	6.37959e-08	5.03173e-07	7.81913	-5.40782	CD4_CTL	negative
PIF1	-1.31194	3.89901	-5.53556	6.38709e-08	5.03392e-07	7.82427	-5.40761	CD4_CTL	negative
USP18	-1.26031	4.22044	-5.53469	6.40654e-08	5.04551e-07	7.81693	-5.40707	CD4_CTL	negative
SCCPDH	-1.27422	4.28753	-5.53521	6.41786e-08	5.05068e-07	7.81544	-5.40675	CD4_CTL	negative
GMDS-AS1	-1.21731	4.15748	-5.53177	6.50941e-08	5.11894e-07	7.79847	-5.40421	CD4_CTL	negative
CENPW	-1.2041	3.92397	-5.5312	6.52159e-08	5.12472e-07	7.8038	-5.40388	CD4_CTL	negative
C19orf68	-1.24723	4.0551	-5.53075	6.55991e-08	5.15103e-07	7.79741	-5.40283	CD4_CTL	negative
RP11-554J4.1	-1.20013	4.18465	-5.52861	6.61195e-08	5.18806e-07	7.78467	-5.40141	CD4_CTL	negative
SPRYD4	-1.22638	3.95013	-5.52647	6.68535e-08	5.23886e-07	7.78026	-5.39943	CD4_CTL	negative
ACP5	-1.23916	4.02261	-5.52671	6.68654e-08	5.23886e-07	7.77869	-5.3994	CD4_CTL	negative
TMEM194A	-1.22913	3.94234	-5.52554	6.71756e-08	5.256e-07	7.77584	-5.39857	CD4_CTL	negative
FBF1	-1.25502	4.0944	-5.52583	6.71831e-08	5.256e-07	7.77228	-5.39855	CD4_CTL	negative
PRC1	-1.22432	4.26464	-5.5239	6.76425e-08	5.28805e-07	7.75846	-5.39732	CD4_CTL	negative
CD244	-1.24819	4.46902	-5.52322	6.78985e-08	5.30417e-07	7.75115	-5.39665	CD4_CTL	negative
BAMBI	-1.24399	4.0551	-5.52233	6.83003e-08	5.33136e-07	7.75474	-5.39559	CD4_CTL	negative
P4HA3	-1.25978	3.91322	-5.52222	6.83469e-08	5.33136e-07	7.7596	-5.39546	CD4_CTL	negative
RILP	-1.23692	3.8609	-5.52182	6.84917e-08	5.33682e-07	7.75693	-5.39508	CD4_CTL	negative
SOX12	-1.2444	3.90152	-5.52154	6.85173e-08	5.33682e-07	7.754	-5.39502	CD4_CTL	negative
ZBTB5	-1.21796	4.04236	-5.52056	6.88431e-08	5.35827e-07	7.74537	-5.39416	CD4_CTL	negative
SUMO2	0.98048	8.53393	5.51974	6.99406e-08	5.43971e-07	7.63723	5.39132	CD4_CTL	negative
ZNF202	-1.21972	3.90813	-5.51571	7.06764e-08	5.49292e-07	7.72743	-5.38944	CD4_CTL	negative
GPAM	-1.20431	3.88316	-5.51447	7.10935e-08	5.5213e-07	7.72012	-5.38839	CD4_CTL	negative
FECH	-1.16299	4.31043	-5.51425	7.12621e-08	5.53036e-07	7.71183	-5.38796	CD4_CTL	negative
SCD5	-1.28043	4.0222	-5.51314	7.16625e-08	5.55616e-07	7.71103	-5.38695	CD4_CTL	negative
HPSE	-1.22644	4.12327	-5.51285	7.16991e-08	5.55616e-07	7.70597	-5.38686	CD4_CTL	negative
RP11-4F5.2	-1.24395	4.15343	-5.50862	7.33405e-08	5.67921e-07	7.68423	-5.38279	CD4_CTL	negative
HMGB2	1.00577	7.52795	5.50583	7.4452e-08	5.76109e-07	7.5815	5.38008	CD4_CTL	negative
EXO5	-1.1891	4.20351	-5.50418	7.50051e-08	5.79967e-07	7.66173	-5.37875	CD4_CTL	negative
LOXL1-AS1	-1.20259	4.00636	-5.50324	7.5449e-08	5.82899e-07	7.66324	-5.37769	CD4_CTL	negative
MAP3K10	-1.25706	4.04289	-5.5034	7.5494e-08	5.82899e-07	7.66111	-5.37758	CD4_CTL	negative
C2orf44	-1.24406	3.90033	-5.50213	7.59347e-08	5.85853e-07	7.65861	-5.37653	CD4_CTL	negative
CCDC180	-1.22745	3.93951	-5.50179	7.59868e-08	5.85853e-07	7.65538	-5.37641	CD4_CTL	negative
PPARGC1B	-1.24099	3.88316	-5.501	7.62868e-08	5.8774e-07	7.65457	-5.3757	CD4_CTL	negative
COX18	-1.19991	4.23777	-5.50047	7.65283e-08	5.89174e-07	7.64282	-5.37513	CD4_CTL	negative
ADAT3	-1.20774	3.97432	-5.49647	7.80578e-08	6.00514e-07	7.62855	-5.37156	CD4_CTL	negative
MLTK	-1.22402	4.15095	-5.49602	7.83882e-08	6.0262e-07	7.62418	-5.3708	CD4_CTL	negative
RP11-386I14.4	-1.19865	4.00516	-5.49547	7.85309e-08	6.03281e-07	7.62473	-5.37047	CD4_CTL	negative
TRIM32	-1.27876	3.92787	-5.49532	7.86309e-08	6.03613e-07	7.62498	-5.37024	CD4_CTL	negative
CEACAM21	-1.23932	3.98019	-5.49459	7.8874e-08	6.04819e-07	7.61985	-5.36969	CD4_CTL	negative
SPICE1	-1.20196	4.22758	-5.49463	7.89489e-08	6.04819e-07	7.61345	-5.36951	CD4_CTL	negative
CTC-297N7.8	-1.22908	3.85178	-5.49435	7.89587e-08	6.04819e-07	7.622	-5.36949	CD4_CTL	negative
C20orf194	-1.24157	3.96315	-5.49441	7.90545e-08	6.05117e-07	7.61878	-5.36927	CD4_CTL	negative
FAM21A	-1.1925	4.18273	-5.49292	7.9511e-08	6.08173e-07	7.60592	-5.36823	CD4_CTL	negative
FAM89A	-1.19997	4.21483	-5.49153	8.00579e-08	6.11842e-07	7.59817	-5.367	CD4_CTL	negative
MFSD9	-1.19533	4.19276	-5.49146	8.01534e-08	6.11842e-07	7.60028	-5.36678	CD4_CTL	negative
RP5-1180E21.5	-1.23353	3.98541	-5.49159	8.01632e-08	6.11842e-07	7.60763	-5.36676	CD4_CTL	negative
XYLT2	-1.25278	3.95013	-5.48997	8.08213e-08	6.16422e-07	7.59908	-5.36529	CD4_CTL	negative
CEP41	-1.20884	3.97108	-5.48905	8.11778e-08	6.18697e-07	7.59329	-5.36449	CD4_CTL	negative
SGK223	-1.2044	3.98032	-5.48756	8.18114e-08	6.2308e-07	7.58443	-5.36309	CD4_CTL	negative
HCG11	-1.18904	4.01843	-5.48692	8.2106e-08	6.24876e-07	7.58295	-5.36244	CD4_CTL	negative
CTD-2341M24.1	-1.18136	4.04368	-5.48435	8.32042e-08	6.3278e-07	7.5701	-5.36004	CD4_CTL	negative
ELP4	-1.22185	4.12249	-5.48264	8.4205e-08	6.39627e-07	7.55725	-5.35788	CD4_CTL	negative
LTA	-1.16037	4.17752	-5.48186	8.42248e-08	6.39627e-07	7.55145	-5.35784	CD4_CTL	negative
AC096772.6	-1.24865	3.96315	-5.47903	8.54844e-08	6.48324e-07	7.54329	-5.35515	CD4_CTL	negative
SUFU	-1.27699	4.0983	-5.479	8.54919e-08	6.48324e-07	7.54125	-5.35514	CD4_CTL	negative
ZNF473	-1.24595	3.96837	-5.47799	8.61658e-08	6.52969e-07	7.53873	-5.35372	CD4_CTL	negative
CYSLTR1	-1.28476	4.02623	-5.47585	8.68727e-08	6.57534e-07	7.52671	-5.35224	CD4_CTL	negative
AC027307.3	-1.19761	4.14344	-5.47643	8.68919e-08	6.57534e-07	7.52728	-5.3522	CD4_CTL	negative
CD40	-1.23816	4.02101	-5.47563	8.71535e-08	6.59044e-07	7.52635	-5.35165	CD4_CTL	negative
RP1-239B22.5	-1.21551	3.87913	-5.47489	8.73844e-08	6.6032e-07	7.52582	-5.35118	CD4_CTL	negative
NCKAP1	-1.15415	4.29246	-5.47418	8.7562e-08	6.60742e-07	7.51105	-5.35081	CD4_CTL	negative
GFOD1	-1.17636	4.37243	-5.47445	8.75645e-08	6.60742e-07	7.51302	-5.3508	CD4_CTL	negative
MEF2C	-1.20445	3.87001	-5.47384	8.78474e-08	6.62407e-07	7.52026	-5.35022	CD4_CTL	negative
ZNF253	-1.19276	4.28451	-5.4718	8.86909e-08	6.68294e-07	7.49886	-5.34849	CD4_CTL	negative
NDUFB2-AS1	-1.28402	3.89618	-5.47191	8.89596e-08	6.69769e-07	7.5098	-5.34794	CD4_CTL	negative
FBXO30	-1.19349	4.10635	-5.471	8.90127e-08	6.69769e-07	7.50059	-5.34783	CD4_CTL	negative
CRIM1	-1.21491	4.21021	-5.47074	8.91734e-08	6.70504e-07	7.49704	-5.34751	CD4_CTL	negative
ALKBH1	-1.18602	4.11366	-5.46994	8.95042e-08	6.72515e-07	7.4938	-5.34684	CD4_CTL	negative
FBXL18	-1.20256	4.04969	-5.46566	9.16795e-08	6.88373e-07	7.47665	-5.34249	CD4_CTL	negative
ROBO3	-1.21743	3.92907	-5.46404	9.24389e-08	6.93585e-07	7.47227	-5.34099	CD4_CTL	negative
SPP1	-1.29951	3.98669	-5.46454	9.25362e-08	6.93826e-07	7.47278	-5.3408	CD4_CTL	negative
HIST1H2AG	-1.23486	4.14016	-5.46007	9.43292e-08	7.06771e-07	7.44541	-5.33732	CD4_CTL	negative
BIRC3	1.0706	8.42396	5.46266	9.45031e-08	7.07575e-07	7.36363	5.33699	CD4_CTL	negative
ZNF703	-1.26422	4.01038	-5.45921	9.48332e-08	7.09547e-07	7.44412	-5.33636	CD4_CTL	negative
VEGFA	-1.14693	4.11457	-5.45814	9.51254e-08	7.11116e-07	7.43656	-5.3358	CD4_CTL	negative
RP1-187B23.1	-1.21424	4.15987	-5.45848	9.51767e-08	7.11116e-07	7.43993	-5.3357	CD4_CTL	negative
PARPBP	-1.20215	3.86882	-5.45805	9.53211e-08	7.11695e-07	7.44263	-5.33542	CD4_CTL	negative
SULT1A1	-1.21867	4.07359	-5.45627	9.62531e-08	7.18149e-07	7.42818	-5.33366	CD4_CTL	negative
BCAS4	-1.21525	4.32059	-5.45665	9.66659e-08	7.20724e-07	7.42721	-5.33288	CD4_CTL	negative
TMED8	-1.1738	4.29926	-5.45447	9.70568e-08	7.23131e-07	7.41458	-5.33215	CD4_CTL	negative
PANX1	-1.20012	4.12188	-5.45378	9.7459e-08	7.25619e-07	7.41724	-5.3314	CD4_CTL	negative
ZDHHC16	-1.16449	4.32825	-5.45088	9.89272e-08	7.36035e-07	7.39711	-5.32868	CD4_CTL	negative
KIAA0556	-1.21605	4.01428	-5.4504	9.90252e-08	7.36249e-07	7.40063	-5.3285	CD4_CTL	negative
CAPS	-1.19116	4.0195	-5.45016	9.94598e-08	7.38964e-07	7.401	-5.32771	CD4_CTL	negative
LIN52	-1.22279	4.1343	-5.44807	1.00302e-07	7.447e-07	7.38801	-5.32618	CD4_CTL	negative
PPP2R3B	-1.2009	4.00126	-5.44681	1.00898e-07	7.48601e-07	7.38296	-5.3251	CD4_CTL	negative
RRAGD	-1.22715	3.88316	-5.4459	1.01441e-07	7.51757e-07	7.38292	-5.32412	CD4_CTL	negative
AP4S1	-1.2074	4.25822	-5.44582	1.01465e-07	7.51757e-07	7.37333	-5.32408	CD4_CTL	negative
TMEM106A	-1.20415	4.13215	-5.44552	1.01684e-07	7.52856e-07	7.37784	-5.32369	CD4_CTL	negative
FGGY	-1.24937	3.88316	-5.44474	1.02117e-07	7.55536e-07	7.37658	-5.32292	CD4_CTL	negative
HOMEZ	-1.23227	3.9763	-5.44262	1.03219e-07	7.63162e-07	7.36679	-5.32096	CD4_CTL	negative
SLC25A23	-1.23746	3.99255	-5.44337	1.03474e-07	7.64511e-07	7.36952	-5.32052	CD4_CTL	negative
AC017002.1	-1.203	3.97148	-5.44203	1.03574e-07	7.64718e-07	7.36347	-5.32034	CD4_CTL	negative
PEX10	-1.17896	4.06594	-5.44142	1.03775e-07	7.65673e-07	7.35589	-5.31999	CD4_CTL	negative
ZNF674-AS1	-1.21479	4.16911	-5.44081	1.0426e-07	7.68719e-07	7.35235	-5.31914	CD4_CTL	negative
C6orf57	-1.19395	3.95265	-5.44033	1.04422e-07	7.69376e-07	7.35587	-5.31886	CD4_CTL	negative
FLNB	-1.18109	4.07346	-5.43971	1.04699e-07	7.70887e-07	7.34719	-5.31837	CD4_CTL	negative
EEF2K	-1.21599	3.97108	-5.43901	1.0519e-07	7.73962e-07	7.34747	-5.31752	CD4_CTL	negative
ABHD6	-1.20085	4.02233	-5.43764	1.05888e-07	7.78561e-07	7.34103	-5.31632	CD4_CTL	negative
ACTR3C	-1.17954	3.91724	-5.43735	1.06073e-07	7.79386e-07	7.34125	-5.316	CD4_CTL	negative
KIR2DL2	-1.24541	4.04679	-5.43622	1.06668e-07	7.83215e-07	7.33324	-5.31498	CD4_CTL	negative
SLC39A11	-1.17749	4.07075	-5.43505	1.07149e-07	7.86062e-07	7.32448	-5.31416	CD4_CTL	negative
DECR2	-1.22727	3.86612	-5.43536	1.07204e-07	7.86062e-07	7.33214	-5.31407	CD4_CTL	negative
COLGALT1	-1.19507	4.04327	-5.43011	1.099e-07	8.05279e-07	7.30024	-5.30954	CD4_CTL	negative
ZNF519	-1.21745	3.90542	-5.42621	1.12266e-07	8.2205e-07	7.28686	-5.30566	CD4_CTL	negative
TTC9	-1.25104	3.93818	-5.42617	1.12727e-07	8.24856e-07	7.28652	-5.30491	CD4_CTL	negative
DOLK	-1.22376	3.89929	-5.42501	1.13007e-07	8.26336e-07	7.28171	-5.30446	CD4_CTL	negative
RP11-468E2.5	-1.18029	3.88316	-5.42352	1.13874e-07	8.32103e-07	7.27465	-5.30307	CD4_CTL	negative
TBCK	-1.20956	3.96878	-5.42147	1.14969e-07	8.39524e-07	7.26102	-5.30132	CD4_CTL	negative
CASP6	-1.23269	4.06164	-5.42109	1.15263e-07	8.40693e-07	7.25657	-5.30085	CD4_CTL	negative
AC013264.2	-1.20074	4.11937	-5.42123	1.15287e-07	8.40693e-07	7.25783	-5.30081	CD4_CTL	negative
CEP250	-1.16516	4.18776	-5.42013	1.1568e-07	8.4298e-07	7.24777	-5.30019	CD4_CTL	negative
IPO13	-1.22019	4.02664	-5.42024	1.15795e-07	8.43238e-07	7.25494	-5.30001	CD4_CTL	negative
PDLIM7	-1.19889	4.11245	-5.41838	1.17099e-07	8.52154e-07	7.24283	-5.29797	CD4_CTL	negative
C2orf27A	-1.2285	3.91202	-5.41712	1.17636e-07	8.55479e-07	7.24148	-5.29713	CD4_CTL	negative
RP11-337C18.8	-1.21065	3.94922	-5.41676	1.17737e-07	8.55625e-07	7.23812	-5.29697	CD4_CTL	negative
ZNF212	-1.21497	4.09962	-5.41576	1.18471e-07	8.60374e-07	7.2304	-5.29584	CD4_CTL	negative
RANBP10	-1.16124	4.1993	-5.41526	1.18649e-07	8.61075e-07	7.22586	-5.29557	CD4_CTL	negative
ZNF219	-1.24478	3.96447	-5.41569	1.18756e-07	8.61262e-07	7.23426	-5.2954	CD4_CTL	negative
SLC2A11	-1.17691	4.05642	-5.41488	1.18904e-07	8.61751e-07	7.22581	-5.29517	CD4_CTL	negative
CCDC86	-1.22339	3.92636	-5.41461	1.19183e-07	8.63186e-07	7.22872	-5.29474	CD4_CTL	negative
FLJ27365	-1.2196	3.98019	-5.41449	1.1928e-07	8.63192e-07	7.22733	-5.2946	CD4_CTL	negative
SLC35E3	-1.19397	4.11576	-5.41408	1.19346e-07	8.63192e-07	7.22092	-5.29449	CD4_CTL	negative
USP21	-1.18444	3.98271	-5.41406	1.19876e-07	8.66431e-07	7.22649	-5.29369	CD4_CTL	negative
USP9Y	-1.20608	4.01843	-5.41012	1.21845e-07	8.80066e-07	7.20149	-5.29071	CD4_CTL	negative
TRMT10A	-1.20166	4.03535	-5.40901	1.22671e-07	8.8543e-07	7.20003	-5.28947	CD4_CTL	negative
TMEM194B	-1.19606	3.99645	-5.40772	1.23315e-07	8.89474e-07	7.193	-5.28851	CD4_CTL	negative
BHLHE40	0.985709	7.44845	5.40602	1.24748e-07	8.98765e-07	7.09109	5.2864	CD4_CTL	negative
SETMAR	-1.22036	3.96196	-5.40546	1.24772e-07	8.98765e-07	7.18271	-5.28636	CD4_CTL	negative
FAR2	-1.18515	3.91605	-5.40552	1.24859e-07	8.98783e-07	7.18485	-5.28624	CD4_CTL	negative
KHK	-1.23215	3.87794	-5.40493	1.25264e-07	9.01088e-07	7.18275	-5.28564	CD4_CTL	negative
NOP14-AS1	-1.1554	4.18285	-5.40296	1.26472e-07	9.09159e-07	7.16635	-5.28389	CD4_CTL	negative
FDXR	-1.24286	4.03013	-5.40251	1.27252e-07	9.14151e-07	7.16946	-5.28276	CD4_CTL	negative
TRIM68	-1.19536	3.98812	-5.40168	1.27353e-07	9.14258e-07	7.16425	-5.28261	CD4_CTL	negative
PPP4R1L	-1.1676	4.04057	-5.3997	1.28637e-07	9.22851e-07	7.15448	-5.28078	CD4_CTL	negative
BFSP1	-1.25727	3.87134	-5.39904	1.292e-07	9.26264e-07	7.1547	-5.27998	CD4_CTL	negative
ZNF429	-1.21279	4.1343	-5.39781	1.29942e-07	9.30959e-07	7.14224	-5.27893	CD4_CTL	negative
TMSB15B	-1.19095	4.05239	-5.39335	1.3283e-07	9.51009e-07	7.1222	-5.2749	CD4_CTL	negative
RP11-796G6.2	-1.25003	4.04459	-5.3895	1.35524e-07	9.69641e-07	7.10544	-5.27122	CD4_CTL	negative
POLI	-1.203	3.99214	-5.38921	1.36133e-07	9.7335e-07	7.10444	-5.27039	CD4_CTL	negative
INPP5E	-1.18374	4.07975	-5.38741	1.36961e-07	9.78606e-07	7.09234	-5.26928	CD4_CTL	negative
FANCM	-1.16383	4.18293	-5.38689	1.37191e-07	9.79592e-07	7.08467	-5.26897	CD4_CTL	negative
GAB2	-1.18498	3.9763	-5.38672	1.37447e-07	9.80765e-07	7.09219	-5.26863	CD4_CTL	negative
CEP85	-1.20292	4.01206	-5.38683	1.37672e-07	9.81707e-07	7.09359	-5.26833	CD4_CTL	negative
PGS1	-1.17255	4.42055	-5.38547	1.38219e-07	9.84946e-07	7.07541	-5.2676	CD4_CTL	negative
SMG9	-1.23568	4.01038	-5.38573	1.38549e-07	9.86638e-07	7.08785	-5.26716	CD4_CTL	negative
RP11-400F19.6	-1.19272	4.00516	-5.38491	1.3877e-07	9.87552e-07	7.08363	-5.26687	CD4_CTL	negative
NUP35	-1.13552	4.46864	-5.38415	1.39144e-07	9.89554e-07	7.0656	-5.26637	CD4_CTL	negative
NIF3L1	-1.19809	4.01469	-5.38393	1.39415e-07	9.90818e-07	7.07867	-5.26602	CD4_CTL	negative
ST7-OT4	-1.22141	3.86222	-5.3828	1.40417e-07	9.97271e-07	7.07599	-5.2647	CD4_CTL	negative
KLF4	-1.21635	4.17739	-5.38226	1.40639e-07	9.97879e-07	7.06712	-5.26441	CD4_CTL	negative
CTD-3074O7.5	-1.17969	4.00126	-5.382	1.40696e-07	9.97879e-07	7.06758	-5.26434	CD4_CTL	negative
ZNF614	-1.1942	4.16059	-5.38227	1.40784e-07	9.97879e-07	7.06751	-5.26422	CD4_CTL	negative
UCK2	-1.16623	4.13069	-5.38101	1.41569e-07	1.00277e-06	7.05988	-5.2632	CD4_CTL	negative
ZNF584	-1.23249	4.0551	-5.37846	1.43387e-07	1.01498e-06	7.05093	-5.26085	CD4_CTL	negative
TNFRSF9	-1.18513	4.20506	-5.37839	1.43537e-07	1.01536e-06	7.04883	-5.26066	CD4_CTL	negative
CCDC41	-1.20525	4.45292	-5.37679	1.4449e-07	1.02142e-06	7.03257	-5.25945	CD4_CTL	negative
HIST2H2BE	-1.15801	4.17766	-5.37459	1.46278e-07	1.03337e-06	7.03022	-5.25718	CD4_CTL	negative
TPM2	-1.18055	3.96328	-5.37353	1.46857e-07	1.03677e-06	7.02636	-5.25646	CD4_CTL	negative
ACACA	-1.21607	4.08648	-5.37336	1.47235e-07	1.03875e-06	7.02506	-5.25598	CD4_CTL	negative
SLC7A6	-1.1207	4.63107	-5.37282	1.47354e-07	1.03891e-06	7.00704	-5.25584	CD4_CTL	negative
HMGB3	-1.20929	4.10969	-5.37289	1.47543e-07	1.03955e-06	7.02376	-5.2556	CD4_CTL	negative
HDAC9	-1.17674	4.03667	-5.37214	1.47912e-07	1.04146e-06	7.01744	-5.25514	CD4_CTL	negative
PRMT3	-1.19615	4.03786	-5.3718	1.48336e-07	1.04375e-06	7.01828	-5.25461	CD4_CTL	negative
GBA	-1.1878	4.14044	-5.37128	1.48722e-07	1.04577e-06	7.01468	-5.25413	CD4_CTL	negative
HSBP1L1	-1.16485	4.18511	-5.36986	1.49827e-07	1.05285e-06	7.00575	-5.25277	CD4_CTL	negative
DHX58	-1.18729	4.20249	-5.36845	1.51047e-07	1.06072e-06	6.9997	-5.25128	CD4_CTL	negative
AP5S1	-1.19602	4.08569	-5.36612	1.52682e-07	1.07149e-06	6.99003	-5.2493	CD4_CTL	negative
ZNF84	-1.1903	3.9763	-5.36547	1.53236e-07	1.07467e-06	6.99045	-5.24863	CD4_CTL	negative
RP11-127B20.3	-1.15267	3.99347	-5.36483	1.53642e-07	1.07681e-06	6.98599	-5.24814	CD4_CTL	negative
ZNF408	-1.18913	4.29081	-5.36513	1.54248e-07	1.08035e-06	6.98381	-5.24741	CD4_CTL	negative
ZNF85	-1.18599	4.04495	-5.36369	1.54554e-07	1.08178e-06	6.98025	-5.24705	CD4_CTL	negative
MACROD1	-1.21971	3.96315	-5.36383	1.55265e-07	1.08587e-06	6.98469	-5.2462	CD4_CTL	negative
CSRP2BP	-1.22955	3.99724	-5.36312	1.55343e-07	1.08587e-06	6.97941	-5.24611	CD4_CTL	negative
SEMA4A	-1.22132	3.99617	-5.36273	1.55562e-07	1.08669e-06	6.97741	-5.24585	CD4_CTL	negative
PCOLCE	-1.20665	4.0234	-5.36177	1.56118e-07	1.08985e-06	6.97179	-5.24519	CD4_CTL	negative
PEX7	-1.23319	3.95252	-5.36153	1.56309e-07	1.09047e-06	6.97111	-5.24497	CD4_CTL	negative
C2CD3	-1.17646	4.4579	-5.36094	1.56658e-07	1.09219e-06	6.95509	-5.24456	CD4_CTL	negative
TRAPPC9	-1.13828	4.45423	-5.36041	1.57133e-07	1.09479e-06	6.95084	-5.244	CD4_CTL	negative
LDOC1	-1.22074	3.93337	-5.3608	1.57346e-07	1.09555e-06	6.9692	-5.24375	CD4_CTL	negative
DMTN	-1.2225	4.02233	-5.3589	1.58892e-07	1.10559e-06	6.95698	-5.24195	CD4_CTL	negative
TATDN3	-1.13118	4.32932	-5.35513	1.61305e-07	1.12165e-06	6.92834	-5.23916	CD4_CTL	negative
SNTA1	-1.17377	4.07717	-5.35379	1.62616e-07	1.13002e-06	6.93208	-5.23767	CD4_CTL	negative
ZNF222	-1.14679	4.0917	-5.35118	1.64729e-07	1.14396e-06	6.9189	-5.23529	CD4_CTL	negative
USP30	-1.19378	3.98541	-5.35064	1.65093e-07	1.14573e-06	6.91685	-5.23488	CD4_CTL	negative
IRAK2	-1.1947	4.05407	-5.35004	1.65643e-07	1.1488e-06	6.91254	-5.23426	CD4_CTL	negative
IGSF6	-1.19947	4.15386	-5.34921	1.66514e-07	1.15409e-06	6.90698	-5.2333	CD4_CTL	negative
DYNC2LI1	-1.19504	3.94221	-5.34773	1.67728e-07	1.16175e-06	6.90562	-5.23195	CD4_CTL	negative
SENP3	-1.15439	4.14446	-5.34723	1.68078e-07	1.16342e-06	6.89716	-5.23157	CD4_CTL	negative
IPO4	-1.15264	4.19949	-5.34635	1.68865e-07	1.1681e-06	6.89209	-5.2307	CD4_CTL	negative
MECR	-1.18016	4.10874	-5.34599	1.69178e-07	1.1695e-06	6.89287	-5.23036	CD4_CTL	negative
MTX3	-1.1781	4.10081	-5.34549	1.69429e-07	1.17048e-06	6.88836	-5.23009	CD4_CTL	negative
GTPBP2	-1.15983	4.0606	-5.34485	1.69882e-07	1.17284e-06	6.88517	-5.2296	CD4_CTL	negative
RP11-473M20.9	-1.22606	3.9763	-5.34438	1.70575e-07	1.17687e-06	6.88729	-5.22884	CD4_CTL	negative
DCAKD	-1.21595	4.03805	-5.34397	1.7083e-07	1.17786e-06	6.88341	-5.22857	CD4_CTL	negative
ZNF565	-1.21188	4.07255	-5.3436	1.71184e-07	1.17892e-06	6.88202	-5.22818	CD4_CTL	negative
MYO1D	-1.23552	3.9002	-5.34358	1.71205e-07	1.17892e-06	6.88456	-5.22816	CD4_CTL	negative
TOP1MT	-1.18442	4.07736	-5.34182	1.72794e-07	1.18909e-06	6.8733	-5.22645	CD4_CTL	negative
P2RX5	-1.2021	4.34507	-5.34129	1.73259e-07	1.19145e-06	6.86485	-5.22595	CD4_CTL	negative
MMS19	-1.16802	4.16672	-5.34106	1.73362e-07	1.19145e-06	6.86595	-5.22584	CD4_CTL	negative
LMO7	-1.19103	3.96837	-5.34011	1.74198e-07	1.19643e-06	6.86611	-5.22495	CD4_CTL	negative
ZNF484	-1.18543	3.99526	-5.3384	1.75546e-07	1.20491e-06	6.85663	-5.22353	CD4_CTL	negative
ZNF257	-1.17867	3.98985	-5.33654	1.772e-07	1.21548e-06	6.84778	-5.22179	CD4_CTL	negative
RNF144B	-1.22346	4.2527	-5.33634	1.77536e-07	1.217e-06	6.8399	-5.22144	CD4_CTL	negative
WDR92	-1.1654	3.91083	-5.33594	1.78022e-07	1.21954e-06	6.84883	-5.22094	CD4_CTL	negative
NUDT8	-1.17714	3.94353	-5.3356	1.7832e-07	1.22023e-06	6.84653	-5.22063	CD4_CTL	negative
EXTL2	-1.19449	4.13773	-5.33556	1.78455e-07	1.22023e-06	6.83928	-5.22049	CD4_CTL	negative
RABL2A	-1.22586	3.92517	-5.33537	1.78466e-07	1.22023e-06	6.84473	-5.22047	CD4_CTL	negative
APBB3	-1.20216	4.00827	-5.33572	1.78739e-07	1.22131e-06	6.84683	-5.22019	CD4_CTL	negative
SLC19A2	-1.21921	4.0917	-5.33417	1.79656e-07	1.22678e-06	6.83507	-5.21924	CD4_CTL	negative
ZNF839	-1.21429	3.90542	-5.33312	1.80497e-07	1.23142e-06	6.83468	-5.21838	CD4_CTL	negative
PPP1R13L	-1.20298	3.85478	-5.33314	1.80567e-07	1.23142e-06	6.83725	-5.21831	CD4_CTL	negative
SMYD5	-1.17459	3.87134	-5.33286	1.80804e-07	1.23225e-06	6.83547	-5.21806	CD4_CTL	negative
MDP1	-1.16914	4.14084	-5.33227	1.8131e-07	1.2349e-06	6.82581	-5.21755	CD4_CTL	negative
DUS4L	-1.1798	3.98944	-5.33179	1.8172e-07	1.2369e-06	6.82719	-5.21713	CD4_CTL	negative
ZNF718	-1.18696	4.0434	-5.33078	1.82531e-07	1.24163e-06	6.81829	-5.2163	CD4_CTL	negative
ST8SIA1	-1.17477	3.90423	-5.33084	1.82651e-07	1.24165e-06	6.82442	-5.21618	CD4_CTL	negative
FAM86A	-1.14317	3.98284	-5.32991	1.83534e-07	1.24686e-06	6.81874	-5.21529	CD4_CTL	negative
LSM11	-1.18016	3.92127	-5.32962	1.83771e-07	1.24767e-06	6.81777	-5.21505	CD4_CTL	negative
WDR4	-1.22201	3.96837	-5.32876	1.85691e-07	1.2599e-06	6.81495	-5.21312	CD4_CTL	negative
SYP	-1.22124	3.85819	-5.32546	1.87695e-07	1.27268e-06	6.80021	-5.21113	CD4_CTL	negative
C9orf91	-1.18783	3.92558	-5.32389	1.89118e-07	1.28152e-06	6.78985	-5.20973	CD4_CTL	negative
C1orf159	-1.16966	4.05761	-5.3228	1.90253e-07	1.28839e-06	6.7831	-5.20862	CD4_CTL	negative
ZNF852	-1.22329	3.89228	-5.32055	1.92369e-07	1.30189e-06	6.77522	-5.20656	CD4_CTL	negative
MKL2	-1.15891	4.01309	-5.32019	1.92733e-07	1.30352e-06	6.76973	-5.20621	CD4_CTL	negative
MYADM	1.03095	7.64988	5.3209	1.93793e-07	1.30986e-06	6.67984	5.2052	CD4_CTL	negative
ALS2	-1.17659	4.03264	-5.31896	1.93935e-07	1.30999e-06	6.7645	-5.20506	CD4_CTL	negative
ZNF841	-1.18531	3.8963	-5.31818	1.94717e-07	1.31443e-06	6.76271	-5.20431	CD4_CTL	negative
PCK2	-1.17583	4.03937	-5.31733	1.95484e-07	1.31877e-06	6.7554	-5.20358	CD4_CTL	negative
RP11-410L14.2	-1.23796	3.96718	-5.31732	1.96177e-07	1.32261e-06	6.76083	-5.20292	CD4_CTL	negative
NIT1	-1.15787	4.39288	-5.31643	1.96331e-07	1.32281e-06	6.74146	-5.20278	CD4_CTL	negative
GATSL3	-1.2105	4.23867	-5.31568	1.97434e-07	1.3294e-06	6.74394	-5.20174	CD4_CTL	negative
PVRL1	-1.19325	4.00126	-5.31453	1.98424e-07	1.33522e-06	6.74385	-5.20081	CD4_CTL	negative
PHF7	-1.17203	4.05017	-5.31218	2.00762e-07	1.3501e-06	6.73102	-5.19863	CD4_CTL	negative
ST6GALNAC4	-1.1324	4.15207	-5.31115	2.01791e-07	1.35616e-06	6.72293	-5.19768	CD4_CTL	negative
F12	-1.20732	3.98692	-5.30901	2.03979e-07	1.37e-06	6.7172	-5.19567	CD4_CTL	negative
GLTSCR1	-1.18924	4.08839	-5.30806	2.0467e-07	1.37377e-06	6.70702	-5.19504	CD4_CTL	negative
NAPA-AS1	-1.14031	3.94492	-5.30797	2.05047e-07	1.37543e-06	6.71326	-5.1947	CD4_CTL	negative
RP11-296O14.3	-1.15487	4.07736	-5.30717	2.05855e-07	1.37998e-06	6.70499	-5.19397	CD4_CTL	negative
TCEANC	-1.16226	4.00246	-5.30553	2.0758e-07	1.389e-06	6.7	-5.19242	CD4_CTL	negative
CCHCR1	-1.17441	3.98032	-5.30531	2.07591e-07	1.389e-06	6.69868	-5.19241	CD4_CTL	negative
HLA-DMB	-1.20202	4.15437	-5.30604	2.07593e-07	1.389e-06	6.70025	-5.19241	CD4_CTL	negative
ZNF525	-1.17552	4.15345	-5.3045	2.08586e-07	1.39477e-06	6.69149	-5.19152	CD4_CTL	negative
PEMT	-1.23117	3.95925	-5.30519	2.0877e-07	1.39512e-06	6.70303	-5.19135	CD4_CTL	negative
ZMYND19	-1.15734	4.1199	-5.3045	2.09079e-07	1.39631e-06	6.69423	-5.19108	CD4_CTL	negative
HIP1	-1.17679	4.10352	-5.30402	2.09486e-07	1.39815e-06	6.69132	-5.19072	CD4_CTL	negative
PHKA2	-1.14783	4.19066	-5.30185	2.11191e-07	1.40865e-06	6.67647	-5.18921	CD4_CTL	negative
IFI30	-1.21	4.16531	-5.30271	2.11769e-07	1.41162e-06	6.68713	-5.1887	CD4_CTL	negative
ZNF446	-1.18479	3.97227	-5.30071	2.12621e-07	1.41641e-06	6.67615	-5.18795	CD4_CTL	negative
LUCAT1	-1.12075	4.24269	-5.3003	2.13185e-07	1.41928e-06	6.66905	-5.18746	CD4_CTL	negative
CLYBL	-1.17085	4.06541	-5.29866	2.14839e-07	1.42939e-06	6.66521	-5.18602	CD4_CTL	negative
FAM24B	-1.11804	4.24853	-5.297	2.16749e-07	1.4412e-06	6.65262	-5.18437	CD4_CTL	negative
PNRC2.1	-1.22498	4.22228	-5.29602	2.17795e-07	1.44725e-06	6.65169	-5.18347	CD4_CTL	negative
RNF25	-1.12964	4.33985	-5.29495	2.18999e-07	1.45434e-06	6.64008	-5.18244	CD4_CTL	negative
SPATA24	-1.21871	3.91605	-5.29105	2.23404e-07	1.48267e-06	6.63221	-5.17873	CD4_CTL	negative
CLN5	-1.19308	4.0905	-5.29048	2.23689e-07	1.48363e-06	6.62397	-5.17849	CD4_CTL	negative
XXcos-LUCA11.4	-1.23233	3.95265	-5.29059	2.24142e-07	1.48571e-06	6.63092	-5.17811	CD4_CTL	negative
PLK2	-1.18983	4.22897	-5.2895	2.25382e-07	1.493e-06	6.61808	-5.17708	CD4_CTL	negative
B3GNT7	-1.2769	4.21722	-5.28826	2.26551e-07	1.49967e-06	6.61484	-5.17612	CD4_CTL	negative
UTP15	-1.15994	4.18439	-5.28798	2.26672e-07	1.49967e-06	6.60887	-5.17602	CD4_CTL	negative
NUP43	-1.18518	4.03456	-5.28584	2.28972e-07	1.51395e-06	6.60381	-5.17413	CD4_CTL	negative
HES1	-1.21354	3.93039	-5.28568	2.30971e-07	1.52622e-06	6.61051	-5.17251	CD4_CTL	negative
ZNF260	-1.14185	4.1944	-5.28181	2.33882e-07	1.54448e-06	6.58075	-5.17017	CD4_CTL	negative
PER3	-1.15804	4.06824	-5.28167	2.34026e-07	1.54448e-06	6.58404	-5.17005	CD4_CTL	negative
EPS8L2	-1.23842	4.12981	-5.28194	2.34732e-07	1.54818e-06	6.58721	-5.16949	CD4_CTL	negative
SLC35G2	-1.16723	4.00529	-5.27938	2.36796e-07	1.5605e-06	6.57482	-5.16785	CD4_CTL	negative
DNAH14	-1.16869	3.87001	-5.27928	2.36893e-07	1.5605e-06	6.57762	-5.16778	CD4_CTL	negative
FIG4	-1.15697	4.12026	-5.27906	2.371e-07	1.5609e-06	6.56927	-5.16761	CD4_CTL	negative
SAC3D1	-1.20346	4.03715	-5.27904	2.37255e-07	1.56095e-06	6.57405	-5.16749	CD4_CTL	negative
MTFR1	-1.1576	4.27767	-5.27643	2.40106e-07	1.57873e-06	6.55184	-5.16526	CD4_CTL	negative
ZNF169	-1.17199	4.11654	-5.2751	2.41908e-07	1.5896e-06	6.55017	-5.16386	CD4_CTL	negative
CCNDBP1	1.01396	6.40224	5.27552	2.42102e-07	1.58989e-06	6.49102	5.16371	CD4_CTL	negative
KIFC3	-1.20077	3.9374	-5.27408	2.43216e-07	1.59622e-06	6.55169	-5.16285	CD4_CTL	negative
RP11-473M20.7	-1.13786	4.52635	-5.27385	2.43476e-07	1.59694e-06	6.53524	-5.16265	CD4_CTL	negative
CSTF2	-1.12469	4.13874	-5.27169	2.46041e-07	1.61181e-06	6.53391	-5.16069	CD4_CTL	negative
RPS18	0.767044	12.9597	5.27182	2.46047e-07	1.61181e-06	6.27821	5.16069	CD4_CTL	negative
CTB-55O6.12	-1.1766	3.89618	-5.27119	2.4664e-07	1.61437e-06	6.53755	-5.16023	CD4_CTL	negative
RP11-212P7.2	-1.15499	4.1304	-5.2713	2.46742e-07	1.61437e-06	6.53587	-5.16016	CD4_CTL	negative
RP11-390B4.5	-1.18504	3.87794	-5.26841	2.50247e-07	1.63551e-06	6.52592	-5.15752	CD4_CTL	negative
MPP1	-1.13313	4.28757	-5.26911	2.5028e-07	1.63551e-06	6.52231	-5.15749	CD4_CTL	negative
TUBA1B	0.989657	7.82459	5.26805	2.50815e-07	1.638e-06	6.41228	5.15709	CD4_CTL	negative
RCC1	-1.18207	4.35216	-5.26742	2.51448e-07	1.64113e-06	6.51022	-5.15662	CD4_CTL	negative
S100A11	0.934445	8.57486	5.26857	2.53286e-07	1.65211e-06	6.41452	5.15526	CD4_CTL	negative
ENG	-1.14651	4.13822	-5.26558	2.535e-07	1.65249e-06	6.50387	-5.1551	CD4_CTL	negative
RCBTB1	-1.17642	4.01963	-5.26334	2.57435e-07	1.67711e-06	6.50058	-5.15221	CD4_CTL	negative
SLC22A18	-1.1592	4.06615	-5.26063	2.59843e-07	1.69177e-06	6.48008	-5.15046	CD4_CTL	negative
ALDOC	-1.16902	4.14031	-5.26068	2.60851e-07	1.69729e-06	6.48661	-5.14974	CD4_CTL	negative
ZNF280B	-1.14999	4.07706	-5.25914	2.62161e-07	1.70477e-06	6.47699	-5.1488	CD4_CTL	negative
ZNF346	-1.20107	4.05953	-5.2595	2.62624e-07	1.70611e-06	6.48262	-5.14847	CD4_CTL	negative
SCRG1	-1.14367	4.02623	-5.25873	2.62688e-07	1.70611e-06	6.47604	-5.14842	CD4_CTL	negative
TTLL1	-1.18198	4.0195	-5.25801	2.63519e-07	1.71046e-06	6.47207	-5.14783	CD4_CTL	negative
IFT122	-1.19808	3.94221	-5.25735	2.6499e-07	1.71792e-06	6.47345	-5.14678	CD4_CTL	negative
CDC42EP4	-1.20549	3.99856	-5.25694	2.64992e-07	1.71792e-06	6.46793	-5.14678	CD4_CTL	negative
GALNS	-1.19031	4.11081	-5.25412	2.68953e-07	1.74254e-06	6.45095	-5.144	CD4_CTL	negative
YIPF2	-1.18664	3.98709	-5.25351	2.70595e-07	1.75211e-06	6.45621	-5.14285	CD4_CTL	negative
DLGAP1-AS2	-1.19633	3.89901	-5.25244	2.7103e-07	1.75386e-06	6.44825	-5.14255	CD4_CTL	negative
KLHL42	-1.11519	4.36822	-5.25208	2.71225e-07	1.75406e-06	6.43176	-5.14242	CD4_CTL	negative
ALG12	-1.1484	4.28921	-5.25025	2.75036e-07	1.77762e-06	6.43154	-5.1398	CD4_CTL	negative
AC093157.1	-1.17115	3.93831	-5.24856	2.76417e-07	1.78546e-06	6.42989	-5.13886	CD4_CTL	negative
RP13-582O9.5	-1.19154	3.98812	-5.24781	2.77485e-07	1.79127e-06	6.42586	-5.13813	CD4_CTL	negative
AKIP1	-1.16962	4.33943	-5.24716	2.78363e-07	1.79584e-06	6.41209	-5.13754	CD4_CTL	negative
HN1L	-1.13663	4.18795	-5.24515	2.81146e-07	1.8127e-06	6.4066	-5.13567	CD4_CTL	negative
RHBDD3	-1.16534	3.99988	-5.24322	2.83877e-07	1.8292e-06	6.40357	-5.13385	CD4_CTL	negative
LARS2	-1.16008	4.02623	-5.2398	2.88475e-07	1.8577e-06	6.38451	-5.13083	CD4_CTL	negative
NAA10	1.02744	5.71969	5.2386	2.90503e-07	1.86933e-06	6.3252	5.12951	CD4_CTL	negative
SERF1A	-1.15439	3.94221	-5.23857	2.90632e-07	1.86933e-06	6.38282	-5.12942	CD4_CTL	negative
GABBR1	-1.19058	4.11336	-5.23833	2.91653e-07	1.87476e-06	6.37969	-5.12876	CD4_CTL	negative
UNC93B1	-1.15305	4.05148	-5.23712	2.92632e-07	1.87992e-06	6.37242	-5.12813	CD4_CTL	negative
ATRIP	-1.19987	4.00294	-5.23547	2.95402e-07	1.89657e-06	6.36707	-5.12636	CD4_CTL	negative
HACE1	-1.16679	4.00126	-5.23391	2.97545e-07	1.90917e-06	6.36012	-5.125	CD4_CTL	negative
ZNF559	-1.15845	4.2348	-5.2333	2.981e-07	1.91158e-06	6.34765	-5.12464	CD4_CTL	negative
ANXA1	0.874484	9.70155	5.23201	3.0232e-07	1.93747e-06	6.19911	5.122	CD4_CTL	negative
RP11-403I13.4	-1.19885	3.92907	-5.22999	3.0371e-07	1.94521e-06	6.34422	-5.12113	CD4_CTL	negative
CNNM3	-1.12605	4.24383	-5.22838	3.05436e-07	1.95413e-06	6.32461	-5.12006	CD4_CTL	negative
KIAA0754	-1.1786	3.96837	-5.22848	3.05627e-07	1.95413e-06	6.33451	-5.11994	CD4_CTL	negative
TMEM104	-1.17532	3.99485	-5.22857	3.05792e-07	1.95413e-06	6.3358	-5.11984	CD4_CTL	negative
APBB1	-1.14933	4.34946	-5.22827	3.05839e-07	1.95413e-06	6.32183	-5.11981	CD4_CTL	negative
ZNF687	-1.16182	4.0512	-5.22809	3.06082e-07	1.95451e-06	6.33028	-5.11966	CD4_CTL	negative
ERMARD	-1.16614	3.93831	-5.22783	3.06518e-07	1.95612e-06	6.33117	-5.11939	CD4_CTL	negative
DSTN	0.925699	7.68177	5.22747	3.0715e-07	1.95898e-06	6.22375	5.11901	CD4_CTL	negative
LONRF3	-1.10288	4.21694	-5.22722	3.07662e-07	1.96107e-06	6.32442	-5.11869	CD4_CTL	negative
MOB3C	-1.10617	4.45335	-5.22691	3.08224e-07	1.96347e-06	6.31069	-5.11835	CD4_CTL	negative
KCTD11	-1.16978	4.03667	-5.22546	3.1023e-07	1.97507e-06	6.31902	-5.11712	CD4_CTL	negative
SUN2	0.955008	7.39231	5.22523	3.11493e-07	1.98128e-06	6.22576	5.11636	CD4_CTL	negative
CES4A	-1.15247	4.05239	-5.22459	3.11578e-07	1.98128e-06	6.31355	-5.11631	CD4_CTL	negative
FGF9	-1.21611	4.01441	-5.2232	3.14098e-07	1.99611e-06	6.30948	-5.11479	CD4_CTL	negative
TRMT44	-1.13431	4.2164	-5.222	3.15203e-07	2.00154e-06	6.29331	-5.11412	CD4_CTL	negative
FAHD2B	-1.19949	4.02125	-5.22309	3.15329e-07	2.00154e-06	6.31139	-5.11405	CD4_CTL	negative
UTP14C	-1.17768	4.0845	-5.22141	3.16236e-07	2.0061e-06	6.29675	-5.1135	CD4_CTL	negative
CD3G	0.986115	8.13606	5.22093	3.17656e-07	2.01391e-06	6.17262	5.11266	CD4_CTL	negative
RP11-479G22.8	-1.15939	3.93818	-5.21955	3.19334e-07	2.02334e-06	6.29103	-5.11166	CD4_CTL	negative
CLK2	-1.18283	4.13941	-5.21761	3.2258e-07	2.04269e-06	6.27598	-5.10975	CD4_CTL	negative
PXMP4	-1.15588	3.92517	-5.21673	3.23975e-07	2.0503e-06	6.27806	-5.10894	CD4_CTL	negative
TRIM73	-1.12825	4.25188	-5.21553	3.26e-07	2.06189e-06	6.26255	-5.10776	CD4_CTL	negative
IGF1R	-1.14127	4.23477	-5.21428	3.27692e-07	2.07056e-06	6.25847	-5.10678	CD4_CTL	negative
METTL22	-1.15741	3.95013	-5.21447	3.2776e-07	2.07056e-06	6.26834	-5.10674	CD4_CTL	negative
RP11-395B7.4	-1.17441	3.91995	-5.21278	3.30461e-07	2.08638e-06	6.25952	-5.10519	CD4_CTL	negative
UNC119B	-1.1832	4.09481	-5.21217	3.31632e-07	2.09253e-06	6.25435	-5.10452	CD4_CTL	negative
GLB1L	-1.17584	3.87913	-5.21024	3.34698e-07	2.11063e-06	6.25109	-5.10278	CD4_CTL	negative
TUT1	-1.16108	4.10546	-5.20986	3.35315e-07	2.11326e-06	6.24228	-5.10243	CD4_CTL	negative
FAM83D	-1.14748	3.99724	-5.209	3.36805e-07	2.12139e-06	6.24082	-5.10159	CD4_CTL	negative
CXCR5	-1.19428	3.93621	-5.2088	3.37105e-07	2.12203e-06	6.24255	-5.10143	CD4_CTL	negative
TMEM185B	-1.1938	4.06164	-5.20916	3.374e-07	2.12263e-06	6.24361	-5.10126	CD4_CTL	negative
RPL13A	0.760235	12.6531	5.20518	3.4334e-07	2.15872e-06	5.96757	5.09796	CD4_CTL	negative
SYNGR1	-1.17948	4.50663	-5.20309	3.46859e-07	2.17956e-06	6.20139	-5.09603	CD4_CTL	negative
ZDHHC9	-1.17675	3.86209	-5.2027	3.4748e-07	2.18217e-06	6.21563	-5.09569	CD4_CTL	negative
ACTA2	-1.19307	3.99375	-5.20245	3.48247e-07	2.18461e-06	6.21201	-5.09527	CD4_CTL	negative
C11orf54	-1.08778	4.33055	-5.20221	3.48398e-07	2.18461e-06	6.19906	-5.09519	CD4_CTL	negative
MEX3D	-1.12572	3.95716	-5.20198	3.48486e-07	2.18461e-06	6.20665	-5.09514	CD4_CTL	negative
GGH	-1.11653	4.02082	-5.19922	3.53059e-07	2.21198e-06	6.19212	-5.09267	CD4_CTL	negative
TMEM63B	-1.14415	4.03535	-5.1991	3.53734e-07	2.2149e-06	6.19284	-5.09231	CD4_CTL	negative
SLC5A6	-1.18559	4.2769	-5.19404	3.6312e-07	2.27233e-06	6.1659	-5.08734	CD4_CTL	negative
RP11-103G8.2	-1.16167	4.14163	-5.19495	3.63548e-07	2.27367e-06	6.17767	-5.08712	CD4_CTL	negative
ZNF616	-1.17396	3.93039	-5.19244	3.65765e-07	2.2862e-06	6.16484	-5.08596	CD4_CTL	negative
TTLL4	-1.16793	4.05352	-5.19161	3.67024e-07	2.29271e-06	6.15545	-5.08531	CD4_CTL	negative
PRKCZ	-1.13236	4.11666	-5.19035	3.69287e-07	2.3049e-06	6.15008	-5.08414	CD4_CTL	negative
PPCDC	-1.13642	4.0827	-5.19024	3.69408e-07	2.3049e-06	6.1475	-5.08408	CD4_CTL	negative
ASPHD2	-1.14043	4.0234	-5.18916	3.71598e-07	2.3172e-06	6.14737	-5.08296	CD4_CTL	negative
RP11-206L10.3	-1.17192	3.96837	-5.18906	3.72234e-07	2.31981e-06	6.15078	-5.08264	CD4_CTL	negative
ACSL6	-1.1838	4.26266	-5.18893	3.72562e-07	2.32049e-06	6.1433	-5.08247	CD4_CTL	negative
C1RL	-1.14983	3.93844	-5.18702	3.75261e-07	2.33593e-06	6.13769	-5.0811	CD4_CTL	negative
LPHN1	-1.15205	4.04236	-5.18723	3.76078e-07	2.33965e-06	6.14104	-5.08068	CD4_CTL	negative
AC079210.1	-1.14202	3.97762	-5.18515	3.79267e-07	2.35807e-06	6.13148	-5.07908	CD4_CTL	negative
ANPEP	-1.12735	4.18537	-5.18488	3.79482e-07	2.35807e-06	6.123	-5.07897	CD4_CTL	negative
USPL1	-1.13862	4.41112	-5.18445	3.7991e-07	2.35935e-06	6.11095	-5.07876	CD4_CTL	negative
CTD-2368P22.1	-1.15022	4.04447	-5.1843	3.80736e-07	2.3631e-06	6.1242	-5.07835	CD4_CTL	negative
SEH1L	-1.1352	4.09182	-5.1822	3.84618e-07	2.3858e-06	6.11108	-5.07642	CD4_CTL	negative
ACSM3	-1.20699	3.88316	-5.18173	3.86564e-07	2.39647e-06	6.11963	-5.07546	CD4_CTL	negative
RNF135	-1.13367	4.08918	-5.18085	3.87261e-07	2.39916e-06	6.10788	-5.07512	CD4_CTL	negative
MAL	-1.22466	4.33103	-5.18131	3.8745e-07	2.39916e-06	6.10715	-5.07502	CD4_CTL	negative
ETV7	-1.12272	4.01157	-5.18045	3.88044e-07	2.40145e-06	6.10663	-5.07473	CD4_CTL	negative
DUSP16	-1.14014	4.25763	-5.17991	3.89059e-07	2.40632e-06	6.09643	-5.07423	CD4_CTL	negative
LANCL2	-1.12985	3.95806	-5.17975	3.89292e-07	2.40637e-06	6.10477	-5.07412	CD4_CTL	negative
USP13	-1.18106	4.03026	-5.17919	3.90122e-07	2.4101e-06	6.09826	-5.07372	CD4_CTL	negative
NEK6	-1.17286	4.13119	-5.17932	3.90835e-07	2.4131e-06	6.10104	-5.07337	CD4_CTL	negative
ACTB	0.859232	10.7727	5.17857	3.91241e-07	2.41421e-06	5.89854	5.07317	CD4_CTL	negative
ZNF510	-1.14198	4.16119	-5.17839	3.91674e-07	2.41547e-06	6.09387	-5.07296	CD4_CTL	negative
PET112	-1.17174	4.0195	-5.17781	3.9321e-07	2.42354e-06	6.09606	-5.07222	CD4_CTL	negative
SPAG16	-1.1434	4.07124	-5.17749	3.95115e-07	2.43387e-06	6.0957	-5.0713	CD4_CTL	negative
IL6R	-1.13664	4.21423	-5.1752	3.97888e-07	2.44953e-06	6.07516	-5.06997	CD4_CTL	negative
TIMM21	-1.1199	4.15358	-5.17532	3.98319e-07	2.45077e-06	6.07834	-5.06976	CD4_CTL	negative
TGFA	-1.14899	3.96196	-5.17433	3.99938e-07	2.45931e-06	6.07853	-5.06899	CD4_CTL	negative
F11R	-1.14045	4.38227	-5.17386	4.0071e-07	2.46107e-06	6.06176	-5.06862	CD4_CTL	negative
ZNF816	-1.12182	4.02923	-5.17432	4.0075e-07	2.46107e-06	6.08126	-5.0686	CD4_CTL	negative
TMEM229B	-1.15238	3.91605	-5.17382	4.00919e-07	2.46107e-06	6.07644	-5.06852	CD4_CTL	negative
SLC1A7	-1.23624	3.93099	-5.17253	4.0359e-07	2.47604e-06	6.07245	-5.06726	CD4_CTL	negative
LNX1	-1.13306	4.06705	-5.17173	4.05271e-07	2.48491e-06	6.06673	-5.06647	CD4_CTL	negative
PGAP2	-1.16337	4.16779	-5.17115	4.062e-07	2.48918e-06	6.05554	-5.06603	CD4_CTL	negative
PRKAB2	-1.14298	4.4939	-5.17067	4.07178e-07	2.49369e-06	6.04359	-5.06557	CD4_CTL	negative
PTPN23	-1.12722	4.08839	-5.17034	4.07417e-07	2.49369e-06	6.054	-5.06546	CD4_CTL	negative
KAT2A	-1.16963	4.21231	-5.17096	4.07641e-07	2.49369e-06	6.06243	-5.06535	CD4_CTL	negative
PKD2	-1.16975	3.98812	-5.17049	4.07894e-07	2.49381e-06	6.06188	-5.06524	CD4_CTL	negative
IPPK	-1.11323	4.17974	-5.16937	4.10017e-07	2.50534e-06	6.05026	-5.06425	CD4_CTL	negative
ROGDI	-1.11949	4.04598	-5.16829	4.122e-07	2.51724e-06	6.0503	-5.06324	CD4_CTL	negative
TNPO2	-1.13993	4.22307	-5.16797	4.12619e-07	2.51835e-06	6.04066	-5.06304	CD4_CTL	negative
FIGNL1	-1.14433	4.33763	-5.16702	4.14914e-07	2.5309e-06	6.03429	-5.06198	CD4_CTL	negative
CAB39L	-1.14268	4.16971	-5.16532	4.18098e-07	2.54886e-06	6.02897	-5.06053	CD4_CTL	negative
CCDC152	-1.1621	4.12759	-5.16466	4.19701e-07	2.55717e-06	6.02971	-5.0598	CD4_CTL	negative
AKAP5	-1.13311	4.21383	-5.16436	4.20035e-07	2.55774e-06	6.02538	-5.05965	CD4_CTL	negative
CTD-3138B18.5	-1.0777	4.40023	-5.16336	4.22246e-07	2.56973e-06	6.01406	-5.05865	CD4_CTL	negative
PIGW	-1.1122	4.0222	-5.1604	4.28585e-07	2.60541e-06	6.01088	-5.0558	CD4_CTL	negative
FMNL3	-1.13248	4.18405	-5.16019	4.28756e-07	2.60541e-06	6.00509	-5.05573	CD4_CTL	negative
SPRYD3	-1.09354	4.27456	-5.16002	4.28953e-07	2.60541e-06	6.00032	-5.05564	CD4_CTL	negative
ZNF561	-1.13584	4.27929	-5.15999	4.29089e-07	2.60541e-06	6.00038	-5.05558	CD4_CTL	negative
APOBEC3G	0.98234	7.91449	5.15964	4.35695e-07	2.64401e-06	5.91756	5.05266	CD4_CTL	negative
UBC	0.882868	9.61198	5.15842	4.36841e-07	2.64945e-06	5.85695	5.05216	CD4_CTL	negative
KIF1C	-1.15529	4.14163	-5.15464	4.41766e-07	2.6778e-06	5.98633	-5.05002	CD4_CTL	negative
RPL26	0.765578	12.3183	5.15451	4.42152e-07	2.67861e-06	5.74662	5.04985	CD4_CTL	negative
RP11-448A19.1	-1.15035	4.00024	-5.15388	4.42452e-07	2.6789e-06	5.98222	-5.04972	CD4_CTL	negative
OR2A1-AS1	-1.14913	3.94221	-5.15279	4.44961e-07	2.69256e-06	5.98041	-5.04864	CD4_CTL	negative
TMTC4	-1.14384	4.00919	-5.15254	4.45401e-07	2.69369e-06	5.9751	-5.04845	CD4_CTL	negative
EFCAB7	-1.1188	4.0473	-5.15091	4.48471e-07	2.71071e-06	5.96547	-5.04714	CD4_CTL	negative
RP11-66N24.3	-1.17888	3.93429	-5.15019	4.50671e-07	2.72246e-06	5.96751	-5.04621	CD4_CTL	negative
ABHD16A	-1.11149	4.18886	-5.14741	4.56904e-07	2.75855e-06	5.94539	-5.04358	CD4_CTL	negative
ZNF605	-1.16234	3.98032	-5.14476	4.62877e-07	2.79303e-06	5.94189	-5.04109	CD4_CTL	negative
RP11-455F5.5	-1.12147	4.19444	-5.14467	4.63191e-07	2.79333e-06	5.93523	-5.04096	CD4_CTL	negative
RP11-398K22.12	-1.10337	4.08959	-5.14418	4.6378e-07	2.7953e-06	5.93057	-5.04072	CD4_CTL	negative
AKT1S1	-1.11064	4.40847	-5.14354	4.65306e-07	2.80291e-06	5.91828	-5.04009	CD4_CTL	negative
IFT80	-1.10138	4.22123	-5.14271	4.67071e-07	2.81195e-06	5.92259	-5.03937	CD4_CTL	negative
CDK5R1	-1.12626	4.32377	-5.14209	4.68542e-07	2.81777e-06	5.91546	-5.03877	CD4_CTL	negative
SAMD10	-1.15545	4.06541	-5.14202	4.68568e-07	2.81777e-06	5.9233	-5.03876	CD4_CTL	negative
ZNF333	-1.14789	4.05929	-5.14131	4.70778e-07	2.82946e-06	5.92165	-5.03785	CD4_CTL	negative
TADA1	-1.15062	4.06733	-5.14001	4.73949e-07	2.84649e-06	5.91837	-5.03657	CD4_CTL	negative
ARRB1	-1.14879	4.16898	-5.13982	4.74147e-07	2.84649e-06	5.91257	-5.03649	CD4_CTL	negative
CLEC5A	-1.12733	4.10034	-5.13938	4.74707e-07	2.84824e-06	5.91085	-5.03626	CD4_CTL	negative
SLC38A6	-1.10963	4.0715	-5.13921	4.75661e-07	2.85235e-06	5.90848	-5.03588	CD4_CTL	negative
TADA2A	-1.11933	4.14733	-5.13774	4.7856e-07	2.86812e-06	5.89957	-5.03472	CD4_CTL	negative
MAP3K6	-1.19013	3.98271	-5.13625	4.82682e-07	2.89119e-06	5.89934	-5.03307	CD4_CTL	negative
ACOT4	-1.11132	3.91605	-5.13571	4.83939e-07	2.89709e-06	5.89972	-5.03257	CD4_CTL	negative
LSP1	0.941619	7.55697	5.13568	4.84511e-07	2.89889e-06	5.79567	5.03235	CD4_CTL	negative
TRIB3	-1.16266	3.91202	-5.13343	4.8937e-07	2.92572e-06	5.88744	-5.03043	CD4_CTL	negative
ZNF646	-1.09946	4.19739	-5.13311	4.89547e-07	2.92572e-06	5.87847	-5.03037	CD4_CTL	negative
POLR3B	-1.1177	3.99214	-5.1329	4.90403e-07	2.92919e-06	5.88331	-5.03003	CD4_CTL	negative
MT1H	-1.20599	4.00048	-5.13288	4.96278e-07	2.96262e-06	5.89572	-5.02775	CD4_CTL	negative
RP11-350F4.2	-1.11072	4.02636	-5.12723	5.04407e-07	3.00946e-06	5.85564	-5.02463	CD4_CTL	negative
ELAC1	-1.14838	3.96328	-5.12684	5.05522e-07	3.01442e-06	5.85743	-5.0242	CD4_CTL	negative
SPATA2	-1.07962	4.67524	-5.12561	5.08893e-07	3.03211e-06	5.834	-5.02293	CD4_CTL	negative
HLA-C	0.794327	11.1914	5.12532	5.09058e-07	3.03211e-06	5.63278	5.02287	CD4_CTL	negative
COX6A1	0.90526	7.71535	5.12494	5.10356e-07	3.0368e-06	5.73888	5.02238	CD4_CTL	negative
PLXNA2	-1.11564	3.95403	-5.12486	5.10455e-07	3.0368e-06	5.84596	-5.02234	CD4_CTL	negative
AHCYL2	-1.16193	3.99334	-5.12485	5.1077e-07	3.0368e-06	5.84829	-5.02222	CD4_CTL	negative
FBXL22	-1.13137	3.93429	-5.12462	5.1099e-07	3.0368e-06	5.84657	-5.02214	CD4_CTL	negative
BCAT2	-1.13721	3.98812	-5.12266	5.15943e-07	3.06453e-06	5.83706	-5.02029	CD4_CTL	negative
RP11-798M19.6	-1.13145	4.16839	-5.12151	5.19198e-07	3.08214e-06	5.82794	-5.01908	CD4_CTL	negative
EPS15	1.00771	5.9857	5.11989	5.22421e-07	3.09954e-06	5.75984	5.01789	CD4_CTL	negative
CCDC34	-1.15833	4.06025	-5.11986	5.24769e-07	3.11174e-06	5.82565	-5.01703	CD4_CTL	negative
GEMIN6	-1.10721	4.2808	-5.11891	5.25414e-07	3.11382e-06	5.80914	-5.01679	CD4_CTL	negative
PDCD4-AS1	-1.16987	4.11534	-5.11859	5.26439e-07	3.11816e-06	5.81413	-5.01642	CD4_CTL	negative
MTHFR	-1.07453	4.2764	-5.11768	5.28093e-07	3.12621e-06	5.80123	-5.01581	CD4_CTL	negative
ACACB	-1.15719	4.01711	-5.1164	5.31982e-07	3.14749e-06	5.80812	-5.0144	CD4_CTL	negative
LMBRD2	-1.0926	4.06824	-5.11581	5.34042e-07	3.15792e-06	5.80558	-5.01366	CD4_CTL	negative
MYLPF	-1.16177	4.10922	-5.11553	5.347e-07	3.16005e-06	5.80384	-5.01342	CD4_CTL	negative
LIN7B	-1.09722	4.2298	-5.11473	5.35944e-07	3.16564e-06	5.79077	-5.01298	CD4_CTL	negative
CUL9	-1.15003	4.02352	-5.11389	5.38001e-07	3.17603e-06	5.79248	-5.01224	CD4_CTL	negative
RAMP1	-1.14667	4.46641	-5.11265	5.42745e-07	3.20225e-06	5.78286	-5.01055	CD4_CTL	negative
ZFP69B	-1.10775	4.02504	-5.11213	5.4351e-07	3.20499e-06	5.78525	-5.01028	CD4_CTL	negative
MRPS24	-1.14731	3.91605	-5.11139	5.4533e-07	3.21394e-06	5.78652	-5.00964	CD4_CTL	negative
ZNF34	-1.09915	4.02544	-5.11078	5.46274e-07	3.21772e-06	5.77785	-5.0093	CD4_CTL	negative
TRAF3IP2	-1.14594	3.91844	-5.11059	5.47474e-07	3.223e-06	5.78303	-5.00888	CD4_CTL	negative
TCEAL1	-1.13222	4.1666	-5.11032	5.49138e-07	3.23101e-06	5.77909	-5.0083	CD4_CTL	negative
L3HYPDH	-1.12662	3.98953	-5.10969	5.49844e-07	3.23338e-06	5.77552	-5.00805	CD4_CTL	negative
DDX47	-1.10789	4.03846	-5.10951	5.50399e-07	3.23485e-06	5.77329	-5.00786	CD4_CTL	negative
NDFIP2	-1.12724	4.30924	-5.10832	5.53661e-07	3.25222e-06	5.76244	-5.00672	CD4_CTL	negative
DUOX1	-1.14629	4.03456	-5.10795	5.54842e-07	3.25736e-06	5.76773	-5.00631	CD4_CTL	negative
SLC43A1	-1.12894	3.93818	-5.1066	5.5818e-07	3.27512e-06	5.76211	-5.00515	CD4_CTL	negative
TRIM5	-1.081	4.37705	-5.10629	5.58482e-07	3.27512e-06	5.74872	-5.00505	CD4_CTL	negative
ZFP30	-1.14508	3.90291	-5.10642	5.59014e-07	3.27642e-06	5.76316	-5.00486	CD4_CTL	negative
IPP	-1.09289	4.19483	-5.10508	5.61833e-07	3.29113e-06	5.74803	-5.0039	CD4_CTL	negative
NET1	-1.12729	3.94221	-5.10381	5.66211e-07	3.31495e-06	5.75007	-5.0024	CD4_CTL	negative
NRM	-1.14458	4.02573	-5.10322	5.67573e-07	3.3211e-06	5.74618	-5.00194	CD4_CTL	negative
ACADSB	-1.06391	4.36086	-5.10213	5.69912e-07	3.33295e-06	5.72676	-5.00114	CD4_CTL	negative
XPNPEP2	-1.14772	3.87134	-5.10114	5.73408e-07	3.35156e-06	5.74057	-4.99996	CD4_CTL	negative
VNN2	-1.16722	4.19546	-5.10119	5.74377e-07	3.35537e-06	5.73443	-4.99964	CD4_CTL	negative
KLHL26	-1.09058	4.00258	-5.10018	5.75382e-07	3.3594e-06	5.7284	-4.9993	CD4_CTL	negative
SIRT5	-1.1557	4.00126	-5.0992	5.78823e-07	3.37763e-06	5.72845	-4.99815	CD4_CTL	negative
RPS27	0.736928	13.6323	5.10032	5.79414e-07	3.37923e-06	5.45998	4.99796	CD4_CTL	negative
MAGIX	-1.1138	3.90932	-5.09845	5.81337e-07	3.38858e-06	5.72618	-4.99732	CD4_CTL	negative
ADAMTS10	-1.10623	4.43012	-5.09804	5.82168e-07	3.39157e-06	5.71181	-4.99704	CD4_CTL	negative
ARHGEF19	-1.14778	4.12849	-5.09892	5.82537e-07	3.39186e-06	5.72977	-4.99692	CD4_CTL	negative
FYCO1	-1.08132	4.47854	-5.09703	5.84612e-07	3.40208e-06	5.70076	-4.99623	CD4_CTL	negative
LYPLAL1	-1.12268	4.27402	-5.09696	5.85013e-07	3.40255e-06	5.70905	-4.9961	CD4_CTL	negative
MYL12A	0.899226	9.33788	5.09669	5.87578e-07	3.4156e-06	5.56368	4.99526	CD4_CTL	negative
MYL12B	0.895356	8.65296	5.09576	5.90802e-07	3.43246e-06	5.58227	4.9942	CD4_CTL	negative
LILRB3	-1.13503	4.04368	-5.09439	5.92844e-07	3.44245e-06	5.70635	-4.99353	CD4_CTL	negative
PARD6B	-1.15158	4.0944	-5.09459	5.94132e-07	3.44804e-06	5.70958	-4.99311	CD4_CTL	negative
TMEM39B	-1.13696	4.0872	-5.0932	5.9619e-07	3.45809e-06	5.69839	-4.99245	CD4_CTL	negative
BDH1	-1.12734	4.09321	-5.09202	5.99281e-07	3.47413e-06	5.69152	-4.99145	CD4_CTL	negative
NOD1	-1.13169	4.11937	-5.09118	6.0129e-07	3.48388e-06	5.68581	-4.9908	CD4_CTL	negative
PTCHD3P1	-1.15788	3.96134	-5.08938	6.07329e-07	3.51695e-06	5.68377	-4.98887	CD4_CTL	negative
PAIP2B	-1.14959	3.9712	-5.08788	6.11745e-07	3.53924e-06	5.67292	-4.98747	CD4_CTL	negative
GCNT1	-1.15189	4.03145	-5.08784	6.11843e-07	3.53924e-06	5.67233	-4.98744	CD4_CTL	negative
SAP130	-1.12923	4.15075	-5.08681	6.14251e-07	3.55123e-06	5.6609	-4.98668	CD4_CTL	negative
RP11-425D10.10	-1.13291	4.0944	-5.085	6.21756e-07	3.59267e-06	5.6627	-4.98433	CD4_CTL	negative
HEATR2	-1.1342	3.97408	-5.08425	6.23632e-07	3.60155e-06	5.66166	-4.98375	CD4_CTL	negative
PRUNE	-1.10797	4.12861	-5.08356	6.24099e-07	3.60229e-06	5.6468	-4.98361	CD4_CTL	negative
IRF8	-1.11265	4.2703	-5.08344	6.24629e-07	3.60339e-06	5.64403	-4.98344	CD4_CTL	negative
NAIF1	-1.11873	3.96628	-5.08267	6.27608e-07	3.61862e-06	5.65076	-4.98252	CD4_CTL	negative
CTB-58E17.1	-1.09433	4.22505	-5.08123	6.31604e-07	3.63968e-06	5.63394	-4.98129	CD4_CTL	negative
C17orf80	-1.16683	3.94875	-5.08011	6.3578e-07	3.66176e-06	5.6436	-4.98002	CD4_CTL	negative
PCTP	-1.11166	3.9374	-5.07976	6.36471e-07	3.66232e-06	5.63831	-4.97981	CD4_CTL	negative
RP11-354P11.3	-1.0949	4.13911	-5.07968	6.36894e-07	3.66232e-06	5.63568	-4.97968	CD4_CTL	negative
HARS2	-1.08076	4.2475	-5.07952	6.3691e-07	3.66232e-06	5.6266	-4.97968	CD4_CTL	negative
RGCC	0.98911	9.63457	5.07789	6.42964e-07	3.69513e-06	5.46635	4.97784	CD4_CTL	negative
TMSB10	0.820977	11.7402	5.07759	6.46245e-07	3.71198e-06	5.40586	4.97686	CD4_CTL	negative
PIK3AP1	-1.08906	4.56988	-5.0753	6.50451e-07	3.73412e-06	5.59823	-4.9756	CD4_CTL	negative
VIM	0.913764	10.2063	5.0759	6.56244e-07	3.76534e-06	5.46021	4.97388	CD4_CTL	negative
ZNF526	-1.16605	4.04639	-5.07264	6.59038e-07	3.77779e-06	5.60413	-4.97306	CD4_CTL	negative
TBC1D32	-1.07466	4.13173	-5.07235	6.59298e-07	3.77779e-06	5.5972	-4.97299	CD4_CTL	negative
CTD-2267D19.2	-1.14202	3.95925	-5.07247	6.59715e-07	3.77779e-06	5.60308	-4.97286	CD4_CTL	negative
CD302	-1.12497	3.92668	-5.07228	6.59834e-07	3.77779e-06	5.60458	-4.97283	CD4_CTL	negative
APOBEC3F	-1.11804	4.2464	-5.07241	6.60547e-07	3.77984e-06	5.60204	-4.97262	CD4_CTL	negative
RP11-1407O15.2	-1.08781	4.20531	-5.07162	6.61466e-07	3.78306e-06	5.59102	-4.97235	CD4_CTL	negative
RP11-589P10.5	-1.12601	3.92517	-5.07113	6.63752e-07	3.79409e-06	5.59759	-4.97168	CD4_CTL	negative
MCM9	-1.08544	4.34895	-5.07036	6.65561e-07	3.80239e-06	5.5808	-4.97115	CD4_CTL	negative
SMCO4	-1.10692	4.15358	-5.06875	6.72165e-07	3.83806e-06	5.58578	-4.96924	CD4_CTL	negative
ZNF865	-1.12034	4.08306	-5.0681	6.73768e-07	3.84514e-06	5.58344	-4.96878	CD4_CTL	negative
MIR4519	-1.13167	4.14685	-5.06734	6.76165e-07	3.85675e-06	5.57565	-4.96809	CD4_CTL	negative
ADAT2	-1.13863	4.06541	-5.06448	6.85142e-07	3.90419e-06	5.56546	-4.96553	CD4_CTL	negative
ACTN1	-1.11191	4.27857	-5.06446	6.85216e-07	3.90419e-06	5.5577	-4.96551	CD4_CTL	negative
CD47	0.900878	7.37082	5.06263	6.91661e-07	3.9388e-06	5.4497	4.96369	CD4_CTL	negative
CXCL10	-1.15475	4.39026	-5.06383	6.93776e-07	3.94873e-06	5.56874	-4.9631	CD4_CTL	negative
KNTC1	-1.12166	3.90813	-5.06181	6.94423e-07	3.9503e-06	5.55573	-4.96292	CD4_CTL	negative
NPDC1	-1.21085	4.54141	-5.06098	6.97058e-07	3.96316e-06	5.53359	-4.96218	CD4_CTL	negative
CTC-459F4.3	-1.10749	4.03535	-5.06073	6.984e-07	3.96868e-06	5.54946	-4.96181	CD4_CTL	negative
THEM6	-1.1121	4.07644	-5.05932	7.02485e-07	3.98976e-06	5.5374	-4.96068	CD4_CTL	negative
RP11-18H21.1	-1.13181	4.00035	-5.05688	7.11534e-07	4.03899e-06	5.53328	-4.95819	CD4_CTL	negative
SRSF2	0.932896	9.16975	5.05776	7.12318e-07	4.04128e-06	5.39878	4.95797	CD4_CTL	negative
EFNA5	-1.10182	3.99726	-5.05646	7.13125e-07	4.04279e-06	5.52998	-4.95775	CD4_CTL	negative
SNTB1	-1.12592	4.38824	-5.05709	7.13345e-07	4.04279e-06	5.52837	-4.95769	CD4_CTL	negative
RP11-539L10.3	-1.10933	3.95133	-5.05592	7.14815e-07	4.04897e-06	5.53014	-4.95729	CD4_CTL	negative
QSOX1	-1.0843	4.51794	-5.05537	7.16533e-07	4.05654e-06	5.51218	-4.95683	CD4_CTL	negative
ZMYM3	-1.14839	3.96969	-5.0555	7.1702e-07	4.05713e-06	5.52872	-4.9567	CD4_CTL	negative
PROK2	1.06419	5.12119	5.05503	7.17971e-07	4.06035e-06	5.48362	4.95644	CD4_CTL	negative
C15orf39	-1.10584	4.11408	-5.05363	7.22211e-07	4.08216e-06	5.50937	-4.95529	CD4_CTL	negative
AC116366.6	-1.14103	4.01472	-5.05375	7.23726e-07	4.08855e-06	5.52195	-4.95489	CD4_CTL	negative
RP11-108M9.4	-1.12306	4.26476	-5.05322	7.24705e-07	4.09191e-06	5.50747	-4.95462	CD4_CTL	negative
CCDC77	-1.0794	4.1277	-5.05181	7.28771e-07	4.11268e-06	5.50436	-4.95354	CD4_CTL	negative
ZNF624	-1.12451	3.93429	-5.05106	7.31727e-07	4.12718e-06	5.50428	-4.95275	CD4_CTL	negative
NR3C2	-1.16159	4.16219	-5.05058	7.3406e-07	4.13652e-06	5.50027	-4.95213	CD4_CTL	negative
RP6-99M1.2	-1.07826	4.32772	-5.05029	7.34162e-07	4.13652e-06	5.48757	-4.9521	CD4_CTL	negative
C12orf60	-1.15908	3.92907	-5.05025	7.34971e-07	4.13888e-06	5.50556	-4.95189	CD4_CTL	negative
ZNF789	-1.16828	4.20392	-5.04946	7.3686e-07	4.14733e-06	5.48825	-4.95139	CD4_CTL	negative
CMC4	-1.15383	3.95535	-5.04825	7.42873e-07	4.17896e-06	5.49595	-4.94981	CD4_CTL	negative
RP11-861A13.4	-1.12094	4.14566	-5.04741	7.45511e-07	4.19158e-06	5.4831	-4.94912	CD4_CTL	negative
TMEM55A	-1.10181	4.21574	-5.04608	7.48937e-07	4.20861e-06	5.47101	-4.94822	CD4_CTL	negative
ZFHX3	-1.10671	3.94624	-5.046	7.50016e-07	4.21169e-06	5.48438	-4.94794	CD4_CTL	negative
C1RL-AS1	-1.14178	4.00557	-5.04602	7.50277e-07	4.21169e-06	5.48396	-4.94788	CD4_CTL	negative
PATZ1	-1.07523	4.30113	-5.04477	7.54617e-07	4.23292e-06	5.46676	-4.94675	CD4_CTL	negative
PIGL	-1.15807	4.17222	-5.04455	7.55145e-07	4.23292e-06	5.47132	-4.94662	CD4_CTL	negative
TNFRSF10A	-1.18457	3.98931	-5.04458	7.55252e-07	4.23292e-06	5.47689	-4.94659	CD4_CTL	negative
NARS2	-1.2003	3.99214	-5.04429	7.56401e-07	4.23712e-06	5.47552	-4.94629	CD4_CTL	negative
ST7L	-1.11856	4.14955	-5.04389	7.58206e-07	4.245e-06	5.47037	-4.94583	CD4_CTL	negative
ZFP36L2	0.811368	10.2749	5.04273	7.62903e-07	4.26905e-06	5.28575	4.94463	CD4_CTL	negative
INPP5B	-1.10004	4.35598	-5.04086	7.68735e-07	4.29942e-06	5.44807	-4.94314	CD4_CTL	negative
THAP7-AS1	-1.12561	3.99214	-5.04035	7.71089e-07	4.31031e-06	5.45788	-4.94255	CD4_CTL	negative
CAPN12	-1.13686	4.14836	-5.04012	7.71862e-07	4.31061e-06	5.45294	-4.94235	CD4_CTL	negative
ZNF337	-1.08292	4.09871	-5.03994	7.72288e-07	4.31061e-06	5.45262	-4.94224	CD4_CTL	negative
RAP2C-AS1	-1.12658	3.91202	-5.0399	7.72358e-07	4.31061e-06	5.45426	-4.94223	CD4_CTL	negative
STXBP4	-1.17184	4.01309	-5.03989	7.72949e-07	4.31165e-06	5.45272	-4.94208	CD4_CTL	negative
URB2	-1.09914	4.02664	-5.03812	7.79644e-07	4.34671e-06	5.44409	-4.9404	CD4_CTL	negative
LZTS2	-1.09449	3.91202	-5.0378	7.80445e-07	4.3489e-06	5.44551	-4.94019	CD4_CTL	negative
ZER1	-1.08264	4.24088	-5.03629	7.85372e-07	4.37406e-06	5.42613	-4.93897	CD4_CTL	negative
C5orf42	-1.09052	4.40437	-5.03613	7.85973e-07	4.37511e-06	5.421	-4.93882	CD4_CTL	negative
RP4-539M6.22	-1.12057	4.03264	-5.0332	7.98157e-07	4.44e-06	5.42159	-4.93582	CD4_CTL	negative
TELO2	-1.12549	4.18471	-5.03312	7.98465e-07	4.44e-06	5.41726	-4.93574	CD4_CTL	negative
ARHGDIB	0.829374	9.25401	5.03258	8.0068e-07	4.44999e-06	5.25856	4.9352	CD4_CTL	negative
CNTROB	-1.12059	4.1261	-5.0325	8.01316e-07	4.4512e-06	5.42036	-4.93505	CD4_CTL	negative
PRDM15	-1.11023	4.00708	-5.03078	8.06647e-07	4.47726e-06	5.40988	-4.93375	CD4_CTL	negative
SLC25A29	-1.09848	4.0462	-5.03093	8.0685e-07	4.47726e-06	5.40942	-4.9337	CD4_CTL	negative
SGOL2	-1.09568	4.29546	-5.03057	8.09297e-07	4.48849e-06	5.4043	-4.93311	CD4_CTL	negative
RAB12	-1.15369	4.04069	-5.02992	8.11224e-07	4.49513e-06	5.40884	-4.93265	CD4_CTL	negative
TXN	0.957814	7.63855	5.03017	8.11439e-07	4.49513e-06	5.30575	4.9326	CD4_CTL	negative
ISCU	0.946609	7.27946	5.03017	8.11761e-07	4.49513e-06	5.31565	4.93252	CD4_CTL	negative
SERINC5	-1.11124	4.41648	-5.02953	8.124e-07	4.49632e-06	5.39385	-4.93236	CD4_CTL	negative
CSRNP2	-1.07909	4.52223	-5.02913	8.133e-07	4.49896e-06	5.38537	-4.93215	CD4_CTL	negative
PRMT6	-1.1126	4.36512	-5.02809	8.18094e-07	4.52313e-06	5.38626	-4.931	CD4_CTL	negative
B3GNTL1	-1.09957	4.03695	-5.02767	8.20251e-07	4.5327e-06	5.39806	-4.93049	CD4_CTL	negative
ZNF445	-1.11402	4.1349	-5.02716	8.21577e-07	4.53767e-06	5.39148	-4.93017	CD4_CTL	negative
C4orf46	-1.06073	4.42667	-5.02703	8.2269e-07	4.54145e-06	5.38455	-4.92991	CD4_CTL	negative
TATDN2	-1.06377	4.47421	-5.02621	8.2508e-07	4.55228e-06	5.3785	-4.92934	CD4_CTL	negative
NPIPB4	-1.11485	4.18651	-5.02373	8.34618e-07	4.60252e-06	5.37039	-4.92709	CD4_CTL	negative
PIGQ	-1.07882	4.15597	-5.02379	8.35227e-07	4.60349e-06	5.37405	-4.92695	CD4_CTL	negative
ST7	-1.12215	4.0156	-5.02356	8.3627e-07	4.60685e-06	5.37978	-4.92671	CD4_CTL	negative
ITPRIPL1	-1.08896	4.02101	-5.02136	8.4507e-07	4.65292e-06	5.36748	-4.92466	CD4_CTL	negative
IMMP2L	-1.08137	4.22786	-5.02074	8.46996e-07	4.66111e-06	5.35758	-4.92422	CD4_CTL	negative
CETN3	-1.08758	4.107	-5.02015	8.5006e-07	4.67555e-06	5.35753	-4.92351	CD4_CTL	negative
FER	-1.08366	4.31621	-5.01903	8.54169e-07	4.69572e-06	5.34929	-4.92257	CD4_CTL	negative
BBS12	-1.1447	3.86013	-5.01887	8.55517e-07	4.7007e-06	5.36314	-4.92226	CD4_CTL	negative
HCK	-1.11685	4.24478	-5.01834	8.58213e-07	4.71308e-06	5.35102	-4.92164	CD4_CTL	negative
CD99	0.843291	8.59222	5.01552	8.69083e-07	4.77031e-06	5.19748	4.91918	CD4_CTL	negative
KLHL6	-1.09132	4.32581	-5.01403	8.75118e-07	4.80096e-06	5.32191	-4.91782	CD4_CTL	negative
FAM13A	-1.10677	4.41192	-5.01307	8.79394e-07	4.82193e-06	5.31532	-4.91687	CD4_CTL	negative
SGSH	-1.1008	4.28351	-5.01236	8.81759e-07	4.8324e-06	5.31838	-4.91634	CD4_CTL	negative
FAM120B	-1.11561	4.08569	-5.01068	8.88927e-07	4.86918e-06	5.3129	-4.91476	CD4_CTL	negative
AL627171.2	-1.13319	3.88508	-5.00838	8.99454e-07	4.92219e-06	5.31177	-4.91245	CD4_CTL	negative
RMND5B	-1.08914	4.16438	-5.00846	8.99531e-07	4.92219e-06	5.30381	-4.91243	CD4_CTL	negative
C17orf51	-1.1214	4.03013	-5.00801	9.01583e-07	4.93088e-06	5.30947	-4.91199	CD4_CTL	negative
LINC00342	-1.11749	4.0905	-5.007	9.05769e-07	4.95123e-06	5.2979	-4.91108	CD4_CTL	negative
CD68	-1.0404	4.33079	-5.00439	9.16303e-07	5.00388e-06	5.27788	-4.90881	CD4_CTL	negative
INTS2	-1.06922	4.13328	-5.00438	9.16342e-07	5.00388e-06	5.28202	-4.9088	CD4_CTL	negative
RPL6	0.741848	11.6619	5.00281	9.24897e-07	5.048e-06	5.0541	4.90698	CD4_CTL	negative
LGALS3BP	-1.12868	4.19793	-4.99906	9.41188e-07	5.13428e-06	5.26441	-4.90355	CD4_CTL	negative
ARL6IP5	0.882557	7.69494	4.9987	9.4305e-07	5.1418e-06	5.14218	4.90316	CD4_CTL	negative
ID3	-1.15643	4.38618	-4.99804	9.46044e-07	5.15548e-06	5.25393	-4.90254	CD4_CTL	negative
RP11-611L7.1	-1.08604	4.22965	-4.9961	9.53705e-07	5.19456e-06	5.24226	-4.90096	CD4_CTL	negative
C10orf88	-1.0983	4.09613	-4.99566	9.55699e-07	5.20276e-06	5.24378	-4.90055	CD4_CTL	negative
ZNF286A	-1.07976	4.1337	-4.99505	9.59419e-07	5.22034e-06	5.24311	-4.89978	CD4_CTL	negative
SPATA20	-1.10003	4.19857	-4.9944	9.62234e-07	5.23298e-06	5.23833	-4.89921	CD4_CTL	negative
ZNF678	-1.08967	4.03978	-4.99384	9.6405e-07	5.24017e-06	5.23757	-4.89884	CD4_CTL	negative
TUBG1	-1.10886	4.13312	-4.9929	9.69977e-07	5.2697e-06	5.23406	-4.89763	CD4_CTL	negative
SLC12A7	-1.14602	4.20795	-4.99197	9.73445e-07	5.28584e-06	5.22637	-4.89693	CD4_CTL	negative
DGKQ	-1.05142	4.44181	-4.99161	9.74479e-07	5.28769e-06	5.21481	-4.89672	CD4_CTL	negative
GPR27	-1.0976	4.04591	-4.99168	9.7478e-07	5.28769e-06	5.23403	-4.89666	CD4_CTL	negative
CD72	-1.10617	4.05239	-4.99137	9.7769e-07	5.30077e-06	5.2341	-4.89608	CD4_CTL	negative
PUS1	-1.09445	4.10334	-4.99088	9.79123e-07	5.30583e-06	5.22944	-4.89579	CD4_CTL	negative
PALB2	-1.12627	4.06462	-4.99052	9.80644e-07	5.31136e-06	5.22742	-4.89548	CD4_CTL	negative
RABEPK	-1.09166	4.12459	-4.99017	9.81227e-07	5.31182e-06	5.2189	-4.89537	CD4_CTL	negative
GNAO1	-1.08696	4.19691	-4.98882	9.88855e-07	5.35038e-06	5.21369	-4.89384	CD4_CTL	negative
FAM129B	-1.11523	4.13279	-4.98796	9.98195e-07	5.39817e-06	5.22247	-4.89199	CD4_CTL	negative
XKR8	-1.04979	4.36363	-4.9858	1.0032e-06	5.42247e-06	5.19355	-4.89101	CD4_CTL	negative
ZFPM1	-1.06011	4.40905	-4.98461	1.00915e-06	5.45069e-06	5.18316	-4.88985	CD4_CTL	negative
VAT1	-1.04839	4.21735	-4.98446	1.00944e-06	5.45069e-06	5.19468	-4.88979	CD4_CTL	negative
FBXW8	-1.14312	3.95535	-4.98341	1.0137e-06	5.47089e-06	5.19517	-4.88896	CD4_CTL	negative
ZNF264	-1.11927	4.24231	-4.9829	1.01664e-06	5.48396e-06	5.1866	-4.88839	CD4_CTL	negative
ZBTB18	-1.12433	4.32902	-4.98272	1.01813e-06	5.48922e-06	5.18318	-4.8881	CD4_CTL	negative
RP11-108M9.6	-1.10112	3.95535	-4.98213	1.02102e-06	5.50202e-06	5.19331	-4.88754	CD4_CTL	negative
C15orf65	-1.10672	3.90574	-4.98135	1.02488e-06	5.52002e-06	5.18812	-4.8868	CD4_CTL	negative
PPAT	-1.05539	4.18754	-4.98003	1.03031e-06	5.54643e-06	5.17112	-4.88576	CD4_CTL	negative
PPARD	-1.10871	4.13892	-4.97868	1.0375e-06	5.58233e-06	5.16694	-4.88439	CD4_CTL	negative
IGHMBP2	-1.11056	4.22175	-4.97768	1.04319e-06	5.61013e-06	5.16636	-4.88331	CD4_CTL	negative
ZNF362	-1.13398	4.14211	-4.97729	1.04419e-06	5.61268e-06	5.16314	-4.88312	CD4_CTL	negative
MTHFD1L	-1.06255	4.22848	-4.97685	1.04742e-06	5.62716e-06	5.16004	-4.88251	CD4_CTL	negative
[truncated: 6,275 more rows]

## Sheet: SupT5D
cell_type	direction	geneSet	description	size_webgestalt	overlap	expect	enrichmentRatio	pValue	FDR	log10_fdr	cluster	parent	score	size	term	parentTerm	termUniqueness	termUniquenessWithinCluster	termDispensability	cell	Direction
CD4_CTL	up	GO:0002181	cytoplasmic translation	84	46	10.4189	4.41505	0	0	4.44217	1	GO:0006400	0.56525	195	cytoplasmic translation	tRNA modification	0.825905	0.56525	0.287	CD4_CTL	Upregulated
CD4_CTL	up	GO:0006412	translation	533	155	66.1104	2.34456	0	0	4.44217	1	GO:0006400	0.494437	220	translation	tRNA modification	0.7975	0.494437	0.329	CD4_CTL	Upregulated
CD4_CTL	up	GO:0006518	peptide metabolic process	629	173	78.0178	2.21744	0	0	4.44217	1	GO:0006400	0.57725	14	peptide metabolic process	tRNA modification	0.838952	0.57725	0.219	CD4_CTL	Upregulated
CD4_CTL	up	GO:0009892	negative regulation of metabolic process	1771	341	219.665	1.55236	0	0	4.44217	1	GO:0006400	0.715437	0	negative regulation of metabolic process	tRNA modification	0.867	0.715437	0.173	CD4_CTL	Upregulated
CD4_CTL	up	GO:0010605	negative regulation of macromolecule metabolic process	1645	324	204.037	1.58795	0	0	4.44217	1	GO:0006400	0.69225	1	negative regulation of macromolecule metabolic process	tRNA modification	0.858405	0.69225	0.235	CD4_CTL	Upregulated
CD4_CTL	up	GO:0010629	negative regulation of gene expression	1155	250	143.26	1.74508	0	0	4.44217	1	GO:0006400	0.688125	325	negative regulation of gene expression	tRNA modification	0.858833	0.688125	0.349	CD4_CTL	Upregulated
CD4_CTL	up	GO:0043043	peptide biosynthetic process	548	156	67.971	2.2951	0	0	4.44217	1	GO:0006400	0.514125	4	peptide biosynthetic process	tRNA modification	0.805	0.514125	0.326	CD4_CTL	Upregulated
CD4_CTL	up	GO:0043603	cellular amide metabolic process	784	182	97.2431	1.8716	0	0	4.44217	1	GO:0006400	0.5875	1	amide metabolic process	tRNA modification	0.842857	0.5875	0.224	CD4_CTL	Upregulated
CD4_CTL	up	GO:0043604	amide biosynthetic process	633	159	78.5139	2.02512	0	0	4.44217	1	GO:0006400	0.520188	2	amide biosynthetic process	tRNA modification	0.807143	0.520188	0.33	CD4_CTL	Upregulated
CD8_TEM	up	GO:0002252	immune effector process	877	40	15.5457	2.57306	1.70788e-08	0.000129372	3.78121	2	GO:0002252	0.539	0	immune effector process	immune effector process	0.924619	0.539	0	CD8_TEM	Upregulated
CD8_TEM	up	GO:0002376	immune system process	1977	66	35.0443	1.88333	4.38907e-08	0.000166236	3.69387	2	GO:0002252	0.475	45	immune system process	immune effector process	0.909405	0.475	0.718	CD8_TEM	Upregulated
CD8_TEM	up	GO:0045321	leukocyte activation	923	40	16.3611	2.44483	7.03331e-08	0.000177591	3.67016	3	GO:0019229	0.498625	5	leukocyte activation	regulation of vasoconstriction	0.836762	0.498625	0.218	CD8_TEM	Upregulated
CD8_TEM	up	GO:0001775	cell activation	1016	42	18.0096	2.33209	1.15436e-07	0.000197019	3.63237	3	GO:0019229	0.500375	10	cell activation	regulation of vasoconstriction	0.886762	0.500375	0.22	CD8_TEM	Upregulated
CD8_TEM	up	GO:0006955	immune response	1380	51	24.4619	2.08488	1.30046e-07	0.000197019	3.63237	2	GO:0002252	0.492667	467	immune response	immune effector process	0.884643	0.492667	0.665	CD8_TEM	Upregulated
CD8_TEM	up	GO:0006952	defense response	952	38	16.8751	2.25183	1.28682e-06	0.00162461	2.7797	4	GO:0010469	0.7442	70	defense response	regulation of signaling receptor activity	0.96231	0.7442	0.216	CD8_TEM	Upregulated
CD8_TEM	up	GO:0007155	cell adhesion	734	32	13.0109	2.45948	1.62987e-06	0.00168534	2.7641	5	GO:0034109	0.463333	493	cell adhesion	homotypic cell-cell adhesion	0.947143	0.463333	0.696	CD8_TEM	Upregulated
CD8_TEM	up	GO:0002694	regulation of leukocyte activation	369	21	6.54089	3.21057	2.22879e-06	0.0018759	2.71851	3	GO:0019229	0.417	0	regulation of leukocyte activation	regulation of vasoconstriction	0.807881	0.417	0.441	CD8_TEM	Upregulated
CD8_TEM	up	GO:0006887	exocytosis	649	29	11.5042	2.52083	3.33518e-06	0.0025264	2.59133	6	GO:0098661	0.755333	99	exocytosis	inorganic anion transmembrane transport	0.969357	0.755333	0.361	CD8_TEM	Upregulated
CD4_CTL.CD8_TEM	up	GO:0001775	cell activation	868	24	7.60438	3.15608	1.73969e-07	0.00121778	2.90173	3	GO:0019229	0.500375	10	cell activation	regulation of vasoconstriction	0.886762	0.500375	0.22	CD4_CTL_AND_CD8_TEM	Upregulated
CD4_CTL.CD8_TEM	up	GO:0045321	leukocyte activation	801	22	7.01741	3.13506	7.55658e-07	0.0026448	2.57171	3	GO:0019229	0.498625	5	leukocyte activation	regulation of vasoconstriction	0.836762	0.498625	0.218	CD4_CTL_AND_CD8_TEM	Upregulated
CD4_CTL.CD8_TEM	up	GO:0002252	immune effector process	771	21	6.75458	3.109	1.66977e-06	0.0029221	2.52897	2	GO:0002252	0.539	0	immune effector process	immune effector process	0.924619	0.539	0	CD4_CTL_AND_CD8_TEM	Upregulated
CD4_CTL.CD8_TEM	up	GO:0002376	immune system process	1698	33	14.8759	2.21836	1.64776e-06	0.0029221	2.52897	2	GO:0002252	0.475	45	immune system process	immune effector process	0.909405	0.475	0.718	CD4_CTL_AND_CD8_TEM	Upregulated
CD4_CTL.CD8_TEM	up	GO:0006955	immune response	1185	26	10.3816	2.50444	4.1217e-06	0.00577038	2.23608	2	GO:0002252	0.492667	467	immune response	immune effector process	0.884643	0.492667	0.665	CD4_CTL_AND_CD8_TEM	Upregulated
CD4_CTL.CD8_TEM	up	GO:0098609	cell-cell adhesion	355	13	3.11009	4.17995	1.06727e-05	0.0124515	1.90352	5	GO:0034109	0.440333	190	cell-cell adhesion	homotypic cell-cell adhesion	0.946405	0.440333	0.765	CD4_CTL_AND_CD8_TEM	Upregulated
CD4_CTL.CD8_TEM	up	GO:0034109	homotypic cell-cell adhesion	39	5	0.341671	14.6339	2.06163e-05	0.0206163	1.68503	5	GO:0034109	0.513	9	homotypic cell-cell adhesion	homotypic cell-cell adhesion	0.954405	0.513	0	CD4_CTL_AND_CD8_TEM	Upregulated
CD4_CTL.CD8_TEM	up	GO:0046649	lymphocyte activation	441	14	3.86352	3.62364	2.36832e-05	0.0207228	1.68279	3	GO:0019229	0.506625	1	lymphocyte activation	regulation of vasoconstriction	0.839833	0.506625	0.215	CD4_CTL_AND_CD8_TEM	Upregulated
CD4_CTL.CD8_TEM	up	GO:0051239	regulation of multicellular organismal process	1401	27	12.2739	2.19979	2.88519e-05	0.0224404	1.64827	3	GO:0019229	0.58525	0	regulation of multicellular organismal process	regulation of vasoconstriction	0.893214	0.58525	0.524	CD4_CTL_AND_CD8_TEM	Upregulated
CD4_CTL.CD8_TEM	up	GO:0006937	regulation of muscle contraction	48	5	0.420519	11.8901	5.76626e-05	0.0389657	1.40892	3	GO:0019229	0.600375	14	regulation of muscle contraction	regulation of vasoconstriction	0.904762	0.600375	0.685	CD4_CTL_AND_CD8_TEM	Upregulated
CD4_CTL	down	GO:0044255	cellular lipid metabolic process	588	314	250.993	1.25103	4.03271e-08	0.000282289	3.49701	1	GO:0006400	0.587625	15	cellular lipid metabolic process	tRNA modification	0.8325	0.587625	0.226	CD4_CTL	Downregulated
CD4_CTL	down	GO:0006400	tRNA modification	76	53	32.4413	1.63372	1.56421e-06	0.00364983	2.43345	1	GO:0006400	0.769938	28	tRNA modification	tRNA modification	0.904286	0.769938	0	CD4_CTL	Downregulated
CD4_CTL	down	GO:0008610	lipid biosynthetic process	406	220	173.305	1.26944	1.19007e-06	0.00364983	2.43345	1	GO:0006400	0.5515	17	lipid biosynthetic process	tRNA modification	0.829143	0.5515	0.198	CD4_CTL	Downregulated
CD4_CTL	down	GO:0006629	lipid metabolic process	763	386	325.693	1.18516	2.54046e-06	0.00444581	2.34853	1	GO:0006400	0.601375	170	lipid metabolic process	tRNA modification	0.848143	0.601375	0.216	CD4_CTL	Downregulated
CD4_CTL	down	GO:0008654	phospholipid biosynthetic process	192	111	81.9569	1.35437	1.4345e-05	0.020083	1.69639	1	GO:0006400	0.586938	22	phospholipid biosynthetic process	tRNA modification	0.833929	0.586938	0.194	CD4_CTL	Downregulated
CD4_CTL	down	GO:0006820	anion transport	251	139	107.142	1.29735	2.73156e-05	0.0212759	1.67137	6	GO:0098661	0.764	17	monoatomic anion transport	inorganic anion transmembrane transport	0.983143	0.764	0.335	CD4_CTL	Downregulated
CD4_CTL	down	GO:0007224	smoothened signaling pathway	66	45	28.1727	1.59729	2.40165e-05	0.0212759	1.67137	4	GO:0010469	0.7842	97	smoothened signaling pathway	regulation of signaling receptor activity	0.93869	0.7842	0.307	CD4_CTL	Downregulated
CD4_CTL	down	GO:0016101	diterpenoid metabolic process	25	21	10.6715	1.96786	2.63692e-05	0.0212759	1.67137	1	GO:0006400	0.673813	1	diterpenoid metabolic process	tRNA modification	0.867619	0.673813	0.181	CD4_CTL	Downregulated
CD4_CTL	down	GO:0045017	glycerolipid biosynthetic process	170	99	72.566	1.36428	2.73548e-05	0.0212759	1.67137	1	GO:0006400	0.5845	0	glycerolipid biosynthetic process	tRNA modification	0.833	0.5845	0.194	CD4_CTL	Downregulated
CD4_CTL	down	GO:0098661	inorganic anion transmembrane transport	37	28	15.7938	1.77285	4.58626e-05	0.0321038	1.49296	6	GO:0098661	0.768	0	inorganic anion transmembrane transport	inorganic anion transmembrane transport	0.971714	0.768	0	CD4_CTL	Downregulated
CD8_TEM	down	GO:0007186	G protein-coupled receptor signaling pathway	369	66	33.0658	1.99602	2.86151e-08	0.00010838	3.84011	4	GO:0010469	0.7516	971	G protein-coupled receptor signaling pathway	regulation of signaling receptor activity	0.925976	0.7516	0.369	CD8_TEM	Downregulated
CD8_TEM	down	GO:0010469	regulation of signaling receptor activity	218	46	19.5348	2.35477	2.54993e-08	0.00010838	3.84011	4	GO:0010469	0.7842	16	regulation of signaling receptor activity	regulation of signaling receptor activity	0.938667	0.7842	0	CD8_TEM	Downregulated
CD8_TEM	down	GO:0003008	system process	739	107	66.2212	1.6158	2.35505e-07	0.00059465	3.20012	3	GO:0019229	0.62325	0	system process	regulation of vasoconstriction	0.922667	0.62325	0.609	CD8_TEM	Downregulated
CD8_TEM	down	GO:0043062	extracellular structure organization	174	36	15.592	2.30888	1.3826e-06	0.0026183	2.57603	7	GO:0043062	0.800667	1	extracellular structure organization	extracellular structure organization	0.973476	0.800667	0	CD8_TEM	Downregulated
CD8_TEM	down	GO:0034368	protein-lipid complex remodeling	10	7	0.896092	7.81169	4.27642e-06	0.0046277	2.33126	7	GO:0043062	0.567	0	protein-lipid complex remodeling	extracellular structure organization	0.958524	0.567	0.299	CD8_TEM	Downregulated
CD8_TEM	down	GO:0034369	plasma lipoprotein particle remodeling	10	7	0.896092	7.81169	4.27642e-06	0.0046277	2.33126	7	GO:0043062	0.567	1	plasma lipoprotein particle remodeling	extracellular structure organization	0.908262	0.567	0.299	CD8_TEM	Downregulated
CD8_TEM	down	GO:0070252	actin-mediated cell contraction	44	15	3.94281	3.8044	3.2963e-06	0.0046277	2.33126	8	GO:0070252	1	4	actin-mediated cell contraction	actin-mediated cell contraction	0.98781	1	0	CD8_TEM	Downregulated
CD8_TEM	down	GO:0009611	response to wounding	394	62	35.306	1.75607	6.98548e-06	0.00560479	2.24865	4	GO:0010469	0.765	68	response to wounding	regulation of signaling receptor activity	0.966095	0.765	0.187	CD8_TEM	Downregulated
CD8_TEM	down	GO:0019229	regulation of vasoconstriction	22	10	1.9714	5.07253	7.5532e-06	0.00560479	2.24865	3	GO:0019229	0.636	20	regulation of vasoconstriction	regulation of vasoconstriction	0.913548	0.636	0	CD8_TEM	Downregulated
